# Supplementary material for: Two Plasmodium vivax hypnozoite-expressed RNA-binding proteins inhibit liver stage replication
Source: Nat Commun. 2026 May 30;17:7048. doi: 10.1038/s41467-026-73666-0 (PMC13392028; doi:10.1038/s41467-026-73666-0)
Supplement: Supplementary file 7 — Source Data [file 41467_2026_73666_MOESM7_ESM.zip]

Archive with 9 entries (8 files):
- Source Data files/
- Source Data files/Source Data file 1.xlsx
- __MACOSX/Source Data files/._Source Data file 1.xlsx
- Source Data files/Source Data file 2.xlsx
- __MACOSX/Source Data files/._Source Data file 2.xlsx
- Source Data files/Source Data file 3.xlsx
- __MACOSX/Source Data files/._Source Data file 3.xlsx
- Source Data files/Source Data file 4.xlsx
- __MACOSX/Source Data files/._Source Data file 4.xlsx
