# Supplementary material for: Two Plasmodium vivax hypnozoite-expressed RNA-binding proteins inhibit liver stage replication
Source: Nat Commun. 2026 May 30;17:7048. doi: 10.1038/s41467-026-73666-0 (PMC13392028; doi:10.1038/s41467-026-73666-0)
Supplement: Supplementary file 7 — Source Data [file 41467_2026_73666_MOESM7_ESM.zip › Source Data files/Source Data file 1.xlsx]

## Sheet: Figure 7a
P_vivax	Replicate_1			Replicate_2
6-mer	250 nM	500 nM	1000 nM	250 nM	500 nM	1000 nM	Average_250nM	Average_500nM	Average_1000nM	Average_all
UGAUGA	5.5064	5.6161	5.25	2.2767	6.46	6.039	5.25	3.89155	6.03805	4.99255
AUGAUG	5.1414	5.2626	5.0217	1.903	5.6663	5.4069	5.0217	3.5222	5.46445	4.49742
UUGAUG	4.8491	5.0601	4.6813	2.3037	5.5854	5.1672	4.6813	3.5764	5.32275	4.43946

## Sheet: Figure 7c
motif	Pvivax	P yoelii
TGATGA	5.6161	7.8702
ATGATG	5.2626	7.4315
TTGATG	5.0601	6.9514
TGATTT	5.0028	7.0583
ATGATT	4.793	6.6346
TTGATT	4.7346	6.6482
TGATGT	4.5101	6.2907
CTGATG	4.3407	5.8016
TGATTA	4.2507	5.8808
TTTGAT	4.247	5.8204
TGATTC	4.1319	5.6673
GATGAT	4.1308	5.5241
TGATGG	4.108	5.2385
CTGATT	4.1058	5.6857
TGATGC	4.0373	5.5039
AATGAT	3.8914	5.2238
CATGAT	3.8713	5.3572
ATTGAT	3.7249	5.2888
TGATTG	3.7593	4.9541
CTTGAT	3.6469	4.7006
ATGATA	3.4901	4.6257
GTGATG	3.5736	4.6968
TGATAG	3.3541	4.3336
TATGAT	3.2693	4.5887
TTGATA	3.3627	4.3757
TGATAA	3.2867	4.2076
CCTGAT	3.3602	4.4686
ACTGAT	3.1999	4.1692
GTGATT	3.2242	4.239
TCTGAT	3.2088	4.2027
GATGAA	2.8929	3.6631
GTTGAT	2.9815	3.8089
GATTTG	2.8727	3.8115
TGATAT	2.7879	3.7673
TGATAC	2.8318	3.5945
GCTGAT	2.8165	3.6988
TGTGAT	2.8005	3.6233
CTGATA	2.8094	3.588
AGTGAT	2.6859	3.361
CGATGA	2.7042	3.3588
GATGAC	2.6741	3.4145
GATTTT	2.6441	3.4256
GATGGC	2.547	3.1208
CGTGAT	2.5365	3.2612
GATGAG	2.4925	3.0734
GATTTC	2.4881	3.1986
GATGTG	2.5256	3.1446
GATTGA	2.4155	3.0283
GTGATA	2.3423	2.9417
GATTGC	2.3258	2.8547
AGATGA	2.1686	2.6108
GGTGAT	2.1899	2.6923
TGATCT	2.1547	2.7488
ATGATC	2.1431	2.7105
GATTCA	2.1469	2.7017
TTTTGA	2.1528	2.6879
GCGATG	2.1894	2.5622
ATTTGA	2.0862	2.6657
GATGTT	2.0898	2.803
GATTCT	2.149	2.7659
TTGATC	2.1215	2.7029
GATGGG	2.0962	2.4296
GATGCC	2.1119	2.6045
GATGCG	2.0942	2.4535
TGATCC	2.0721	2.5975
ACGATG	2.0543	2.4607
GATGCA	2.0494	2.4994
GATTAC	2.0119	2.6546
CGATTT	2.0303	2.5581
GATTCC	2.0293	2.3674
AAATGA	1.9513	2.2951
GATTCG	2.0114	2.4926
CCGATG	2.0034	2.3991
GATTTA	1.9574	2.5208
GATAGC	1.9117	2.394
GAATGA	1.9264	2.3144
TGATCA	1.9815	2.3835
CTGATC	1.9663	2.3849
GATGTC	1.9148	2.4391
GATGTA	1.9103	2.4145
GATGCT	1.936	2.4161
GATGGA	1.9266	2.1522
GATTAA	1.8705	2.367
CCTTGA	1.882	2.1484
GATTAG	1.8862	2.4056
AATTGA	1.82	2.26
GATTGG	1.8668	2.2611
ACCTGA	1.8812	2.233
ACTTGA	1.8483	2.2365
CCGATT	1.8539	2.2261
CTTTGA	1.8253	2.2763
TCGATG	1.8343	2.2385
CCCTGA	1.8282	2.2024
CGATTG	1.8312	2.1773
GCTTGA	1.7961	2.1484
GATATG	1.7801	2.3151
CAATGA	1.7667	2.1807
CCATGA	1.7644	2.2149
GCCTGA	1.8021	2.0746
CGATGG	1.7429	1.9797
CGATTC	1.7981	2.1184
GCGATT	1.7864	2.2071
GCATGA	1.7107	2.1296
CGATGC	1.8183	2.1023
GAGATG	1.7445	1.9374
TTCTGA	1.7216	2.0985
TCTTGA	1.7225	2.1199
CATTGA	1.6608	2.1556
CCCGAT	1.7172	1.9977
CGATGT	1.6838	2.0393
GATAAA	1.6623	1.9502
CACCCG	1.7632	1.7225
AAGATG	1.6833	1.8712
AACTGA	1.668	1.875
ACCCGA	1.743	1.7894
ACGATT	1.6915	2.0402
ATTTTG	1.689	2.0515
GATTAT	1.7097	2.1444
CACTGA	1.6643	1.9783
GATAGA	1.6427	1.9313
CCCGAG	1.7193	1.5887
GATGGT	1.6475	1.8472
TCGATT	1.6705	2.0932
GTTTGA	1.6562	1.9417
ACATGA	1.6139	1.943
GATAGG	1.6498	1.8625
GACACC	1.66	1.6512
GCCCGA	1.6718	1.7326
TGCTGA	1.6325	1.9781
ATGTGA	1.6188	1.9393
GACTGA	1.5997	1.8129
GATAAC	1.5999	1.8615
CTCTGA	1.6074	1.9073
GATACC	1.5858	1.8523
TCATGA	1.5647	1.9336
CCGAGA	1.6228	1.5327
TGCGAT	1.627	1.9573
ACACCC	1.6057	1.5724
CAGATG	1.5933	1.8304
TTCGAT	1.6111	1.9538
ATCTGA	1.5593	1.8427
TGTTGA	1.5626	1.89
GGATGA	1.5817	1.7111
CGCGAT	1.5612	1.8447
GATAAG	1.5447	1.7717
AGCGAT	1.5616	1.7952
CCCGGG	1.5528	1.5185
GATCTG	1.5055	1.7602
TGACAC	1.5318	1.6602
GTATGA	1.5021	1.7996
GAGTGA	1.5348	1.6789
GAAATG	1.5053	1.6373
CACGAT	1.5509	1.8226
CGAGAA	1.5211	1.4496
GCACCC	1.553	1.5526
GAGAAA	1.4982	1.3822
CCCCGA	1.5284	1.6339
TCCTGA	1.5303	1.7973
CGCTGA	1.532	1.7798
GTGATC	1.5428	1.711
TGATCG	1.5068	1.678
AGATTT	1.5301	1.7153
ATGGCG	1.4865	1.6491
CCGTGA	1.4761	1.677
AGCTGA	1.4739	1.6767
GGTTGA	1.5001	1.636
CTCGAT	1.4906	1.7982
CACCTG	1.4938	1.6689
ACCGAT	1.4811	1.72
ATGAAA	1.4525	1.5865
AAAATG	1.4492	1.4506
CTATGA	1.4392	1.861
AACGAT	1.4546	1.6435
AGTTGA	1.464	1.6509
CCCGAA	1.4763	1.4778
TGAGAA	1.4359	1.4634
GAGAAT	1.4316	1.4134
GATAAT	1.4334	1.7262
GAAAAA	1.4261	1.1869
ATGAGA	1.4381	1.5758
GCGTGA	1.4452	1.5896
CTGTGA	1.457	1.7044
TTTTTG	1.4674	1.6532
ATATGA	1.4082	1.7436
CGCCCG	1.4682	1.4464
ATGGCC	1.464	1.6614
ATGACA	1.4327	1.6094
CTGAGA	1.44	1.507
GATACA	1.4265	1.6971
CGATTA	1.4311	1.7856
ATGGCA	1.4131	1.6033
ATTGCG	1.4417	1.6985
CACCCA	1.4396	1.4436
ATTCTG	1.4418	1.7301
GATACG	1.4317	1.6418
CCCCGG	1.4218	1.5268
ACCCGG	1.4596	1.4395
GGCTGA	1.397	1.5975
CTTGAC	1.4143	1.593
TCCGAT	1.4259	1.6733
AAGTGA	1.3989	1.5302
GGCACC	1.4355	1.4076
CAGTGA	1.4365	1.5818
CCTGAG	1.4476	1.4469
CCCAGA	1.413	1.4266
AAAAAA	1.3779	0.9857
TGACTG	1.4097	1.6461
CCCGGA	1.4166	1.4612
TTATGA	1.3704	1.7201
GCCCGG	1.426	1.3821
AGAGAA	1.356	1.242
GATATT	1.3664	1.6517
AGATTG	1.3938	1.526
TTGACA	1.3874	1.5369
TTGTGA	1.3909	1.6406
ATGACC	1.4011	1.6641
GAGATT	1.4138	1.5389
AGATGG	1.3976	1.4587
TGCCCG	1.3822	1.4586
TGGCAC	1.3958	1.4584
ATTTGC	1.4133	1.7554
CGAGAT	1.3873	1.4641
TGACCC	1.3765	1.5549
AGAAAA	1.3568	1.107
GAGAGA	1.3522	1.2866
GAGAAG	1.3848	1.2711
GAATTG	1.351	1.4943
AGAATG	1.3625	1.4365
GACTTG	1.3798	1.5858
GCCGAT	1.4017	1.5741
GATATC	1.353	1.5722
ATGACG	1.3455	1.5731
TGGTGA	1.4072	1.5892
ATGAAG	1.3372	1.5105
TAGATG	1.3602	1.6476
TGACGA	1.3433	1.5291
CAGATT	1.3635	1.5205
GTCTGA	1.3684	1.4602
AGATTC	1.3569	1.4917
GCAATG	1.3333	1.5251
TGAGAT	1.3543	1.5241
TGAATG	1.3485	1.6006
GACGAT	1.344	1.4973
TAATGA	1.3082	1.6527
AAATTG	1.3256	1.3888
TTTCTG	1.3428	1.5748
AGATGC	1.3809	1.5162
GAAAAG	1.3122	1.1944
ATTCGA	1.3835	1.5402
CGACTG	1.3591	1.481
ACCCCG	1.3681	1.3608
GAAAGA	1.3462	1.2259
ATGGCT	1.3391	1.5556
GAGAAC	1.329	1.3022
AACCCG	1.3464	1.321
GCGAGA	1.306	1.3153
ACCCTG	1.3545	1.5072
CCGGGA	1.3437	1.2904
CCCTTG	1.347	1.4933
TGAAAA	1.3144	1.2816
GAAGAA	1.3172	1.2161
GATCCG	1.3565	1.4682
GACCCC	1.3513	1.3966
ACGTGA	1.3179	1.4406
CCCCCC	1.3329	1.3564
AAAAGA	1.319	1.1522
TACTGA	1.3234	1.5815
GGGGGG	1.2771	1.1313
CTCGAG	1.3441	1.3161
AAAAAG	1.3066	1.0726
AAGAGA	1.3294	1.1968
GGAATG	1.3422	1.455
GATACT	1.3138	1.5821
CCCCTG	1.3382	1.4908
AATTTG	1.3227	1.5438
CGTTGA	1.3333	1.4968
GAATTC	1.3403	1.3813
CCGCGA	1.3373	1.4023
TCCGAG	1.3407	1.3303
GATTGT	1.3557	1.504
TTCTTG	1.3585	1.5818
AGAGAT	1.3023	1.332
CCGGGG	1.3575	1.1974
GATCCC	1.3231	1.4252
ATGAGC	1.3242	1.4783
CAATTG	1.3186	1.5805
CACCCC	1.3354	1.3011
GGGTGA	1.3171	1.3394
TGGCTG	1.3115	1.4882
ATTTTT	1.3216	1.3872
AGAAGA	1.2981	1.1838
TATTGA	1.2839	1.6144
ATTGCC	1.3166	1.5695
ACCTTG	1.3208	1.4384
TGCCTG	1.3352	1.5204
CCACCC	1.3392	1.3311
AGCCCG	1.3268	1.2772
AGACAC	1.3025	1.2604
GACATG	1.3122	1.4849
GACCTG	1.3051	1.5176
TGAAGA	1.2896	1.348
GCCTTG	1.338	1.4342
GACCCG	1.336	1.3587
ACCCAG	1.3184	1.2688
AGAATT	1.2942	1.3083
AAACTG	1.2989	1.3361
GGCCTG	1.3119	1.4251
ATGGGA	1.2911	1.3403
ATGAGG	1.2978	1.383
ACTCGA	1.2895	1.3827
GATCCA	1.3173	1.4166
CCCGCG	1.3211	1.307
GTGTGA	1.3372	1.5118
GGAGAA	1.3157	1.2028
GAAGAT	1.3004	1.3425
ATTTGG	1.2993	1.5159
TTTGAC	1.304	1.4717
GCCCCG	1.3162	1.3513
GGCCCG	1.3305	1.298
GAACTG	1.3033	1.3968
CCCCCG	1.3044	1.3902
TGGCCC	1.2974	1.4205
TGCTTG	1.3052	1.5531
ATTTCG	1.299	1.4577
CCCGAC	1.3228	1.319
CAGAGA	1.268	1.2121
CCCGGC	1.3125	1.3388
GGACTG	1.3117	1.42
CCGAGG	1.3061	1.235
GGAAAA	1.2851	1.1304
TGGCGA	1.2929	1.3815
CACCGA	1.2859	1.3592
CCCAGG	1.3081	1.2726
AGGTGA	1.2919	1.3509
TGACGC	1.302	1.4055
GCCCTG	1.3173	1.4642
ATCCGA	1.2847	1.3946
AAGATT	1.2953	1.3866
ATTGAC	1.2942	1.4618
CGATAG	1.2701	1.4619
GGGAAA	1.2881	1.1679
CGGGAA	1.2731	1.229
GCGCCC	1.3025	1.3081
CCAAGA	1.2779	1.2681
GACGCC	1.29	1.3088
CGAGAG	1.2569	1.1922
ATGCTG	1.2921	1.51
ACGAGA	1.2861	1.2507
TTGAGA	1.2689	1.3248
AGATGT	1.2787	1.4668
CCGAAA	1.2671	1.2103
ATTCCG	1.2719	1.3618
AGACTG	1.2677	1.3988
TTGCTG	1.2837	1.5309
GAAAAC	1.2537	1.162
TCACCC	1.2819	1.3278
ATGAAC	1.2524	1.4208
TTGACC	1.2799	1.4232
CACTTG	1.2785	1.4542
CCCGTG	1.2739	1.2893
CCAGAA	1.2678	1.193
GCTCGA	1.2874	1.3112
CAAATG	1.263	1.3659
CCAGAG	1.2677	1.2119
GGCATG	1.2934	1.389
ATGGGG	1.3056	1.2959
CCCATG	1.2795	1.4326
GGCTTG	1.2898	1.3733
CGGTGA	1.2462	1.3862
GCACTG	1.2823	1.3734
CGCCTG	1.2996	1.3964
TTGCGA	1.2939	1.473
ATTTTC	1.2683	1.3988
TGGGAA	1.245	1.2561
TTGGCA	1.2791	1.3088
CCAGAT	1.2707	1.3404
TGGCAG	1.2685	1.3256
CCTGGG	1.2628	1.2894
ATTGCT	1.2539	1.5527
CACCCT	1.2611	1.3166
ATTGGC	1.25	1.4215
CGAGAC	1.2668	1.2124
GGGATG	1.2972	1.2785
AAGAAA	1.233	1.006
ACCCGC	1.2656	1.2889
TCCCGA	1.2805	1.3275
TTGACG	1.2753	1.3665
CCATTG	1.2647	1.5779
ATGCGA	1.2678	1.3695
TGCACC	1.2911	1.391
ATCGAT	1.2626	1.4762
TTCCGA	1.2574	1.3328
GAGACA	1.2432	1.1912
GAAGAG	1.2472	1.1621
GGGAAG	1.2266	1.1413
CTGCGA	1.26	1.384
TACGAT	1.2447	1.4981
TGAGAG	1.2539	1.2638
GCTATG	1.2528	1.5855
CGAAAA	1.2287	1.1048
TTGCCC	1.2599	1.4166
GAGCGA	1.2675	1.2482
TGGCGC	1.2628	1.3465
AGCCTG	1.2642	1.3334
CCACGA	1.2522	1.3364
CCGAGC	1.2474	1.2368
CGAATG	1.2291	1.3685
AACACC	1.2566	1.2483
GGCGAT	1.2813	1.3769
ATGTTG	1.2598	1.4696
TCGAGA	1.243	1.221
ATGACT	1.2566	1.4577
ACCGAG	1.2488	1.2103
TGACAG	1.2607	1.3425
AAAGAT	1.2408	1.238
ATGCCC	1.2529	1.325
CCCAAG	1.239	1.2511
AAAGAA	1.2267	1.042
GCTTTG	1.2753	1.445
GAACCC	1.232	1.2847
CCCCAG	1.2565	1.2519
GAACGA	1.2373	1.2559
GCCCAG	1.2469	1.2052
AGACCC	1.2555	1.2267
TGGGAG	1.2748	1.201
AACCTG	1.2519	1.365
ATTCCA	1.2498	1.2237
GGGGGA	1.225	1.0538
TTTCGA	1.2786	1.3937
GACTGT	1.2535	1.4069
TGAGAC	1.2242	1.2919
CGAAGA	1.2374	1.1786
AACTTG	1.2397	1.3272
GGGAAT	1.2419	1.2001
AGAAAG	1.2381	1.077
GGGAGA	1.274	1.1341
GATCTT	1.2389	1.4276
AACCGA	1.2292	1.245
ATTCGC	1.2528	1.4336
CCGAGT	1.2695	1.2132
TGAAAC	1.2513	1.2716
ATTTCC	1.2542	1.4168
GGAAGA	1.2379	1.1661
TTGCGC	1.2548	1.3851
GATAGT	1.2159	1.4124
CCAATG	1.2426	1.4064
CTTGGC	1.2533	1.313
ATTGCA	1.2394	1.423
GACCGA	1.2321	1.2639
CTGGGA	1.2252	1.2637
GAAACC	1.2378	1.1948
AAAAGG	1.1953	1.0447
AGCACC	1.2257	1.2209
CATCCG	1.2351	1.3117
TGAGCC	1.2316	1.3009
CGGGGG	1.2275	1.0839
CCTCGA	1.2259	1.3674
GCGCGA	1.2654	1.2394
GACACT	1.2088	1.3124
CCCTGG	1.2301	1.3139
CGACAC	1.2238	1.2202
GAGCCC	1.2299	1.2324
TGGAGA	1.2145	1.2634
GCGATA	1.2175	1.4242
TGAAAG	1.1987	1.2099
AAACGA	1.2107	1.1716
GGCCCC	1.2324	1.251
AGGGGG	1.227	0.9895
CCGGAA	1.2492	1.1832
TTCCTG	1.2311	1.4149
GGGGGC	1.2115	1.0793
GAGACC	1.2281	1.2056
GCCCGC	1.2325	1.2341
GAGGAA	1.1973	1.1277
TTTGGC	1.2384	1.3517
CACTCG	1.2399	1.264
GAGCTG	1.2613	1.2872
TGGCGG	1.2112	1.2369
GACAGA	1.211	1.1908
TGGATG	1.2421	1.3234
GAAGAC	1.2036	1.1735
AGAACC	1.1885	1.1802
TACCCG	1.2145	1.2436
CGGCTG	1.1853	1.3658
TGAGTG	1.2206	1.321
GAGGGG	1.2329	1.0604
GAAAAT	1.2185	1.124
GATCAC	1.2524	1.2949
ACGCCC	1.213	1.2354
GGGGAA	1.2246	1.1221
CCGAAG	1.2045	1.1736
TGGGGG	1.1944	1.1198
TCCGGG	1.2203	1.2098
CCACTG	1.2092	1.3646
ATTTCT	1.2049	1.4105
ATGAAT	1.2062	1.3517
TCCTTG	1.1956	1.3526
GATCAA	1.2094	1.2547
TGAACC	1.2125	1.2977
GAAACG	1.2143	1.1227
TGGGTG	1.2214	1.2224
AAAGAG	1.2188	1.0436
GCGGGG	1.2017	1.082
GGGCTG	1.2157	1.3115
TGCGAG	1.2154	1.2371
GAATTT	1.2044	1.2777
CCCGCC	1.2316	1.2627
ATGGGC	1.1961	1.2916
ATGCGC	1.2217	1.3079
CTTTTG	1.2071	1.4228
GATATA	1.158	1.3633
GGCGCC	1.2033	1.1854
ATGGTG	1.22	1.3215
AATGGC	1.1832	1.297
CGGGAG	1.2224	1.0855
TGCGGG	1.2356	1.2452
CAACTG	1.2188	1.2756
GGCAGA	1.1971	1.177
TGCGCC	1.214	1.3189
GAAGTG	1.2236	1.2185
AGAGAC	1.1886	1.1204
GGTTTG	1.1883	1.3198
GCAGAA	1.1821	1.1397
AGGCTG	1.1906	1.2529
CAAGAT	1.1923	1.2716
ATGTGC	1.2166	1.4188
GCCATG	1.2019	1.3576
CCGATA	1.1872	1.3561
TGTAGA	1.185	1.3266
CCAAAA	1.1923	1.0953
CACACC	1.209	1.2033
CCCGGT	1.2085	1.2098
CTGCTG	1.2069	1.4106
GATCTC	1.2123	1.3143
GTAGAA	1.1659	1.2306
AAACCC	1.2127	1.1462
CCTGAC	1.2071	1.3286
CAGAAA	1.1879	1.0432
CAGCGA	1.2032	1.2095
ATGGAG	1.1829	1.2491
GGAAAG	1.2007	1.1139
CCTTTG	1.2038	1.4277
TGACAA	1.1993	1.2595
GCCCCC	1.2092	1.2501
GGGGAG	1.1991	1.0425
GCGCTG	1.1992	1.311
CGCTTG	1.1765	1.3513
AAAACC	1.1886	1.0868
ATGTGG	1.219	1.3352
GACTGG	1.2141	1.2916
CCGGAG	1.2138	1.1521
AAAAAC	1.1798	0.9981
CCGCCC	1.2151	1.2166
TTCCGG	1.2208	1.2225
ACCCCC	1.1886	1.2172
GAGAGC	1.1998	1.1324
CGAGGA	1.178	1.1312
TCGTGA	1.1966	1.262
GACGAG	1.1963	1.1815
AGAGAG	1.1947	1.075
TGCCGA	1.2009	1.2991
CAAAAA	1.1841	0.9881
TGAGGG	1.2151	1.1554
GCAGAT	1.2215	1.3172
GCCGAG	1.1949	1.1502
CCCAAA	1.1877	1.1799
CTGTAG	1.1936	1.3679
CAAAGA	1.1692	1.1188
TTGACT	1.1952	1.3765
ACACCT	1.2	1.2496
TTTGCC	1.1987	1.3637
AAGAAG	1.179	1.0163
TGCAGA	1.1894	1.2834
GAAATT	1.189	1.2003
GCCAGA	1.2105	1.1618
AAAACG	1.1736	1.064
TGAGGA	1.1916	1.1876
CCTGAA	1.2098	1.2384
TGACAT	1.1727	1.3791
GGAGTG	1.2097	1.2076
GGGGTG	1.1856	1.1587
GACTGC	1.1917	1.3561
AGAAAC	1.1775	1.067
GGCCGA	1.2233	1.1998
CTCCGA	1.1927	1.3044
CCTGGA	1.1948	1.2651
CTTGAG	1.1803	1.2769
TGCCCC	1.1834	1.3033
ACCCAA	1.1905	1.1733
CCGCTG	1.2184	1.3207
GAAAGG	1.164	1.0766
GATCAG	1.2094	1.2253
CGACCC	1.2132	1.2033
ATCTTG	1.1846	1.3368
AGGATG	1.2004	1.1827
GACACG	1.1822	1.1672
CGCGAG	1.2031	1.1231
AAGCGA	1.1799	1.1531
TTTCCG	1.1953	1.2466
GCACGA	1.1936	1.2124
AGGGAA	1.1899	1.0522
TTGCGG	1.1566	1.2739
GAGGAG	1.2034	1.0879
CGAGGG	1.1891	1.0758
CTGAAA	1.1806	1.1527
GGAGAG	1.1664	1.1114
ATGGGT	1.1818	1.214
GGGGCA	1.1559	1.0675
GCTCTG	1.1966	1.3068
CTGGGG	1.1907	1.1759
CGCCCA	1.1762	1.1839
CGAGTG	1.216	1.2034
GCAAGA	1.1699	1.1015
TGCATG	1.1787	1.342
TAGTGA	1.1496	1.3208
CAAGAA	1.1459	1.0474
ATTTCA	1.1804	1.2554
GAAAGC	1.1395	1.1013
AGCTTG	1.1756	1.2438
ACGCGA	1.169	1.1816
TGGGGC	1.1917	1.1724
GCGAAA	1.1703	1.0788
GACATC	1.1774	1.1924
CACGAG	1.1542	1.0926
GTTTTG	1.1725	1.3231
TATGGC	1.1734	1.3748
AGAAAT	1.1319	1.0696
CCAGGA	1.1732	1.1327
ATTGAG	1.1685	1.241
GGGAGG	1.1989	1.0369
AGACGA	1.1628	1.1398
TGGGGA	1.1895	1.1436
GCGGGA	1.1836	1.0911
CTGACA	1.1655	1.2512
GAAGCC	1.182	1.1586
TGGCAA	1.1872	1.2159
TCCCCG	1.1557	1.2454
TTTGCG	1.1933	1.3408
TTTGAG	1.1763	1.2743
CCGGGC	1.1898	1.1543
GGGAAC	1.1659	1.1355
GATCCT	1.1699	1.3556
GAGGGA	1.1835	1.0852
GCACCG	1.1612	1.1529
AGAAGC	1.1571	1.0442
GGCAGG	1.159	1.0634
GAGTTG	1.1645	1.1824
GAGACG	1.1505	1.0935
GACCCA	1.1665	1.1697
TCCCGG	1.1739	1.1851
CGATAA	1.1566	1.3276
CTGAGG	1.1791	1.141
ACCTGG	1.1664	1.213
CCAGGG	1.1799	1.0813
CCTTGG	1.1871	1.2512
AGCCGA	1.1619	1.17
GGCGTG	1.16	1.159
TGGCCG	1.1881	1.2111
GACACA	1.1469	1.1273
AAAAGC	1.1427	0.9939
AGGAGA	1.1514	1.0823
TTGCAC	1.1981	1.2879
CAAAAG	1.1471	1.0158
CAGAAG	1.149	1.0426
ACACTG	1.1624	1.2493
CGCACC	1.178	1.1837
ATGGAA	1.1708	1.1943
CCCACC	1.1695	1.2147
GACGTG	1.153	1.1995
AGCATG	1.1391	1.1939
GCTGTG	1.1848	1.342
GAGATA	1.1188	1.2162
GGCTGT	1.1479	1.2652
CTGGAG	1.1672	1.1671
CCACGG	1.1546	1.1604
ACCCGT	1.1614	1.0948
GAACCG	1.142	1.1392
ATTGGG	1.1699	1.2064
CGCAGA	1.1642	1.126
AGGAAA	1.1352	1.0172
TGAAAT	1.1674	1.2194
AGAACA	1.1319	1.0981
TTTTGG	1.1749	1.2384
ACCAGA	1.1448	1.1068
TGGAGG	1.176	1.1146
ACCGGG	1.1725	1.0826
ACTTTG	1.1741	1.305
GAGAGG	1.1579	1.0807
CAAGAG	1.159	1.0369
CAGCTG	1.1746	1.2201
TGAAGC	1.1475	1.2219
GGAATT	1.1593	1.1899
GCTGAG	1.1658	1.1794
GCATTG	1.1563	1.2872
CGACGA	1.1474	1.1567
CGATAC	1.1697	1.3361
GCCCGT	1.1646	1.0942
TGGAAA	1.1511	1.1198
CCTCTG	1.1685	1.3162
GAATCC	1.1466	1.1606
GGAGAT	1.1599	1.1813
TGAGCG	1.1631	1.1927
CCCCGC	1.1637	1.2094
CTGGCA	1.1636	1.2112
CGCCCC	1.1763	1.1772
AGGCCC	1.1509	1.1086
GAGACT	1.1457	1.199
CCTGGC	1.1707	1.2058
CACCGG	1.1756	1.1238
TTCGAG	1.1726	1.192
ACTGAG	1.1507	1.1866
CGGATG	1.1953	1.1832
TGCGCG	1.196	1.1804
AAAAAT	1.1243	0.9319
CCCAGC	1.1539	1.1373
TCCCCC	1.1451	1.2077
TGCGTG	1.1527	1.2373
TTGGCG	1.1422	1.2463
CGCATG	1.1323	1.217
TAGATT	1.1462	1.3382
AAAGAC	1.1323	1.0863
CCGGGT	1.1369	1.1003
GCCTGG	1.1822	1.1545
GGAAGG	1.1058	1.0383
GCCCAA	1.1336	1.1328
TGTTTG	1.1845	1.3506
CTGACG	1.1552	1.2375
CTGGCG	1.1746	1.1937
TGGGCG	1.1879	1.1102
TGCGGA	1.1509	1.235
CGGGGA	1.1651	1.0634
CGGCCC	1.1528	1.1379
AAAGTG	1.1215	1.0949
GGCACG	1.1421	1.0881
GGAGGG	1.1583	1.0166
TTGGCC	1.181	1.2541
GAGGTG	1.1656	1.1312
GCACCT	1.1617	1.2421
CCCACG	1.1531	1.2007
CGGGGC	1.1564	1.0621
ACACCG	1.1537	1.1271
CGCGGG	1.1512	1.0336
CGGAGA	1.1633	1.106
CCGGCC	1.1588	1.1412
AAAGGG	1.1362	0.9613
GCAGAG	1.1503	1.0675
ACTGTG	1.1615	1.2636
CCGCGG	1.133	1.0706
GAAGCG	1.1431	1.0705
TGAGGC	1.1335	1.194
TTCATG	1.1417	1.3256
GAGAGT	1.1194	1.0858
GGCGAG	1.1183	1.0916
CTCCGG	1.124	1.1965
TGACCA	1.156	1.2483
CCTAGA	1.1244	1.196
CGAGGC	1.1452	1.0661
TTGAAA	1.136	1.1224
CAGGGG	1.1375	0.9894
CCAAAG	1.1289	1.1024
CGGTTG	1.1449	1.1641
AAGAAC	1.1126	1.075
TGCGGC	1.1746	1.237
AAGCCC	1.159	1.103
CGGGTG	1.1512	1.1144
CATTTG	1.1472	1.3453
GGCCAG	1.1427	1.091
CAACGA	1.1218	1.155
GCTGAC	1.139	1.2314
TGGCAT	1.1287	1.2702
TTTTCC	1.1414	1.2035
GACGAA	1.127	1.112
TTCCAG	1.1574	1.1052
CTGGTG	1.1563	1.2096
CTGAAG	1.1499	1.1654
ACCATG	1.1301	1.2451
ATGCGG	1.1728	1.1823
CTCTTG	1.151	1.3424
TGAATT	1.1381	1.258
CGGACT	1.107	1.2033
ACAGAT	1.128	1.2135
GAGGCC	1.1404	1.0991
GGGAGC	1.1524	1.0549
GGGCAG	1.1255	1.0426
TCCCTG	1.1615	1.2911
GAACAC	1.1275	1.1312
GGGGCG	1.1236	1.0032
GCGGTG	1.1319	1.1423
GGCTGC	1.1391	1.2373
GGGCCC	1.1481	1.1141
ATCCCG	1.1298	1.1052
CGAGCC	1.1437	1.1205
GAGCAA	1.1574	1.0832
CGGAAA	1.1481	1.0562
GGGGCT	1.1529	1.1099
CTATTG	1.1201	1.511
TGGCCA	1.1685	1.2224
AATGAC	1.1323	1.2289
GCCACC	1.1529	1.1581
TGACCG	1.1443	1.2297
TTCCCG	1.1696	1.1935
GAGTTC	1.1391	1.0903
TGAGCA	1.1765	1.1857
AAGAGG	1.13	0.9627
TCTTTG	1.1316	1.2629
GAAGGC	1.1276	1.0775
AGGCAC	1.1459	1.0807
GAGGAT	1.1445	1.0947
GGTCTG	1.1492	1.1597
GTGCTG	1.14	1.2525
CGATCC	1.1572	1.219
CCGGAC	1.1223	1.1496
CCTTGC	1.1265	1.2561
GGCGCG	1.1454	1.0593
GGGGGT	1.1401	0.9934
AGAACG	1.1097	1.0936
CTGAGC	1.1503	1.1574
AATTCC	1.1455	1.0935
TCCATG	1.1551	1.2272
GGACCC	1.1465	1.1182
GTTCTG	1.1475	1.2538
ACGATA	1.1232	1.2977
AGAGGA	1.1262	1.0051
TCTGAG	1.1391	1.1387
AGAGTG	1.1063	1.1061
ATCCTG	1.1425	1.2713
GACGCG	1.1245	1.1004
GGTATG	1.1355	1.2397
GGCAAG	1.1316	1.0589
AAGACA	1.1127	1.0605
CATCTG	1.1394	1.2221
TGAAGG	1.1334	1.1253
TTTTTT	1.1217	0.9915
AAGCTG	1.1119	1.1686
GAGCAG	1.1276	1.0509
TCCAGA	1.1207	1.1045
CCTGCG	1.1494	1.2235
AATCTG	1.1188	1.1823
GGGTTG	1.1254	1.1252
GGCTGG	1.1239	1.1874
ACACGA	1.1203	1.1386
CGAAAG	1.0916	1.0209
AGCCCC	1.1357	1.1216
GAAGGG	1.099	1.0217
GCAGGG	1.131	1.0414
ATTCGG	1.1378	1.2324
AGAACT	1.0969	1.1632
TTCGCG	1.106	1.1743
CCGACA	1.1313	1.0876
GATCTA	1.1111	1.2262
GCGAGG	1.1317	1.073
GGTAGA	1.1016	1.1448
GGGGAC	1.1186	1.0232
CAGAAC	1.0994	1.0658
GGGGCC	1.1417	1.0624
AAGAAT	1.1211	1.0561
AAAATT	1.1026	0.9888
CTCGGG	1.1367	1.0769
CCCCCT	1.1206	1.1658
GATCGA	1.1398	1.1726
TTCACC	1.1447	1.2434
TGGAAG	1.1242	1.1384
CCGGTG	1.1233	1.1385
AAACGG	1.0974	1.0376
ACCCCA	1.1247	1.1153
GCAAAA	1.1208	0.9891
CAGCCC	1.1218	1.0518
TTGGGG	1.1176	1.1224
CTGACC	1.1321	1.2242
CTGGCC	1.1367	1.2039
AGTTTG	1.1469	1.1377
CCGGCG	1.1314	1.0894
TGACCT	1.1431	1.3344
GCGAAG	1.1316	1.0548
CCAAGG	1.1057	1.0473
CTGCCC	1.1403	1.2083
TGGGCA	1.1359	1.1167
CTTGCG	1.1337	1.2364
CTGGGC	1.1338	1.1089
GGATTG	1.1326	1.2184
ACTGGG	1.1302	1.0913
GAGGCT	1.1251	1.1052
CCAGGC	1.1257	1.0666
GACAGC	1.1177	1.1169
CCCCCA	1.1146	1.1274
CCAGTG	1.1457	1.1561
GAGGCA	1.1172	1.058
ATGCCG	1.1244	1.1621
GGGCAC	1.1241	1.0435
TAGAGA	1.0916	1.0983
ATTCAC	1.1141	1.2107
GACAAG	1.1162	1.0584
TTTTTC	1.1323	1.0858
GAACAG	1.1005	1.0587
ACCCAC	1.1237	1.1259
CGCCGA	1.1215	1.1179
GCGGAA	1.1201	1.0836
ATGGAC	1.1441	1.1662
CTTGAA	1.1176	1.1692
CTTCGA	1.138	1.2525
CTCAGA	1.126	1.1073
GAAACA	1.1148	1.0233
CCCCAA	1.1218	1.1306
ATTCAA	1.1117	1.1268
GCAGAC	1.1038	1.1011
GCTGGC	1.1271	1.2062
GGCGGG	1.1092	1.031
AGGGGA	1.1092	0.9891
ATTCCT	1.1115	1.2012
TGCCCA	1.1229	1.1602
TCCGGA	1.1321	1.1125
AAAGGC	1.0928	1.0062
GAGGGC	1.1184	1.0538
CCAGAC	1.1193	1.0753
GACAAA	1.116	1.038
TGCGAA	1.1189	1.1544
TTGCAG	1.1108	1.2253
CCGACG	1.1157	1.0937
ATGCAC	1.1354	1.1879
AGAAGG	1.1183	1.0004
CCCGCA	1.1084	1.1107
GGGGTT	1.1304	1.0062
CCCTCC	1.115	1.1284
GAAGCA	1.0926	1.0419
CCAGCG	1.0979	1.0888
CCAGCC	1.1126	1.0852
GCGGGC	1.1288	1.0907
CACCAG	1.0998	1.0598
GACCAG	1.1032	1.1104
GGGCGA	1.1566	1.0554
AGACGC	1.1054	1.0532
GGACAC	1.1045	1.0719
AAAGCC	1.0963	1.0186
GCCCCA	1.1131	1.1474
TGACTT	1.1207	1.2885
GGGAGT	1.118	1.0229
TGCTGG	1.0905	1.2203
AAGGGG	1.085	0.9374
GGCGAA	1.1013	1.0433
TGACGG	1.1304	1.1888
AAAGGA	1.1045	1.0098
CCGATC	1.1474	1.1697
TCGCGA	1.1033	1.138
AAGACC	1.0967	1.0626
TCTCTG	1.1179	1.2551
TGAACG	1.0967	1.1306
ATCCGG	1.1394	1.0985
CGAGCA	1.115	1.0499
TTTGAA	1.1066	1.151
TTGGTG	1.1113	1.2443
AAACCG	1.0998	1.0142
GGAACC	1.0915	1.0913
AACATG	1.0889	1.1314
CTGGAA	1.1006	1.1315
CTGTTG	1.1067	1.2713
CGGAAG	1.1105	1.0343
AATTGC	1.119	1.2487
AGCAGA	1.0967	1.0431
ATTCTT	1.1333	1.2365
TGGCCT	1.1389	1.2747
GGCCCA	1.0916	1.0841
TTGAGC	1.1132	1.194
ACAATG	1.1028	1.1734
ATTCAG	1.1055	1.1532
GGGTGG	1.0834	1.0192
TGCGGT	1.1111	1.1569
GAGGGT	1.1014	1.0005
GCAGTG	1.1113	1.1397
TCTGGG	1.1377	1.0969
GGCTCG	1.1105	1.0598
GCCTGC	1.1308	1.2059
ATGAGT	1.1173	1.1923
GCCCAC	1.1078	1.1043
GGGGAT	1.1036	1.0377
GGGACA	1.0929	1.0317
CGCGAA	1.1051	1.0397
CCGACC	1.1193	1.1359
GGAAAT	1.1014	1.0879
ATGTCC	1.1109	1.2194
CTCCCC	1.0831	1.1622
GGAAAC	1.104	1.0074
TTGAAG	1.0928	1.1091
GCTGAA	1.0928	1.1458
TGGAAC	1.1066	1.1653
TCCGCG	1.1233	1.1331
GGCAAA	1.1171	1.0209
TTCAGA	1.0777	1.0957
GGTGTG	1.1183	1.1556
GCAGGA	1.1064	1.0111
GACGAC	1.1116	1.1276
GCTGGG	1.1075	1.1122
TCCGAA	1.0933	1.1049
GGAGGC	1.1285	1.0133
GCTGCG	1.1185	1.1651
GCGAGC	1.1487	1.0558
ACGGGA	1.1179	1.0158
CGCGCC	1.1005	1.1124
TTGGCT	1.0747	1.2188
GAGGAC	1.09	1.0581
CCACCG	1.106	1.1369
CGGGGT	1.1311	0.994
GAGCAC	1.128	1.0891
TGGGAC	1.1116	1.1492
CTTGCC	1.1026	1.2381
TGGTTG	1.1173	1.2045
CACATG	1.0922	1.1329
TTCCGC	1.1078	1.1613
TGCGAC	1.0949	1.1838
ACTCTG	1.1097	1.1896
CGGGAC	1.1234	1.0501
GGAGAC	1.1028	1.0618
CCCTCG	1.1136	1.1325
AACGAG	1.1005	1.032
GAATGC	1.1075	1.1776
GCACCA	1.1034	1.0813
GAGCCA	1.1015	1.0631
TTGCCA	1.0948	1.2289
CGGGAT	1.0891	1.052
CAGAAT	1.1003	1.0569
ACGAGG	1.0782	0.9994
GACAAC	1.0862	1.0696
CCGAAC	1.1037	1.0784
CGGCAG	1.0896	1.0454
GCGGCC	1.1139	1.0808
ACTGGC	1.101	1.151
AAATTT	1.1021	1.0581
TGCCAG	1.0957	1.13
TTCTGG	1.1207	1.2342
TGACTC	1.1063	1.1997
TGGGTT	1.0823	1.0493
CGAGTT	1.1202	1.0434
ATGTAG	1.0786	1.1983
GGAACA	1.1011	1.054
CGGCAC	1.0928	1.0826
CTGCGG	1.1171	1.1224
CAGGAA	1.0891	1.0118
GGAGGA	1.1005	1.0236
AACCCC	1.0966	1.0971
CGGCGA	1.0947	1.0926
ATTGAA	1.0827	1.1304
TGGAGC	1.1204	1.1215
GACTCG	1.1001	1.1279
GAAATC	1.0802	1.0088
ATTATG	1.1252	1.2691
AGACAG	1.0686	1.0109
TTTGTG	1.0842	1.2523
TACACC	1.1083	1.1171
GGAAGC	1.0965	1.0423
TGGCTC	1.075	1.181
CCGCAG	1.085	1.0668
TGCAGG	1.1033	1.1325
TCCACC	1.0947	1.1454
CTTCTG	1.1112	1.2627
ATTGTG	1.1135	1.2439
AGGGGC	1.0787	0.9708
GGGTTC	1.1123	1.0092
AGCCCA	1.0947	1.0316
GAACCA	1.0819	1.0414
AGAGCC	1.1037	1.0678
GAACAA	1.0778	1.0231
ATGCCA	1.0885	1.1526
AGAGGC	1.0996	1.0107
TTCCAC	1.1025	1.0852
AGCGAG	1.096	1.0229
CGAGCG	1.1114	1.0485
TGAGCT	1.1001	1.2063
GCGGCA	1.0906	1.0448
CCTGCC	1.1154	1.203
GACTCC	1.0871	1.1662
ACTGAC	1.0869	1.1632
TTGAGG	1.107	1.1232
TGCGCT	1.1033	1.2529
CGCGTG	1.1156	1.0917
TTTGGG	1.0764	1.1551
CACGGG	1.108	1.0173
GGCACT	1.1013	1.1552
CCGGCA	1.0822	1.0756
ATTCCC	1.1072	1.1576
GTCCGA	1.0832	1.0806
CGAAAC	1.0852	1.0193
GTGAGA	1.0739	1.0586
ATGCAG	1.1116	1.1613
AGGGAG	1.1194	0.9875
TCGCCC	1.1132	1.1055
TTTTGC	1.085	1.2765
GCGGAG	1.0958	1.0412
CAATGG	1.087	1.1329
GCGACA	1.0756	1.0545
CAGAGG	1.0835	0.9906
AAAGCG	1.0776	0.995
CAGGGA	1.1136	1
GGAGCG	1.121	1.0148
CAACCG	1.0866	1.0473
GTGCCC	1.0893	1.116
ACCGGA	1.081	1.0482
GGGACT	1.1228	1.1145
TGGGAT	1.0728	1.1265
GAATGG	1.0724	1.0846
TCCGGC	1.0903	1.114
TTGCCT	1.1087	1.2626
GCGCGC	1.0835	1.0371
GGGCGG	1.0755	0.9856
TTGCCG	1.0907	1.1984
GGGCAA	1.1114	0.9876
TCTGGC	1.1136	1.1825
AGAGGG	1.0902	0.9725
GAAGGA	1.082	1.006
GCAAAG	1.079	0.9855
ATTCTC	1.1074	1.1834
AAGGGA	1.0699	0.9564
GACAGG	1.0849	1.0363
AAGACG	1.0856	1.0173
GAGGCG	1.1021	1.0186
GGGCGC	1.0685	1.0017
TGAACA	1.0732	1.1208
GTGCGA	1.0921	1.0865
CCGAAT	1.0662	1.1001
ACACCA	1.076	1.0459
CTGAGT	1.0943	1.0898
GAACGG	1.0754	1.029
TGGGGT	1.0749	1.1298
CAAGAC	1.084	1.0366
AAATGG	1.1052	1.0183
GGGACC	1.0822	1.0607
GCGCAG	1.1005	1.03
AAGAGC	1.0961	0.9948
TTTTCG	1.1133	1.1479
AACCGG	1.0689	0.9994
AATTTC	1.0976	1.113
TGCGCA	1.1104	1.1383
TTGGGA	1.1011	1.1152
CTGCAG	1.0768	1.1633
TAGAAC	1.0447	1.1302
AGCGGG	1.074	0.9958
CTGTGG	1.0991	1.1547
CCTGTG	1.1046	1.229
GGGTAG	1.0415	1.027
GCCGAA	1.0871	1.018
GGCCGG	1.1075	1.0128
GCCACG	1.0899	1.0622
GGTGGG	1.0623	0.9517
TGAGGT	1.1087	1.1036
TCTCGA	1.0919	1.1754
TCCAGG	1.0739	1.0045
TGGGCC	1.0973	1.1205
GGTGCC	1.0665	1.033
AATGGG	1.0821	1.0575
CCTCCG	1.0974	1.2029
CACGGA	1.0912	1.0843
AAATTC	1.0864	1.0068
AACCCA	1.0841	1.0383
GCAGCC	1.083	1.0298
GGGATT	1.0687	1.0848
ACCACC	1.0915	1.0925
GAGCGC	1.0998	1.0402
GGCAGC	1.0798	1.0527
CGGGCT	1.109	1.1508
CCATGG	1.1081	1.1128
GAACTC	1.0627	1.1636
GAGTTT	1.0705	1.051
GAAACT	1.0689	1.0541
AGGGTG	1.0921	0.9961
CAACCC	1.0969	1.0609
AGGAAG	1.0842	0.9939
GCAGCG	1.0867	1.0223
GATCGC	1.0949	1.0745
TGGTGG	1.0991	1.0537
TTGAAC	1.0829	1.1425
AGGCGA	1.0578	1.0292
CCGTTG	1.0648	1.1275
TTCCAA	1.0859	1.0604
GACCCT	1.0927	1.1175
GGATGG	1.1003	1.0041
CGAAGC	1.0777	1.0136
CTATGG	1.0849	1.2476
CGAACC	1.0799	1.0635
CTCGAA	1.0514	1.0512
GAGATC	1.0727	0.9983
GCGATC	1.088	1.12
ACAAGA	1.0628	0.9973
GGGACG	1.1129	1.0154
ACGCTG	1.0837	1.1275
GAGCTC	1.0801	1.118
CTCATG	1.0706	1.2117
CCCTGC	1.1016	1.1628
TGCCAC	1.0849	1.132
GCTCCG	1.095	1.1004
AGAGCA	1.0865	1.0142
CAGTTG	1.0801	1.107
GCCAGG	1.0702	1.0097
GCATCC	1.0684	1.0958
CAGCCG	1.0783	1.005
GTAGAT	1.0627	1.1648
TTCGAC	1.0974	1.1473
GGGTGC	1.09	1.011
GCAGGC	1.0646	1.0171
GCGGCG	1.086	1.0311
GGAACG	1.0691	1.0617
AAGGCC	1.0522	0.9883
AGAATC	1.0668	0.993
GGAGCC	1.1099	1.0395
GCGCCT	1.0783	1.1278
CAAGGG	1.0664	0.9371
GCCGGG	1.0665	0.9736
GACGGG	1.0964	1.0203
TTCCCC	1.0917	1.1999
GGCCCT	1.0648	1.0707
CCCCTC	1.0809	1.0975
GCACTC	1.0837	1.1348
CCGCGC	1.0956	1.073
GGACAG	1.078	1.0719
ACATTG	1.0461	1.165
GACCGG	1.0703	1.0524
AGGACT	1.0807	1.1183
GGCGGC	1.059	1.01
ATAGCG	1.0574	1.1853
GGACGG	1.1069	1.018
CCCCAC	1.0602	1.0998
GAACGC	1.0681	1.0468
CCAACG	1.0544	1.0501
GTGACA	1.0798	1.0756
TTTTCT	1.0934	1.0871
TGTGCC	1.0581	1.2114
TGTGGC	1.0881	1.1629
CGGCGC	1.1152	1.0338
GGACGA	1.1071	1.0599
CGACGC	1.0645	1.0576
AGAGCT	1.0623	1.0743
GCGGAC	1.0915	1.0921
ATGCAA	1.0749	1.1135
TGTGAC	1.0952	1.1801
TGCTGC	1.0921	1.2389
CTGACT	1.0678	1.2054
CAGGCG	1.0437	0.974
GGCTAG	1.0494	1.0564
GAGCCT	1.0913	1.1178
GCGCAC	1.0911	1.0405
ACATCC	1.0616	1.0886
TCATTG	1.0775	1.2422
TTTCCC	1.0857	1.1811
AGGCGC	1.0467	0.9831
TTTGGA	1.0927	1.1208
ACTGCG	1.078	1.1323
GGCTCC	1.0752	1.1191
CGCCCT	1.0705	1.1029
GTCCTG	1.1073	1.122
AACGGA	1.0591	1.0296
AGGAGG	1.1012	0.955
CGGGCC	1.0834	1.0472
GCGACG	1.0687	1.0507
GGAGCA	1.0697	0.9881
TAGAAA	1.0467	0.9767
GGAGGT	1.1012	0.9803
CGCGGC	1.0583	1.0063
GCGGCT	1.0439	1.1059
CGAAAT	1.06	1.0566
CGTAGA	1.0504	1.0873
CCGACT	1.0769	1.0986
TCACGA	1.0878	1.0857
CTCGAC	1.0779	1.0998
TGCCGC	1.0541	1.148
TGGCGT	1.0614	1.1264
GCGACC	1.0868	1.0831
TGGTGC	1.0801	1.1315
TCGATA	1.0642	1.2275
ACGGGG	1.0687	0.9494
CGATCT	1.0829	1.1525
GGATGC	1.1168	1.0444
ATGCCT	1.0674	1.2232
CACAGA	1.0597	1.0251
AAGGAA	1.0577	0.965
CAGACC	1.0626	1.0102
CGAGCT	1.0722	1.0768
GAGCCG	1.0846	1.0322
CGGAAC	1.0573	1.0434
GCGGGT	1.0689	1.0364
CAAAGG	1.0738	0.9493
CGCGCG	1.0735	1.0186
CTGCGC	1.0835	1.1502
TCACTG	1.0911	1.187
AATGAG	1.0736	1.0675
ACCGAA	1.0325	1.0069
CTAGAT	1.0655	1.1911
CCTCCC	1.063	1.1242
GCGCCG	1.0613	1.0214
AGCGCC	1.0756	1.031
CGCGAC	1.0733	1.0432
TTTCGC	1.051	1.1306
TGCAGC	1.0788	1.1153
ATTGGT	1.0699	1.1761
GTCTTG	1.0576	1.1328
GCCGTG	1.0659	1.0709
CGGGCA	1.083	0.9836
AACAGA	1.0458	0.9656
AGATAG	1.0278	1.0967
CGGCCG	1.0783	1.0356
GCCGCG	1.0546	1.0547
GTACTG	1.0601	1.1493
CGGACC	1.0665	1.0769
CTCCTG	1.0783	1.2227
TTTCCA	1.0912	1.0717
CTCCCG	1.0744	1.1369
ATCCGC	1.0525	1.1044
TAGAAT	1.0294	1.078
TGGGCT	1.0438	1.1131
GCAAGG	1.0518	0.9719
TTTGCT	1.0619	1.2972
TTCTGC	1.0581	1.207
TCAAGA	1.0592	1.0005
TCTGTG	1.052	1.1699
GATCAT	1.0654	1.1036
ACGGAC	1.0601	1.1023
AAGGCA	1.0593	0.9693
GGACCG	1.0523	1.0682
GAGTGC	1.068	1.0389
CAGGTG	1.0494	1.0077
GCCAAG	1.0588	0.9949
CGGAGG	1.0568	0.9787
CTTGGG	1.1094	1.0732
CAGACA	1.047	0.9794
TTGGAG	1.0959	1.1127
TTCGCC	1.0783	1.1462
GGCCAA	1.0744	1.0184
GGTTCC	1.0697	1.019
AAGGAG	1.0766	0.9406
TCCAAA	1.0513	0.9842
CAAAAC	1.0526	0.9566
TGTCTG	1.0705	1.1795
GGCGGA	1.0805	0.9691
TCCCAG	1.0472	1.0665
AAGTTG	1.0561	1.0343
TCGAGG	1.0523	0.9861
CTGGGT	1.0763	1.0241
GGGCTC	1.0841	1.0526
CTCTGG	1.0831	1.1211
AGGGCA	1.0626	0.9388
TCAGAA	1.0532	0.9569
CACGCG	1.0762	0.9871
TCTGAC	1.0616	1.1209
GCCAGC	1.0589	1.0021
CATGGC	1.0824	1.0847
CAGGGC	1.06	0.9783
TGGCTA	1.0472	1.1735
GCCAAA	1.061	0.995
AAACAC	1.0451	0.9631
GGATTT	1.054	1.0995
TGAACT	1.0335	1.1511
ACTGAA	1.0611	1.0352
ATTGGA	1.0633	1.1263
CGGGCG	1.0678	1.0076
GAAGCT	1.0492	1.0486
GTTCGA	1.0604	1.0421
GCAATT	1.0558	1.1977
GGGCCA	1.044	1.0151
CAGGAG	1.0603	0.9626
TGTGAG	1.059	1.1023
AAGACT	1.045	1.0717
AGCGAC	1.0552	1.0161
CAGGAC	1.0657	1.0183
GTAGAC	1.037	1.0838
GCCGCC	1.0643	1.0606
AGAGCG	1.0513	0.9658
CGGCCT	1.0586	1.0812
CCTCGG	1.0583	1.0661
ACCGTG	1.0387	1.0674
ACTGTA	1.0574	1.1393
GGAACT	1.0617	1.1098
CAGACG	1.0336	0.982
GAGTCC	1.0505	1.0255
CCCAAC	1.0515	1.045
AGAAGT	1.0346	0.9551
AGGGGT	1.0408	0.9279
GGTGAG	1.0522	0.9927
GTGAAA	1.0578	0.9608
AACGGG	1.0492	0.9585
TGACGT	1.0536	1.1292
GGCGCA	1.0685	0.9823
CGTTTG	1.0456	1.0947
CAGAGC	1.0791	0.9978
CGAGGT	1.0592	1.007
ACAGAA	1.0309	0.9261
GACCAA	1.06	1.0544
TGTGCG	1.0876	1.1387
CCGGCT	1.0598	1.1022
TAATTG	1.0371	1.2009
GTTCCG	1.0731	1.001
AATTCG	1.0698	1.0759
GTAGAG	1.0336	1.0684
ATACCC	1.0517	1.0244
CGCCAG	1.0519	0.9822
CGCGGA	1.0636	1.0169
AGCGGC	1.0404	0.9952
CAAGGA	1.0558	0.9728
GACGGC	1.0496	1.0393
AGGAAC	1.0451	1.0072
GGATTC	1.0629	1.0927
GTCCCG	1.0684	1.0081
GACCAC	1.056	1.0582
GGCATC	1.0397	1.0375
TCAGAT	1.0527	1.1093
TATTGC	1.0488	1.3263
TGTGGA	1.059	1.1293
CGGACG	1.0621	1.0408
GGTGGA	1.0634	0.9703
CACTGG	1.0434	1.0548
GCCCCT	1.0643	1.0693
ACCGCG	1.0562	1.0277
CGATAT	1.0228	1.2013
GGCGAC	1.0577	1.0334
GCTTGG	1.0489	1.0451
AGACAA	1.0344	0.9528
CTAGAA	1.0029	1.0175
CGGAGC	1.0791	1.0144
TGTAGG	1.0427	1.11
AATTTT	1.0445	1.0178
GCGTTG	1.0557	1.0857
GCTTGC	1.0535	1.1664
GTGGGG	1.0271	0.9026
TTTCGG	1.0679	1.0876
TCAATG	1.0303	1.1143
TTTCAG	1.0462	1.0627
CAAACG	1.0468	0.9663
TCGGGA	1.0358	0.9977
CTTGTG	1.0749	1.1689
GAGCTT	1.0402	1.0672
TGTGGG	1.0368	1.05
GAACCT	1.0552	1.0961
GACGCT	1.067	1.0897
CGAATT	1.0406	1.0858
TCTGCG	1.0407	1.1074
TGTATG	1.0325	1.1772
GCCTCG	1.0385	1.0908
ACCCCT	1.0643	1.0643
ATCTGG	1.0215	1.0199
ACCAGG	1.0416	0.9629
CGCTCG	1.0461	1.0206
CACGCC	1.0227	1.0124
TCCGAC	1.0398	1.0458
CAGGCC	1.0609	0.981
CGCAGG	1.0527	0.9568
ACGAGC	1.0307	1.0073
ACCTGC	1.0441	1.1724
TCCAAG	1.0441	1.0129
ATGGAT	1.0748	1.0705
TCCGTG	1.0515	1.1497
GGTGGC	1.0495	0.9953
GAGCGG	1.0563	0.9788
AGATTA	1.0366	1.1586
TGAAGT	1.0359	1.0798
TCCGCC	1.0601	1.1148
TGGACA	1.0528	1.0618
AGCGTG	1.0152	1.0286
AACTGG	1.0512	1.0251
ACGAAA	1.0149	0.951
GACTAG	1.0631	1.11
AAGGGC	1.0433	0.9383
GCCTCC	1.0556	1.1369
GGTGAA	1.024	1.0156
GGACTC	1.0461	1.0825
AATTGG	1.0534	1.0225
GGGGTA	1.0318	0.9584
CCGGAT	1.0487	1.0359
GCTGCC	1.0676	1.1206
AGGGCT	1.063	1.0611
GTGGAA	1.0434	1.0485
AATGTG	1.0643	1.139
CGACAG	1.0518	0.998
CGGAAT	1.0508	1.073
GGTAGG	1.0413	0.9931
CCGCCG	1.0652	1.0369
CTGAAC	1.0382	1.0563
GGGCCG	1.0644	1.012
TGCCCT	1.077	1.1506
TACCTG	1.0484	1.1634
GCGCGG	1.0646	0.9623
TTGGAA	1.0548	1.0705
GCGAAC	1.0324	1.0288
TGCACG	1.0341	1.0884
TTCGGC	1.0642	1.1143
GCGGAT	1.0445	1.0226
TCGCTG	1.0577	1.1373
CGAACG	1.042	0.9763
GGCCAC	1.0479	1.0204
TGGCTT	1.0471	1.1667
GCCCTC	1.0295	1.0446
GTGTTG	1.0594	1.0668
AAGGAC	1.0372	1.005
ACCACG	1.0246	0.9979
GTGGAG	1.0535	0.9771
AAAACA	1.0247	0.8742
GAAAGT	1.0258	0.939
TTGCGT	1.0623	1.1491
GTGACG	1.0476	1.0686
GCGACT	1.0494	1.087
GTGGCA	1.0703	1.0227
GACGCA	1.0324	1.0203
ACACTC	1.0237	1.0544
ACCGGC	1.0339	1.0098
AGGGCC	1.0269	0.9768
AATTCT	1.0657	1.053
ACCTCG	1.0373	1.0559
TGGACC	1.0447	1.0858
GAAGGT	1.0188	0.9632
GCCGAC	1.0435	1.0369
AATCCG	1.0358	0.9895
GCGCCA	1.0428	1.0363
CCACCT	1.0233	1.0851
TGGTAG	1.0182	1.0814
AAATCC	1.0397	0.9411
AAGCAC	1.0275	0.9607
GTGGTG	1.0612	1.0818
AGGACC	1.0351	1.0174
AACGCC	1.0318	1.0052
AGTAGA	1.0164	1.0486
ATAGCC	1.035	1.0894
GCCTGT	1.0225	1.1102
AGGCAG	1.038	0.9736
CTGCCG	1.0424	1.111
ATCCCC	1.0293	1.0503
CAAACC	1.0354	0.9634
CTCCAG	1.038	1.0487
GCGAGT	1.0252	1.0051
TGAGTT	1.0333	1.0773
AGGAAT	1.0225	1.005
AGGGAC	1.0424	0.9729
ACGGCC	1.0373	1.0379
ACCGAC	1.0384	1.0062
CTTGCA	1.0372	1.1218
TCGAAA	1.0275	0.9461
TCCTGG	1.0619	1.1148
TGAATC	1.0333	1.0646
TCGGGG	1.0565	0.9819
CAGCGG	1.0199	0.953
GGACAA	1.0341	0.9941
CCCGCT	1.0466	1.1084
CATGGG	1.0394	0.9686
TGTAGC	1.0382	1.1416
CAAGCG	1.0369	0.9716
TTCTCG	1.0324	1.1066
AGACTC	1.0166	1.0451
CTCGCG	1.0379	1.0485
GGCACA	1.038	0.9801
AAAACT	1.0076	0.9421
AGAGTT	1.0165	0.9933
TTGCTC	1.0135	1.1784
CCAACC	1.0442	1.0141
TGCAAG	1.0531	1.0512
TTGCAA	1.0309	1.1033
AGCCAG	1.0498	0.9488
TTGGGC	1.0622	1.0412
TTCGGG	1.0425	1.0636
CGACCG	1.0364	1.029
GAGGTA	1.0522	0.9682
GCGCTC	1.0514	1.0574
GCTGTA	1.0425	1.1363
TCCCGC	1.0541	1.0626
AACGGC	1.0244	1.0147
AGATCC	1.0207	0.9984
GTAATG	1.0303	1.1852
CGCAGC	1.0318	0.9552
ATTTGT	1.0169	1.1804
ATCCAG	1.0214	0.9659
CACCTC	1.038	1.0647
GCTAGA	1.011	1.08
GGTGAC	1.0508	1.0384
AGGAGC	1.0362	0.9495
AGCGCG	1.0463	0.9492
TAGCGA	1.0395	1.1176
AGGTTG	1.0337	1.0375
ATGTTC	1.0458	1.1642
ACTCCG	1.0307	1.0494
AGGGCG	1.0189	0.921
AGACCG	1.0143	0.972
GGCCGC	1.0164	1.004
CACGGC	1.0197	0.9922
TTCGAA	1.0489	1.0373
AAGGTG	1.0044	0.9774
ATAGAA	0.9984	0.9877
CCTTCC	1.0503	1.1091
ACAGAG	1.0291	0.9272
GAGTGG	1.0671	0.985
TTTGCA	1.0403	1.155
TCAGAG	1.0173	0.9544
CAAGTG	1.024	1.0064
CGCAAG	1.0264	0.9075
GGCAAC	1.0385	0.9674
AAGCGG	1.0321	0.9413
GGACGC	1.0373	0.9981
CCCGTT	1.0242	1.0129
GACTTC	1.0427	1.101
TGGAAT	1.0425	1.0971
GGAGCT	1.0487	1.064
CTGAAT	1.0255	1.1129
GCACGG	1.043	0.9575
AAAAGT	1.0021	0.852
GGACCA	1.025	1.0192
ATAGAT	1.0181	1.1432
GGCGCT	1.0249	1.0662
TCTGAA	1.0077	1.0331
CAAGCC	1.0173	0.9718
AGACCA	1.0177	0.9733
ACCAAG	1.0234	0.9614
CGTGAC	1.0169	1.0168
GGGGTC	1.0339	0.9118
AAACGC	1.0375	0.9332
ACGGGC	1.0343	1.0087
AGTTCC	1.0134	0.9712
AGCAGG	1.0123	0.9029
TGCTAG	1.0241	1.1266
TGGACG	1.0473	1.0209
TGTCCC	1.0278	1.0823
ACGGAA	1.0033	0.9902
CCGGTT	1.0459	1.0194
CAAGGC	1.0168	0.9351
TGCAAA	1.0265	0.9988
AGGCCT	1.0087	0.995
AAAGCA	1.0104	0.8852
TTGTTG	1.0432	1.0954
CGAAGG	0.9977	0.9431
AGATAC	0.996	1.0921
AGGACA	1.0089	0.991
AGGCCG	1.0133	0.9286
CAAAGC	1.0327	0.9296
CTTCCG	1.0252	1.0806
GTCCCC	1.0263	1.0008
AGCGGA	1.0235	0.9765
CACCGC	1.027	1.0095
GGAGTT	1.0306	0.9798
GCGAAT	1.0151	1.0314
CGGCCA	1.0377	0.9819
TCCACG	1.0293	1.0147
CTCACC	1.0222	1.0788
GACCTC	1.0224	1.0962
CCCTAG	1.0051	1.0217
ACAGCC	1.0171	0.9383
CGGACA	1.0305	1.0072
TCGAGC	1.0398	0.9938
TTGAAT	1.0131	1.0975
AGCGAA	1.0218	0.9438
GATCGG	1.0375	0.9625
AGACCT	1.008	1.0433
AATGAA	1.0036	1.0238
TTCACG	1.033	1.023
GTCGAT	1.0309	1.0707
TGTGTG	1.0373	1.1912
AGGATT	1.04	1.0436
GCACGC	1.0185	0.9543
CGGCAA	1.0084	0.9795
TCCAGC	1.0241	0.9964
AGTGAC	1.0087	1.0372
ATGGTT	1.0152	1.0658
ATGTTT	0.9994	1.1335
AATGCC	1.0034	1.0215
TCTTGC	1.0313	1.1699
GTCATG	0.994	1.0493
ACCCTC	1.0262	1.0234
TGCTCG	1.0602	1.0823
ACGACA	1.0092	0.9799
CCCCGT	1.0286	0.9784
TGCACT	1.0532	1.1311
GGGTAA	1.0347	0.9531
CCTAGG	1.0039	1.0054
CTGGAC	1.0327	1.0878
GCGCAA	1.0085	0.9551
GGTCCC	1.0055	0.9664
CCAAGC	1.0305	1.0062
CACCAC	1.0263	0.9833
TCTGCC	1.0262	1.105
CACGTG	1.0372	1.0101
GAGTCT	1.0102	0.9778
TGCCAA	1.0302	1.0621
GAGTAG	1.0093	0.9937
GGACTT	1.0301	1.0699
GACATT	1.002	1.0908
TGAGTC	1.0138	0.9969
TTGAGT	1.01	1.0682
GGGTTT	1.055	0.9918
ACGAAG	0.9986	0.9264
GCAACC	1.0111	0.9871
GGTGCG	1.0182	0.9607
CGACAA	1.0114	0.9388
GGCAGT	1.0238	1.001
CCAGGT	1.0043	0.9281
CCAAAC	1.0223	0.9638
TTTCAC	1.0418	1.0556
CGCAAA	1.0074	0.892
ACTTGG	1.0319	1.0672
CTGGCT	1.0241	1.1294
TAGCTG	1.0198	1.1503
TGGGTA	1.0044	1.0193
ACTTGC	1.0165	1.1005
CCGCCT	1.0436	1.0708
GGGCAT	1.0183	0.9726
CGCGGT	1.0285	0.9321
ACTGGA	1.0273	1.0401
AGTCTG	1.0211	1.0156
TCAAAA	1.0071	0.8737
GAGCAT	1.025	1.0086
CTCAGG	1.0183	0.965
CCGCAC	1.0134	1.0082
TTCAGG	1.0224	0.9742
GGAAGT	1.0255	0.9665
CGGTAG	1.0128	1.0211
AGGCAA	1.0145	0.9278
GCTCAG	1.0119	0.958
TTCGGA	1.0315	1.0048
TTAGAT	0.994	1.1412
CACCTT	1.0113	1.0764
CAGACT	1.0046	1.0277
GGCGGT	0.9872	0.9567
TGCTGT	1.0359	1.2023
CGGAGT	1.0183	0.9654
GCAACG	1.044	0.9694
GGCCTT	1.0237	1.0344
TCGATC	1.0471	1.0704
CATGAG	1.0114	0.9842
GAACTT	1.0072	1.0895
AGACAT	1.0022	1.0042
TTCGCA	1.0296	1.0518
CCTATG	1.0063	1.1713
TGTTCC	1.0175	1.0826
TGTGAA	1.0144	1.0696
GGCCTC	1.0063	1.0407
AGCCAC	1.0153	0.9638
CAGGGT	1.0426	0.9022
CTTGGA	1.024	1.0427
AACCAG	1.0148	0.8996
GAAGTT	0.9795	0.9733
ACAGGG	1.0029	0.8741
CGCACG	1.0158	0.9469
AAGCGC	1.0105	0.9247
TGTGGT	1.0503	1.0803
TCTTGG	1.0318	1.0599
GGGCTA	1.0216	1.0315
TGCCGG	1.0058	0.9929
CCGTGG	1.0189	0.9733
GCTGGA	0.9998	1.0072
CGCTGG	1.0192	0.9972
CATGAC	1.0077	1.0697
AGGGTA	1.0256	0.8823
CACCAA	1.0046	0.9757
CAACGG	1.0073	0.9836
GTTGAC	1.0068	1.0185
CAGAGT	0.9869	0.9176
TCTCCG	1.0262	1.1059
ACGGTG	1.0119	1.0225
GCTATT	0.9952	1.2742
TAGCCC	1.0032	1.0481
GTGGGC	1.0149	0.9433
ACGGAG	1.0213	0.9624
GAGGTT	0.9899	0.9763
GCACAC	1.0148	0.9699
CGAGTC	0.9943	0.9448
GTTCCC	1.0074	1.0297
GCCGGC	0.9981	0.9419
AAGCAG	0.979	0.8708
GTGACC	1.0158	1.0294
CACGAA	0.9979	0.9392
ACCGCC	1.0163	0.9825
CAGGCA	1.0154	0.9339
TGGACT	1.0404	1.1185
CGTGAG	0.9978	0.9126
ATCACC	1.0046	0.944
TAGAAG	0.971	0.966
GCGGTA	0.9841	0.9659
CCGCAA	1.0178	0.9508
CGGCGG	1.0056	0.9131
ACCCAT	0.9992	0.9827
TTTCTC	1.0538	1.0843
GCTCGG	1.0185	0.9268
GTGAGC	1.0407	0.9729
CCGCCA	1.0033	1.0036
GCGTGG	1.0104	0.9504
ATTCTA	1.0001	1.0373
GGGCTT	1.0097	1.0217
GCATGG	1.031	0.9748
ACAAAA	0.9971	0.8492
GGTTTT	1.0306	0.95
GCGCTT	1.0117	1.0665
GCTGCA	1.0073	1.0501
CACACG	1.0144	0.9572
GCGGTT	1.0272	0.9842
GTGACT	1.0012	1.0908
TGTGCT	1.0135	1.1694
ATCATG	0.9985	1.029
ATCTGC	1.0004	1.0959
GGGCGT	1.0064	0.9091
AACGCG	0.9871	0.9184
GCAAGC	1.0088	0.933
CAGCGC	0.9979	0.9254
TCGCGG	1.0005	0.9468
GTGAGG	0.9991	0.9161
GTTCCA	1.0055	0.9296
GAATCT	1.0062	0.9945
AGGACG	1.0312	0.955
AATCGA	1.004	0.9992
TAGGGG	0.997	0.9131
CGGTGG	1.0253	0.9344
TCAGGG	1.046	0.8959
ATGCTT	1.0122	1.099
GTACGA	1.0056	0.9976
ACGGCA	0.9949	0.9844
TGACTA	1.0046	1.1493
AACGAC	0.9871	0.957
CGATCA	1.0162	0.994
TTTCCT	0.9988	1.1261
GCCCAT	1.0137	1.0198
CCTGGT	1.0309	1.0471
GTGGCG	1.0113	0.9538
AAAGGT	0.9814	0.8719
CCCCTT	1.0195	1.0323
TGCCTC	1.015	1.1346
ATAGGC	0.9825	1.0267
TTCAAG	1.0055	0.953
TTCGTG	1.01	1.1057
GACCGC	1.0001	1.0272
AGCTGG	1.0223	0.9869
CTCGTG	0.9912	0.9831
TCGGCC	1.0099	0.9513
CCCAGT	1.0033	0.9565
GACTCA	0.9899	1.0022
ATTACC	0.9946	1.0903
ACCAAA	0.9896	0.9191
CCGTAG	1.0148	0.9946
AACTCG	0.9888	0.9693
TTCAAA	1.0111	0.9276
AAATGC	1.007	0.9516
GTCACC	0.9979	0.9567
GGGTGT	1.028	0.9904
CCACGC	1.002	0.9605
AAACAG	0.9837	0.8608
CATCGA	0.9969	1.0272
TAGACA	0.9791	0.964
AGACGG	0.9802	0.9277
AGGCTC	0.9961	0.9838
ACGACC	1.0062	1.007
GGCAAT	0.9944	1.0443
AAGCCT	0.9835	0.9839
ATGGTA	0.993	1.0142
CTCGGC	1.0046	0.9928
GTTATG	0.9922	1.1328
AAGCCA	0.9889	0.8987
TCTGGA	0.9874	1.0124
AGACTT	0.9827	1.0339
GACTTT	1.0088	1.0897
ACGATC	1.0036	1.0017
TGTCCG	1.0013	1.0323
CTGCAC	1.0118	1.0759
AGGGTT	1.0269	0.9208
CCTCCA	1.0037	1.0196
TAAGAT	0.9907	1.0433
GCCCTT	1.0133	1.0161
CCCGTC	1.017	0.929
AGGGAT	1.0035	0.923
AAAATC	0.992	0.833
GACGGT	1.0136	0.9827
CCTCAG	1.0051	0.9975
AAGGCT	0.987	0.991
GCACAG	1.0026	0.9217
ACGCCT	1.0023	1.0116
GGGCCT	0.9974	0.978
TGGAGT	0.9956	1.0435
GGAATC	0.9983	0.9332
AGGTAG	1.006	0.922
AGGCCA	1.004	0.9371
GGTACC	0.9838	0.9727
AGGCGG	0.9802	0.8958
GGGTCC	1.0151	0.9539
GCGTGC	0.9977	0.9667
CTCGGA	1.0065	0.9737
GTGAAC	0.9758	0.9749
TTGGGT	0.9927	1.01
ATGTCT	0.9995	1.1108
AATCCC	0.9815	0.9547
CGTGAA	0.997	0.9251
CAGGCT	0.9895	0.9836
GTGAAG	0.9883	0.9455
CAGCCT	0.9947	0.9811
ATCCAA	0.9902	0.9265
AACCGC	0.9982	0.9202
GCAGCA	0.9908	0.9273
GGTAGC	1.0055	0.9359
CGCGCA	0.994	0.9269
AGCTCG	0.9895	0.9449
AAGGCG	0.9749	0.8794
TCCTCC	1.0017	1.1014
TCGAGT	1.0017	0.9681
CAGCAC	0.9934	0.9328
CGACAT	0.9889	1.0244
CGGGTT	1.0025	1.0049
GTACCC	0.9884	0.9759
CGCCAC	0.9782	0.9776
TACTTG	0.9966	1.1156
TAGAGC	0.9573	1.0423
CCAGCA	1.0025	0.9142
ACACGG	0.9959	0.9442
GGTAAG	1.0052	0.9101
TTTTCA	1.0009	0.9891
AAACCT	0.9862	0.9552
CACGAC	0.9996	0.97
ACTCGG	1.0094	0.9678
ATAGGG	0.9939	0.9523
CCTCGC	0.9973	0.9964
ATTAGA	0.9583	1.0477
ATGCTC	0.989	1.0849
TCGCAG	1.0142	0.9314
TTCCCA	0.9849	1.0322
ACGCAG	0.9949	0.8734
TCGCGC	0.989	0.9877
ACGGCG	1.003	0.9298
AACGTG	0.9832	0.9559
CTAGAG	0.9765	0.9995
ACTGCC	0.9894	1.0739
CCTGCA	0.9813	1.0567
AAGATA	0.9608	0.9967
GCAGGT	0.9957	0.9333
GCAAAC	0.9889	0.9076
CTTCCC	0.9951	1.073
AGAGGT	0.9768	0.8804
GGCTCA	0.9844	0.9562
GCCGCA	0.9966	0.9251
TAGGCC	0.9669	0.9595
AGATAA	0.9861	1.0029
CCCTTC	1.0007	1.0209
AAGCCG	0.9839	0.9225
GGGTAC	0.9743	0.9251
ACGCGG	0.9915	0.8709
ACAGTG	0.994	0.9851
ATTTAG	0.9813	1.0197
TCGACC	0.9974	0.9891
CGTCTG	0.9924	0.9655
AGCAAA	0.973	0.8686
GGTTCT	0.9798	1.0375
AGCAAG	0.9843	0.8862
AAGAGT	0.9839	0.8927
GCCTTC	1.0029	1.0605
ATAGAG	0.9668	0.9881
AGGTGG	0.9587	0.8767
TCCCCA	0.9842	1.0171
GTGCGC	1.0249	0.9418
TCGAAG	0.965	0.9366
GAGGTC	0.9963	0.894
CGGCTC	0.9885	0.9717
CCTTCG	0.9958	1.0851
ACGCGC	0.988	0.9347
CGGATT	1.0018	1.0515
GACAGT	0.996	0.9951
ATCCAC	0.9846	0.9411
ATACTG	0.9885	1.0947
TGCCTT	0.9814	1.1336
TGGTTC	1.0115	1.004
ACAGAC	0.9773	0.9035
CGACTC	0.9869	1.004
TTGCTA	0.9814	1.1324
AATGGA	0.9913	0.9667
CTCCGC	1.0299	1.0621
CTGTGC	1.0007	1.1048
GCGTAG	0.9543	0.9571
GGATCC	0.9772	0.9218
CATTCG	1.0275	1.0494
TAGACC	0.9812	1.0157
AAAGCT	0.9724	0.926
CTCAAG	0.9931	0.9544
TTGTAG	0.9922	1.0578
CAAAAT	0.9795	0.898
CTCGCC	1.0074	1.019
AACGAA	0.9635	0.8995
TCGACA	1.0043	0.9743
GTGGGT	0.9731	0.8859
AGCCCT	0.9815	0.9991
GTGGCC	1.003	0.9807
TGCTCC	0.9806	1.0795
GCCTAG	0.9614	0.9884
ACAGCG	0.9721	0.8901
GCTGGT	0.9989	1.0081
GGTGCT	1.0085	1.0586
AAGGGT	0.9839	0.848
CTACTG	0.9671	1.1317
CATTGC	0.9778	1.1066
GCATTC	1.0131	1.0237
TAAATG	0.9692	1.0199
CTTGCT	0.9836	1.1337
GAAGTC	0.9926	0.9244
CTCCAC	0.9961	1.0226
ACCAGC	0.9778	0.9326
AGCGCA	0.9675	0.8981
GAGTGT	0.979	0.9672
CCGTGC	0.9847	0.9625
TACCGA	0.9768	1.0173
GTGCCG	0.9756	0.9669
CATCCC	0.9787	0.9586
GGACTA	0.9842	1.0321
GTTTCC	0.9882	0.9881
AAGGAT	0.9897	0.914
AACTGC	0.984	1.0088
GTGGCT	0.9623	0.9933
TTCTCC	1.0318	1.1085
CCAGCT	0.9921	0.9777
ATTAGC	0.9907	1.0811
[truncated: 2,097 more rows]

## Sheet: Figure S6a
P_falciparum	Replicate_1			Replicate_2
6-mer	250 nM	500 nM	1000 nM	250 nM	500 nM	1000 nM	Average_250nM	Average_500nM	Average_1000nM	Average_all
UGAUGA	3.3366	3.5584	2.4826	1.5658	1.6876	2.6118	2.4826	2.4512	2.623	2.237
AUGAUG	3.1675	3.4226	2.3862	1.3967	1.4932	2.2861	2.3862	2.2821	2.4579	2.05037
UGAUUU	3.0027	3.2263	2.3038	1.3881	1.5216	2.3645	2.3038	2.1954	2.37395	2.02456
P_yoelii	Replicate_1			Replicate_2
6-mer	250 nM	500 nM	1000 nM	250 nM	500 nM	1000 nM	Average_250nM	Average_500nM	Average_1000nM	Average_all
UGAUGA	9.088	7.8702	7.7269	5.1284	6.3368	4.9311	7.7269	7.1082	7.1035	6.38915
AUGAUG	8.5966	7.4315	7.4667	4.7586	5.8071	4.5446	7.4667	6.6776	6.6193	5.97898
UGAUUU	7.8998	7.0583	7.2204	4.6709	5.717	4.409	7.2204	6.28535	6.38765	5.78172

## Sheet: Figure S6c
motif	Pvivax	P falciparum
TGATGA	5.6161	3.5584
ATGATG	5.2626	3.4226
TTGATG	5.0601	3.1363
TGATTT	5.0028	3.2263
ATGATT	4.793	3.0024
TTGATT	4.7346	2.9636
TGATGT	4.5101	2.7797
CTGATG	4.3407	2.5807
TGATTA	4.2507	2.5752
TTTGAT	4.247	2.6186
TGATTC	4.1319	2.6062
GATGAT	4.1308	2.5762
TGATGG	4.108	2.5606
CTGATT	4.1058	2.6635
TGATGC	4.0373	2.4169
AATGAT	3.8914	2.5032
CATGAT	3.8713	2.4176
ATTGAT	3.7249	2.4002
TGATTG	3.7593	2.4233
CTTGAT	3.6469	2.1466
ATGATA	3.4901	2.0819
GTGATG	3.5736	2.1699
TGATAG	3.3541	2.0767
TATGAT	3.2693	2.1726
TTGATA	3.3627	1.9235
TGATAA	3.2867	1.8928
CCTGAT	3.3602	2.0779
ACTGAT	3.1999	2.0571
GTGATT	3.2242	2.0079
TCTGAT	3.2088	1.9817
GATGAA	2.8929	1.9997
GTTGAT	2.9815	1.8088
GATTTG	2.8727	1.9404
TGATAT	2.7879	1.6944
TGATAC	2.8318	1.6829
GCTGAT	2.8165	1.7585
TGTGAT	2.8005	1.7275
CTGATA	2.8094	1.7124
AGTGAT	2.6859	1.7266
CGATGA	2.7042	1.6978
GATGAC	2.6741	1.796
GATTTT	2.6441	1.9192
GATGGC	2.547	1.8236
CGTGAT	2.5365	1.6203
GATGAG	2.4925	1.6805
GATTTC	2.4881	1.7351
GATGTG	2.5256	1.6491
GATTGA	2.4155	1.6879
GTGATA	2.3423	1.4349
GATTGC	2.3258	1.6786
AGATGA	2.1686	1.5537
GGTGAT	2.1899	1.395
TGATCT	2.1547	1.3711
ATGATC	2.1431	1.4214
GATTCA	2.1469	1.5598
TTTTGA	2.1528	1.5926
GCGATG	2.1894	1.3908
ATTTGA	2.0862	1.5927
GATGTT	2.0898	1.53
GATTCT	2.149	1.5964
TTGATC	2.1215	1.3502
GATGGG	2.0962	1.4563
GATGCC	2.1119	1.4554
GATGCG	2.0942	1.4187
TGATCC	2.0721	1.3797
ACGATG	2.0543	1.3766
GATGCA	2.0494	1.4245
GATTAC	2.0119	1.4757
CGATTT	2.0303	1.3783
GATTCC	2.0293	1.4683
AAATGA	1.9513	1.6013
GATTCG	2.0114	1.4412
CCGATG	2.0034	1.354
GATTTA	1.9574	1.4558
GATAGC	1.9117	1.4843
GAATGA	1.9264	1.5453
TGATCA	1.9815	1.2585
CTGATC	1.9663	1.2701
GATGTC	1.9148	1.3918
GATGTA	1.9103	1.3919
GATGCT	1.936	1.3698
GATGGA	1.9266	1.3414
GATTAA	1.8705	1.4158
CCTTGA	1.882	1.3735
GATTAG	1.8862	1.4004
AATTGA	1.82	1.5183
GATTGG	1.8668	1.3662
ACCTGA	1.8812	1.4823
ACTTGA	1.8483	1.4634
CCGATT	1.8539	1.3019
CTTTGA	1.8253	1.4126
TCGATG	1.8343	1.242
CCCTGA	1.8282	1.4078
CGATTG	1.8312	1.2693
GCTTGA	1.7961	1.3956
GATATG	1.7801	1.31
CAATGA	1.7667	1.4137
CCATGA	1.7644	1.4255
GCCTGA	1.8021	1.3977
CGATGG	1.7429	1.2342
CGATTC	1.7981	1.2461
GCGATT	1.7864	1.2383
GCATGA	1.7107	1.4293
CGATGC	1.8183	1.2184
GAGATG	1.7445	1.3333
TTCTGA	1.7216	1.3283
TCTTGA	1.7225	1.3225
CATTGA	1.6608	1.3745
CCCGAT	1.7172	1.2682
CGATGT	1.6838	1.1604
GATAAA	1.6623	1.3347
CACCCG	1.7632	1.3265
AAGATG	1.6833	1.3179
AACTGA	1.668	1.3668
ACCCGA	1.743	1.3611
ACGATT	1.6915	1.2041
ATTTTG	1.689	1.3336
GATTAT	1.7097	1.3027
CACTGA	1.6643	1.3454
GATAGA	1.6427	1.2986
CCCGAG	1.7193	1.2945
GATGGT	1.6475	1.2254
TCGATT	1.6705	1.1854
GTTTGA	1.6562	1.3152
ACATGA	1.6139	1.3654
GATAGG	1.6498	1.29
GACACC	1.66	1.3176
GCCCGA	1.6718	1.3412
TGCTGA	1.6325	1.2336
ATGTGA	1.6188	1.2578
GACTGA	1.5997	1.2764
GATAAC	1.5999	1.2565
CTCTGA	1.6074	1.2497
GATACC	1.5858	1.3143
TCATGA	1.5647	1.2943
CCGAGA	1.6228	1.4046
TGCGAT	1.627	1.1482
ACACCC	1.6057	1.2836
CAGATG	1.5933	1.2461
TTCGAT	1.6111	1.1235
ATCTGA	1.5593	1.298
TGTTGA	1.5626	1.2188
GGATGA	1.5817	1.2479
CGCGAT	1.5612	1.1515
GATAAG	1.5447	1.2144
AGCGAT	1.5616	1.2102
CCCGGG	1.5528	1.2956
GATCTG	1.5055	1.1438
TGACAC	1.5318	1.3173
GTATGA	1.5021	1.3239
GAGTGA	1.5348	1.3024
GAAATG	1.5053	1.3119
CACGAT	1.5509	1.136
CGAGAA	1.5211	1.5308
GCACCC	1.553	1.2622
GAGAAA	1.4982	1.5463
CCCCGA	1.5284	1.2263
TCCTGA	1.5303	1.1787
CGCTGA	1.532	1.2182
GTGATC	1.5428	1.1008
TGATCG	1.5068	1.0913
AGATTT	1.5301	1.2607
ATGGCG	1.4865	1.2292
CCGTGA	1.4761	1.2236
AGCTGA	1.4739	1.2375
GGTTGA	1.5001	1.196
CTCGAT	1.4906	1.1268
CACCTG	1.4938	1.3034
ACCGAT	1.4811	1.1512
ATGAAA	1.4525	1.3476
AAAATG	1.4492	1.358
CTATGA	1.4392	1.2602
AACGAT	1.4546	1.1602
AGTTGA	1.464	1.2621
CCCGAA	1.4763	1.3254
TGAGAA	1.4359	1.3946
GAGAAT	1.4316	1.4987
GATAAT	1.4334	1.2035
GAAAAA	1.4261	1.4766
ATGAGA	1.4381	1.3148
GCGTGA	1.4452	1.1872
CTGTGA	1.457	1.1469
TTTTTG	1.4674	1.2569
ATATGA	1.4082	1.226
CGCCCG	1.4682	1.2243
ATGGCC	1.464	1.2009
ATGACA	1.4327	1.2703
CTGAGA	1.44	1.3034
GATACA	1.4265	1.1675
CGATTA	1.4311	1.1119
ATGGCA	1.4131	1.263
ATTGCG	1.4417	1.2291
CACCCA	1.4396	1.2634
ATTCTG	1.4418	1.2209
GATACG	1.4317	1.1326
CCCCGG	1.4218	1.2099
ACCCGG	1.4596	1.2496
GGCTGA	1.397	1.1198
CTTGAC	1.4143	1.1931
TCCGAT	1.4259	1.1165
AAGTGA	1.3989	1.2555
GGCACC	1.4355	1.1981
CAGTGA	1.4365	1.1951
CCTGAG	1.4476	1.2631
CCCAGA	1.413	1.3215
AAAAAA	1.3779	1.5092
TGACTG	1.4097	1.1276
CCCGGA	1.4166	1.2001
TTATGA	1.3704	1.1853
GCCCGG	1.426	1.196
AGAGAA	1.356	1.4848
GATATT	1.3664	1.1036
AGATTG	1.3938	1.1744
TTGACA	1.3874	1.2493
TTGTGA	1.3909	1.1493
ATGACC	1.4011	1.1975
GAGATT	1.4138	1.2411
AGATGG	1.3976	1.1409
TGCCCG	1.3822	1.1646
TGGCAC	1.3958	1.1691
ATTTGC	1.4133	1.1702
CGAGAT	1.3873	1.282
TGACCC	1.3765	1.1783
AGAAAA	1.3568	1.4802
GAGAGA	1.3522	1.2901
GAGAAG	1.3848	1.3584
GAATTG	1.351	1.2051
AGAATG	1.3625	1.3073
GACTTG	1.3798	1.1501
GCCGAT	1.4017	1.0845
GATATC	1.353	1.1561
ATGACG	1.3455	1.1569
TGGTGA	1.4072	1.1489
ATGAAG	1.3372	1.2042
TAGATG	1.3602	1.169
TGACGA	1.3433	1.1381
CAGATT	1.3635	1.1798
GTCTGA	1.3684	1.1787
AGATTC	1.3569	1.2185
GCAATG	1.3333	1.1439
TGAGAT	1.3543	1.2041
TGAATG	1.3485	1.1952
GACGAT	1.344	1.0961
TAATGA	1.3082	1.1995
AAATTG	1.3256	1.2608
TTTCTG	1.3428	1.1276
AGATGC	1.3809	1.1656
GAAAAG	1.3122	1.3209
ATTCGA	1.3835	1.1624
CGACTG	1.3591	1.0755
ACCCCG	1.3681	1.1596
GAAAGA	1.3462	1.3135
ATGGCT	1.3391	1.1425
GAGAAC	1.329	1.3147
AACCCG	1.3464	1.2547
GCGAGA	1.306	1.2564
ACCCTG	1.3545	1.1668
CCGGGA	1.3437	1.2077
CCCTTG	1.347	1.1122
TGAAAA	1.3144	1.3014
GAAGAA	1.3172	1.3311
GATCCG	1.3565	1.117
GACCCC	1.3513	1.157
ACGTGA	1.3179	1.1346
CCCCCC	1.3329	1.1649
AAAAGA	1.319	1.3632
TACTGA	1.3234	1.155
GGGGGG	1.2771	1.1275
CTCGAG	1.3441	1.2787
AAAAAG	1.3066	1.3735
AAGAGA	1.3294	1.3734
GGAATG	1.3422	1.1605
GATACT	1.3138	1.109
CCCCTG	1.3382	1.1211
AATTTG	1.3227	1.1808
CGTTGA	1.3333	1.0953
GAATTC	1.3403	1.2632
CCGCGA	1.3373	1.1738
TCCGAG	1.3407	1.2522
GATTGT	1.3557	1.0366
TTCTTG	1.3585	1.1028
AGAGAT	1.3023	1.2403
CCGGGG	1.3575	1.1384
GATCCC	1.3231	1.1089
ATGAGC	1.3242	1.1604
CAATTG	1.3186	1.1335
CACCCC	1.3354	1.1607
GGGTGA	1.3171	1.0862
TGGCTG	1.3115	1.0565
ATTTTT	1.3216	1.1939
AGAAGA	1.2981	1.319
TATTGA	1.2839	1.1448
ATTGCC	1.3166	1.1599
ACCTTG	1.3208	1.1345
TGCCTG	1.3352	1.1202
CCACCC	1.3392	1.1767
AGCCCG	1.3268	1.1893
AGACAC	1.3025	1.2701
GACATG	1.3122	1.1726
GACCTG	1.3051	1.1365
TGAAGA	1.2896	1.1729
GCCTTG	1.338	1.1271
GACCCG	1.336	1.161
ACCCAG	1.3184	1.2632
AGAATT	1.2942	1.3291
AAACTG	1.2989	1.1988
GGCCTG	1.3119	1.0854
ATGGGA	1.2911	1.1373
ATGAGG	1.2978	1.1591
ACTCGA	1.2895	1.1984
GATCCA	1.3173	1.1485
CCCGCG	1.3211	1.1262
GTGTGA	1.3372	1.1432
GGAGAA	1.3157	1.2772
GAAGAT	1.3004	1.1766
ATTTGG	1.2993	1.1666
TTTGAC	1.304	1.1546
GCCCCG	1.3162	1.133
GGCCCG	1.3305	1.1118
GAACTG	1.3033	1.1133
CCCCCG	1.3044	1.1135
TGGCCC	1.2974	1.1055
TGCTTG	1.3052	1.0486
ATTTCG	1.299	1.1249
CCCGAC	1.3228	1.1486
CAGAGA	1.268	1.3072
CCCGGC	1.3125	1.1423
GGACTG	1.3117	1.066
CCGAGG	1.3061	1.1909
GGAAAA	1.2851	1.32
TGGCGA	1.2929	1.094
CACCGA	1.2859	1.1862
CCCAGG	1.3081	1.2064
AGGTGA	1.2919	1.1236
TGACGC	1.302	1.1057
GCCCTG	1.3173	1.1045
ATCCGA	1.2847	1.2034
AAGATT	1.2953	1.1495
ATTGAC	1.2942	1.1439
CGATAG	1.2701	1.0916
GGGAAA	1.2881	1.2473
CGGGAA	1.2731	1.2371
GCGCCC	1.3025	1.1052
CCAAGA	1.2779	1.2898
GACGCC	1.29	1.1548
CGAGAG	1.2569	1.22
ATGCTG	1.2921	1.0831
ACGAGA	1.2861	1.3163
TTGAGA	1.2689	1.2162
AGATGT	1.2787	1.1251
CCGAAA	1.2671	1.2712
ATTCCG	1.2719	1.1355
AGACTG	1.2677	1.1109
TTGCTG	1.2837	1.0449
GAAAAC	1.2537	1.3245
TCACCC	1.2819	1.1635
ATGAAC	1.2524	1.1713
TTGACC	1.2799	1.1276
CACTTG	1.2785	1.1447
CCCGTG	1.2739	1.1048
CCAGAA	1.2678	1.3153
GCTCGA	1.2874	1.1558
CAAATG	1.263	1.1738
CCAGAG	1.2677	1.2963
GGCATG	1.2934	1.1387
ATGGGG	1.3056	1.0841
CCCATG	1.2795	1.1232
GGCTTG	1.2898	1.0816
CGGTGA	1.2462	1.107
GCACTG	1.2823	1.075
CGCCTG	1.2996	1.1025
TTGCGA	1.2939	1.1227
ATTTTC	1.2683	1.1647
TGGGAA	1.245	1.1702
TTGGCA	1.2791	1.1178
CCAGAT	1.2707	1.1468
TGGCAG	1.2685	1.1418
CCTGGG	1.2628	1.1614
ATTGCT	1.2539	1.074
CACCCT	1.2611	1.1339
ATTGGC	1.25	1.093
CGAGAC	1.2668	1.1951
GGGATG	1.2972	1.0801
AAGAAA	1.233	1.3703
ACCCGC	1.2656	1.1703
TCCCGA	1.2805	1.1164
TTGACG	1.2753	1.1039
CCATTG	1.2647	1.1004
ATGCGA	1.2678	1.0913
TGCACC	1.2911	1.1495
ATCGAT	1.2626	1.0376
TTCCGA	1.2574	1.1222
GAGACA	1.2432	1.238
GAAGAG	1.2472	1.2024
GGGAAG	1.2266	1.1708
CTGCGA	1.26	1.0817
TACGAT	1.2447	1.04
TGAGAG	1.2539	1.1634
GCTATG	1.2528	1.1049
CGAAAA	1.2287	1.2831
TTGCCC	1.2599	1.0857
GAGCGA	1.2675	1.1104
TGGCGC	1.2628	1.0874
AGCCTG	1.2642	1.1384
CCACGA	1.2522	1.1337
CCGAGC	1.2474	1.1623
CGAATG	1.2291	1.1227
AACACC	1.2566	1.1981
GGCGAT	1.2813	1.0268
ATGTTG	1.2598	1.0409
TCGAGA	1.243	1.2293
ATGACT	1.2566	1.104
ACCGAG	1.2488	1.2355
TGACAG	1.2607	1.1376
AAAGAT	1.2408	1.1879
ATGCCC	1.2529	1.1248
CCCAAG	1.239	1.2157
AAAGAA	1.2267	1.3253
GCTTTG	1.2753	1.0777
GAACCC	1.232	1.1364
CCCCAG	1.2565	1.1669
GAACGA	1.2373	1.1546
GCCCAG	1.2469	1.1865
AGACCC	1.2555	1.1816
TGGGAG	1.2748	1.103
AACCTG	1.2519	1.1524
ATTCCA	1.2498	1.2285
GGGGGA	1.225	1.0536
TTTCGA	1.2786	1.0674
GACTGT	1.2535	1.0265
TGAGAC	1.2242	1.1744
CGAAGA	1.2374	1.1997
AACTTG	1.2397	1.1499
GGGAAT	1.2419	1.2199
AGAAAG	1.2381	1.3224
GGGAGA	1.274	1.1382
GATCTT	1.2389	0.9969
AACCGA	1.2292	1.1843
ATTCGC	1.2528	1.12
CCGAGT	1.2695	1.1811
TGAAAC	1.2513	1.2156
ATTTCC	1.2542	1.1322
GGAAGA	1.2379	1.1691
TTGCGC	1.2548	1.1067
GATAGT	1.2159	1.0636
CCAATG	1.2426	1.1179
CTTGGC	1.2533	1.0704
ATTGCA	1.2394	1.1152
GACCGA	1.2321	1.1
CTGGGA	1.2252	1.1424
GAAACC	1.2378	1.2572
AAAAGG	1.1953	1.2423
AGCACC	1.2257	1.1705
CATCCG	1.2351	1.197
TGAGCC	1.2316	1.1215
CGGGGG	1.2275	1.0585
CCTCGA	1.2259	1.0754
GCGCGA	1.2654	1.1167
GACACT	1.2088	1.1919
CCCTGG	1.2301	1.0874
CGACAC	1.2238	1.1515
GAGCCC	1.2299	1.117
TGGAGA	1.2145	1.1076
GCGATA	1.2175	1.0463
TGAAAG	1.1987	1.2026
AAACGA	1.2107	1.1864
GGCCCC	1.2324	1.0907
AGGGGG	1.227	1.0937
CCGGAA	1.2492	1.1493
TTCCTG	1.2311	1.0578
GGGGGC	1.2115	1.0462
GAGACC	1.2281	1.1924
GCCCGC	1.2325	1.0947
GAGGAA	1.1973	1.2114
TTTGGC	1.2384	1.0477
CACTCG	1.2399	1.1509
GAGCTG	1.2613	1.0831
TGGCGG	1.2112	1.0098
GACAGA	1.211	1.1334
TGGATG	1.2421	1.0263
GAAGAC	1.2036	1.168
AGAACC	1.1885	1.1942
TACCCG	1.2145	1.159
CGGCTG	1.1853	1.0209
TGAGTG	1.2206	1.1079
GAGGGG	1.2329	1.1307
GAAAAT	1.2185	1.2871
GATCAC	1.2524	1.0249
ACGCCC	1.213	1.1215
GGGGAA	1.2246	1.1482
CCGAAG	1.2045	1.1861
TGGGGG	1.1944	1.0013
TCCGGG	1.2203	1.0966
CCACTG	1.2092	1.0819
ATTTCT	1.2049	1.117
ATGAAT	1.2062	1.1777
TCCTTG	1.1956	0.9742
GATCAA	1.2094	1.0501
TGAACC	1.2125	1.1236
GAAACG	1.2143	1.1494
TGGGTG	1.2214	1.0281
AAAGAG	1.2188	1.2662
GCGGGG	1.2017	1.0586
GGGCTG	1.2157	0.9588
TGCGAG	1.2154	1.0991
GAATTT	1.2044	1.1893
CCCGCC	1.2316	1.0804
ATGGGC	1.1961	1.0148
ATGCGC	1.2217	1.072
CTTTTG	1.2071	1.0599
GATATA	1.158	1.0644
GGCGCC	1.2033	1.0571
ATGGTG	1.22	1.0424
AATGGC	1.1832	1.1213
CGGGAG	1.2224	1.0965
TGCGGG	1.2356	1.0543
CAACTG	1.2188	1.0807
GGCAGA	1.1971	1.1284
TGCGCC	1.214	1.0472
GAAGTG	1.2236	1.1224
AGAGAC	1.1886	1.2081
GGTTTG	1.1883	1.0534
GCAGAA	1.1821	1.2057
AGGCTG	1.1906	1.0597
CAAGAT	1.1923	1.1205
ATGTGC	1.2166	1.07
GCCATG	1.2019	1.0573
CCGATA	1.1872	1.069
TGTAGA	1.185	1.0392
CCAAAA	1.1923	1.2369
CACACC	1.209	1.1248
CCCGGT	1.2085	1.1159
CTGCTG	1.2069	1.0289
GATCTC	1.2123	1.0195
GTAGAA	1.1659	1.1293
AAACCC	1.2127	1.1942
CCTGAC	1.2071	1.0685
CAGAAA	1.1879	1.3052
CAGCGA	1.2032	1.1185
ATGGAG	1.1829	1.0905
GGAAAG	1.2007	1.1598
CCTTTG	1.2038	1.0449
TGACAA	1.1993	1.1416
GCCCCC	1.2092	1.0658
GGGGAG	1.1991	1.0878
GCGCTG	1.1992	1.0296
CGCTTG	1.1765	1.0531
AAAACC	1.1886	1.2728
ATGTGG	1.219	1.0333
GACTGG	1.2141	1.0179
CCGGAG	1.2138	1.1079
AAAAAC	1.1798	1.3021
CCGCCC	1.2151	1.0769
TTCCGG	1.2208	1.0639
ACCCCC	1.1886	1.0815
GAGAGC	1.1998	1.1634
CGAGGA	1.178	1.1611
TCGTGA	1.1966	1.0003
GACGAG	1.1963	1.1275
AGAGAG	1.1947	1.2542
TGCCGA	1.2009	1.0257
CAAAAA	1.1841	1.2808
TGAGGG	1.2151	1.0726
GCAGAT	1.2215	1.0845
GCCGAG	1.1949	1.1581
CCCAAA	1.1877	1.172
CTGTAG	1.1936	0.9935
CAAAGA	1.1692	1.2146
TTGACT	1.1952	1.06
ACACCT	1.2	1.1581
TTTGCC	1.1987	1.047
AAGAAG	1.179	1.2403
TGCAGA	1.1894	1.0937
GAAATT	1.189	1.2314
GCCAGA	1.2105	1.1627
AAAACG	1.1736	1.1971
TGAGGA	1.1916	1.107
CCTGAA	1.2098	1.1746
TGACAT	1.1727	1.1429
GGAGTG	1.2097	1.0433
GGGGTG	1.1856	1.0206
GACTGC	1.1917	1.0037
AGAAAC	1.1775	1.2706
GGCCGA	1.2233	1.0549
CTCCGA	1.1927	1.0931
CCTGGA	1.1948	1.0843
CTTGAG	1.1803	1.1824
TGCCCC	1.1834	1.0437
ACCCAA	1.1905	1.1719
CCGCTG	1.2184	1.049
GAAAGG	1.164	1.1533
GATCAG	1.2094	1.0115
CGACCC	1.2132	1.0845
ATCTTG	1.1846	1.0768
AGGATG	1.2004	1.1036
GACACG	1.1822	1.1031
CGCGAG	1.2031	1.1855
AAGCGA	1.1799	1.1324
TTTCCG	1.1953	1.0809
GCACGA	1.1936	1.0887
AGGGAA	1.1899	1.208
TTGCGG	1.1566	1.034
GAGGAG	1.2034	1.1193
CGAGGG	1.1891	1.1154
CTGAAA	1.1806	1.1817
GGAGAG	1.1664	1.1007
ATGGGT	1.1818	1.0887
GGGGCA	1.1559	1.0879
GCTCTG	1.1966	0.9956
CTGGGG	1.1907	1.0703
CGCCCA	1.1762	1.1097
CGAGTG	1.216	1.1092
GCAAGA	1.1699	1.1188
TGCATG	1.1787	1.0657
TAGTGA	1.1496	1.0809
CAAGAA	1.1459	1.2721
ATTTCA	1.1804	1.1262
GAAAGC	1.1395	1.2215
AGCTTG	1.1756	1.1039
ACGCGA	1.169	1.093
TGGGGC	1.1917	1.0113
GCGAAA	1.1703	1.2034
GACATC	1.1774	1.1588
CACGAG	1.1542	1.2035
GTTTTG	1.1725	1.1016
TATGGC	1.1734	1.062
AGAAAT	1.1319	1.2948
CCAGGA	1.1732	1.1435
ATTGAG	1.1685	1.0951
GGGAGG	1.1989	1.1014
AGACGA	1.1628	1.1315
TGGGGA	1.1895	1.0415
GCGGGA	1.1836	1.0886
CTGACA	1.1655	1.1083
GAAGCC	1.182	1.1684
TGGCAA	1.1872	1.082
TCCCCG	1.1557	1.0442
TTTGCG	1.1933	1.0779
TTTGAG	1.1763	1.1349
CCGGGC	1.1898	1.0311
GGGAAC	1.1659	1.1387
GATCCT	1.1699	1.0081
GAGGGA	1.1835	1.1247
GCACCG	1.1612	1.0938
AGAAGC	1.1571	1.2061
GGCAGG	1.159	1.087
GAGTTG	1.1645	1.0679
GAGACG	1.1505	1.1059
GACCCA	1.1665	1.1222
TCCCGG	1.1739	1.0743
CGATAA	1.1566	1.0403
CTGAGG	1.1791	1.0737
ACCTGG	1.1664	1.1139
CCAGGG	1.1799	1.1345
CCTTGG	1.1871	1.0279
AGCCGA	1.1619	1.1203
GGCGTG	1.16	1.0587
TGGCCG	1.1881	1.0088
GACACA	1.1469	1.1641
AAAAGC	1.1427	1.223
AGGAGA	1.1514	1.1815
TTGCAC	1.1981	1.0677
CAAAAG	1.1471	1.2089
CAGAAG	1.149	1.1934
ACACTG	1.1624	1.0793
CGCACC	1.178	1.0747
ATGGAA	1.1708	1.0863
CCCACC	1.1695	1.0849
GACGTG	1.153	1.0041
AGCATG	1.1391	1.1347
GCTGTG	1.1848	0.986
GAGATA	1.1188	1.1855
GGCTGT	1.1479	0.962
CTGGAG	1.1672	1.0699
CCACGG	1.1546	1.068
ACCCGT	1.1614	1.1221
GAACCG	1.142	1.0928
ATTGGG	1.1699	1.0367
CGCAGA	1.1642	1.1452
AGGAAA	1.1352	1.206
TGAAAT	1.1674	1.155
AGAACA	1.1319	1.2245
TTTTGG	1.1749	1.0455
ACCAGA	1.1448	1.1845
TGGAGG	1.176	1.0156
ACCGGG	1.1725	1.0702
ACTTTG	1.1741	1.0373
GAGAGG	1.1579	1.1141
CAAGAG	1.159	1.1956
CAGCTG	1.1746	1.0442
TGAAGC	1.1475	1.097
GGAATT	1.1593	1.145
GCTGAG	1.1658	1.0732
GCATTG	1.1563	1.0617
CGACGA	1.1474	1.0947
CGATAC	1.1697	1.0256
GCCCGT	1.1646	1.0693
TGGAAA	1.1511	1.0978
CCTCTG	1.1685	1.0193
GAATCC	1.1466	1.1659
GGAGAT	1.1599	1.038
TGAGCG	1.1631	1.0446
CCCCGC	1.1637	1.0427
CTGGCA	1.1636	1.0349
CGCCCC	1.1763	1.0509
AGGCCC	1.1509	1.0931
GAGACT	1.1457	1.112
CCTGGC	1.1707	1.0245
CACCGG	1.1756	1.0972
TTCGAG	1.1726	1.1162
ACTGAG	1.1507	1.1276
CGGATG	1.1953	0.9784
TGCGCG	1.196	1.0118
AAAAAT	1.1243	1.2939
CCCAGC	1.1539	1.1162
TCCCCC	1.1451	1.0277
TGCGTG	1.1527	0.9912
TTGGCG	1.1422	1.015
CGCATG	1.1323	1.0679
TAGATT	1.1462	1.0921
AAAGAC	1.1323	1.2285
CCGGGT	1.1369	1.0798
GCCTGG	1.1822	1.0495
GGAAGG	1.1058	1.0688
GCCCAA	1.1336	1.1179
TGTTTG	1.1845	1.034
CTGACG	1.1552	1.0127
CTGGCG	1.1746	1.0202
TGGGCG	1.1879	0.9858
TGCGGA	1.1509	0.9947
CGGGGA	1.1651	1.1009
CGGCCC	1.1528	1.0497
AAAGTG	1.1215	1.1426
GGCACG	1.1421	1.0445
GGAGGG	1.1583	1.0606
TTGGCC	1.181	1.015
GAGGTG	1.1656	1.0399
GCACCT	1.1617	1.1103
CCCACG	1.1531	1.0503
CGGGGC	1.1564	1.025
ACACCG	1.1537	1.1182
CGCGGG	1.1512	1.0544
CGGAGA	1.1633	1.0848
CCGGCC	1.1588	1.0711
AAAGGG	1.1362	1.1235
GCAGAG	1.1503	1.1113
ACTGTG	1.1615	1.0163
CCGCGG	1.133	1.0275
GAAGCG	1.1431	1.0815
TGAGGC	1.1335	1.0809
TTCATG	1.1417	1.0621
GAGAGT	1.1194	1.1563
GGCGAG	1.1183	1.066
CTCCGG	1.124	1.0178
TGACCA	1.156	1.0804
CCTAGA	1.1244	1.1523
CGAGGC	1.1452	1.0845
TTGAAA	1.136	1.1534
CAGGGG	1.1375	1.0983
CCAAAG	1.1289	1.1651
CGGTTG	1.1449	1.0023
AAGAAC	1.1126	1.1831
TGCGGC	1.1746	1.0302
AAGCCC	1.159	1.1293
CGGGTG	1.1512	0.999
CATTTG	1.1472	1.0763
GGCCAG	1.1427	1.0741
CAACGA	1.1218	1.0851
GCTGAC	1.139	1.0235
TGGCAT	1.1287	1.0716
TTTTCC	1.1414	1.0711
GACGAA	1.127	1.1085
TTCCAG	1.1574	1.1473
CTGGTG	1.1563	0.9788
CTGAAG	1.1499	1.1027
ACCATG	1.1301	1.1085
ATGCGG	1.1728	1.0078
CTCTTG	1.151	0.9884
TGAATT	1.1381	1.1148
CGGACT	1.107	0.9714
ACAGAT	1.128	1.0857
GAGGCC	1.1404	1.0729
GGGAGC	1.1524	1.0664
GGGCAG	1.1255	1.0661
TCCCTG	1.1615	0.9956
GAACAC	1.1275	1.1318
GGGGCG	1.1236	0.9936
GCGGTG	1.1319	1.0293
GGCTGC	1.1391	0.9746
GGGCCC	1.1481	1.0196
ATCCCG	1.1298	1.0456
CGAGCC	1.1437	1.0978
GAGCAA	1.1574	1.1535
CGGAAA	1.1481	1.1268
GGGGCT	1.1529	0.9523
CTATTG	1.1201	1.0456
TGGCCA	1.1685	1.0475
AATGAC	1.1323	1.1026
GCCACC	1.1529	1.0587
TGACCG	1.1443	1.0164
TTCCCG	1.1696	1.0453
GAGTTC	1.1391	1.1557
TGAGCA	1.1765	1.1165
AAGAGG	1.13	1.1538
TCTTTG	1.1316	1.0008
GAAGGC	1.1276	1.1003
AGGCAC	1.1459	1.0937
GAGGAT	1.1445	1.1298
GGTCTG	1.1492	0.9968
GTGCTG	1.14	0.974
CGATCC	1.1572	1.0148
CCGGAC	1.1223	1.0114
CCTTGC	1.1265	1.0339
GGCGCG	1.1454	1.0252
GGGGGT	1.1401	1.0406
AGAACG	1.1097	1.1037
CTGAGC	1.1503	1.0859
AATTCC	1.1455	1.1525
TCCATG	1.1551	1.0607
GGACCC	1.1465	1.0153
GTTCTG	1.1475	1.0363
ACGATA	1.1232	1.0279
AGAGGA	1.1262	1.1429
TCTGAG	1.1391	1.1037
AGAGTG	1.1063	1.0858
ATCCTG	1.1425	1.0285
GACGCG	1.1245	1.0132
GGTATG	1.1355	1.0701
GGCAAG	1.1316	1.0696
AAGACA	1.1127	1.2201
CATCTG	1.1394	1.0874
TGAAGG	1.1334	1.0773
TTTTTT	1.1217	1.057
AAGCTG	1.1119	1.0574
GAGCAG	1.1276	1.0982
TCCAGA	1.1207	1.1434
CCTGCG	1.1494	1.0469
AATCTG	1.1188	1.0712
GGGTTG	1.1254	0.9723
GGCTGG	1.1239	1.0046
ACACGA	1.1203	1.1078
CGAAAG	1.0916	1.1474
AGCCCC	1.1357	1.0629
GAAGGG	1.099	1.0619
GCAGGG	1.131	1.0589
ATTCGG	1.1378	1.0124
AGAACT	1.0969	1.094
TTCGCG	1.106	1.007
CCGACA	1.1313	1.0969
GATCTA	1.1111	1.0021
GCGAGG	1.1317	1.1005
GGTAGA	1.1016	1.0969
GGGGAC	1.1186	1.02
CAGAAC	1.0994	1.1317
GGGGCC	1.1417	1.0189
AAGAAT	1.1211	1.2511
AAAATT	1.1026	1.2048
CTCGGG	1.1367	1.0907
CCCCCT	1.1206	0.9988
GATCGA	1.1398	1.013
TTCACC	1.1447	1.0789
TGGAAG	1.1242	1.0602
CCGGTG	1.1233	1.0432
AAACGG	1.0974	1.074
ACCCCA	1.1247	1.0788
GCAAAA	1.1208	1.2063
CAGCCC	1.1218	1.0698
TTGGGG	1.1176	0.9874
CTGACC	1.1321	1.0345
CTGGCC	1.1367	1.0151
AGTTTG	1.1469	1.0702
CCGGCG	1.1314	1.0382
TGACCT	1.1431	1.0445
GCGAAG	1.1316	1.0932
CCAAGG	1.1057	1.1051
CTGCCC	1.1403	0.9911
TGGGCA	1.1359	0.997
CTTGCG	1.1337	0.9937
CTGGGC	1.1338	0.9872
GGATTG	1.1326	1.0168
ACTGGG	1.1302	1.0422
GAGGCT	1.1251	1.0667
CCAGGC	1.1257	1.0961
GACAGC	1.1177	1.0852
CCCCCA	1.1146	1.0491
CCAGTG	1.1457	1.0822
GAGGCA	1.1172	1.1107
ATGCCG	1.1244	1.0245
GGGCAC	1.1241	1.0305
TAGAGA	1.0916	1.2101
ATTCAC	1.1141	1.0563
GACAAG	1.1162	1.1
TTTTTC	1.1323	1.0456
GAACAG	1.1005	1.1603
ACCCAC	1.1237	1.0813
CGCCGA	1.1215	1.0472
GCGGAA	1.1201	1.0265
ATGGAC	1.1441	1.0012
CTTGAA	1.1176	1.0858
CTTCGA	1.138	1.0103
CTCAGA	1.126	1.1245
GAAACA	1.1148	1.2136
CCCCAA	1.1218	1.0813
ATTCAA	1.1117	1.0983
GCAGAC	1.1038	1.0683
GCTGGC	1.1271	0.9995
GGCGGG	1.1092	0.9904
AGGGGA	1.1092	1.1288
ATTCCT	1.1115	1.0866
TGCCCA	1.1229	1.0525
TCCGGA	1.1321	1.0178
AAAGGC	1.0928	1.1235
GAGGGC	1.1184	1.0277
CCAGAC	1.1193	1.1
GACAAA	1.116	1.123
TGCGAA	1.1189	1.0746
TTGCAG	1.1108	1.0363
CCGACG	1.1157	1.0437
ATGCAC	1.1354	1.039
AGAAGG	1.1183	1.147
CCCGCA	1.1084	1.0568
GGGGTT	1.1304	1.0298
CCCTCC	1.115	0.9839
GAAGCA	1.0926	1.1351
CCAGCG	1.0979	1.0919
CCAGCC	1.1126	1.0862
GCGGGC	1.1288	0.983
CACCAG	1.0998	1.1198
GACCAG	1.1032	1.0926
GGGCGA	1.1566	1.0141
AGACGC	1.1054	1.0832
GGACAC	1.1045	1.0335
AAAGCC	1.0963	1.1788
GCCCCA	1.1131	1.0589
TGACTT	1.1207	1.0096
GGGAGT	1.118	1.0528
TGCTGG	1.0905	0.9616
AAGGGG	1.085	1.0498
GGCGAA	1.1013	1.0966
TGACGG	1.1304	0.9887
AAAGGA	1.1045	1.1368
CCGATC	1.1474	0.9718
TCGCGA	1.1033	1.0099
AAGACC	1.0967	1.1529
TCTCTG	1.1179	0.9413
TGAACG	1.0967	1.0233
ATCCGG	1.1394	1.0665
CGAGCA	1.115	1.1244
TTTGAA	1.1066	1.0538
TTGGTG	1.1113	0.9951
AAACCG	1.0998	1.1342
GGAACC	1.0915	1.0663
AACATG	1.0889	1.1009
CTGGAA	1.1006	1.053
CTGTTG	1.1067	0.9729
CGGAAG	1.1105	1.0322
AATTGC	1.119	1.0563
AGCAGA	1.0967	1.0905
ATTCTT	1.1333	1.0624
TGGCCT	1.1389	0.9917
GGCCCA	1.0916	1.0586
TTGAGC	1.1132	1.0427
ACAATG	1.1028	1.076
ATTCAG	1.1055	1.0584
GGGTGG	1.0834	1.0359
TGCGGT	1.1111	0.9649
GAGGGT	1.1014	1.0501
GCAGTG	1.1113	1.0435
TCTGGG	1.1377	0.9994
GGCTCG	1.1105	0.9966
GCCTGC	1.1308	1.0044
ATGAGT	1.1173	1.0731
GCCCAC	1.1078	1.0524
GGGGAT	1.1036	1.0625
GGGACA	1.0929	1.0666
CGCGAA	1.1051	1.1373
CCGACC	1.1193	1.0664
GGAAAT	1.1014	1.1001
ATGTCC	1.1109	1.0036
CTCCCC	1.0831	1.0061
GGAAAC	1.104	1.085
TTGAAG	1.0928	1.0556
GCTGAA	1.0928	1.0401
TGGAAC	1.1066	1.0156
TCCGCG	1.1233	1.0364
GGCAAA	1.1171	1.1004
TTCAGA	1.0777	1.0835
GGTGTG	1.1183	0.9576
GCAGGA	1.1064	1.0459
GACGAC	1.1116	1.0465
GCTGGG	1.1075	0.9741
TCCGAA	1.0933	1.1022
GGAGGC	1.1285	1.0069
GCTGCG	1.1185	0.9689
GCGAGC	1.1487	1.0386
ACGGGA	1.1179	1.0572
CGCGCC	1.1005	1.0284
TTGGCT	1.0747	0.9693
GAGGAC	1.09	1.0231
CCACCG	1.106	1.0637
CGGGGT	1.1311	1.045
GAGCAC	1.128	1.1082
TGGGAC	1.1116	1.0153
CTTGCC	1.1026	1.0179
TGGTTG	1.1173	0.9705
CACATG	1.0922	1.0497
TTCCGC	1.1078	1.0064
TGCGAC	1.0949	1.0034
ACTCTG	1.1097	0.9965
CGGGAC	1.1234	1.0224
GGAGAC	1.1028	1.0643
CCCTCG	1.1136	0.9734
AACGAG	1.1005	1.1756
GAATGC	1.1075	1.0667
GCACCA	1.1034	1.0821
GAGCCA	1.1015	1.1171
TTGCCA	1.0948	1.0353
CGGGAT	1.0891	1.0455
CAGAAT	1.1003	1.1801
ACGAGG	1.0782	1.1006
GACAAC	1.0862	1.0938
CCGAAC	1.1037	1.0585
CGGCAG	1.0896	1.0265
GCGGCC	1.1139	0.9969
ACTGGC	1.101	1.0155
AAATTT	1.1021	1.1482
TGCCAG	1.0957	1.0631
TTCTGG	1.1207	0.9969
TGACTC	1.1063	1.0028
TGGGTT	1.0823	0.9866
CGAGTT	1.1202	1.1293
ATGTAG	1.0786	1.0357
GGAACA	1.1011	1.1057
CGGCAC	1.0928	1.0424
CTGCGG	1.1171	0.9745
CAGGAA	1.0891	1.1511
GGAGGA	1.1005	1.0485
AACCCC	1.0966	1.049
CGGCGA	1.0947	1.0091
ATTGAA	1.0827	1.1027
TGGAGC	1.1204	1.0003
GACTCG	1.1001	0.9919
GAAATC	1.0802	1.1426
ATTATG	1.1252	1.0089
AGACAG	1.0686	1.1375
TTTGTG	1.0842	0.9865
TACACC	1.1083	1.0815
GGAAGC	1.0965	1.0734
TGGCTC	1.075	0.9692
CCGCAG	1.085	1.1107
TGCAGG	1.1033	1.0448
TCCACC	1.0947	1.0658
CTTCTG	1.1112	0.9853
ATTGTG	1.1135	0.9972
AGGGGC	1.0787	1.0236
GGGTTC	1.1123	1.0515
AGCCCA	1.0947	1.085
GAACCA	1.0819	1.1415
AGAGCC	1.1037	1.1004
GAACAA	1.0778	1.1343
ATGCCA	1.0885	1.0458
AGAGGC	1.0996	1.1285
TTCCAC	1.1025	1.0592
AGCGAG	1.096	1.1021
CGAGCG	1.1114	1.0346
TGAGCT	1.1001	0.998
GCGGCA	1.0906	1.0296
CCTGCC	1.1154	1.0027
GACTCC	1.0871	1.0092
ACTGAC	1.0869	1.0326
TTGAGG	1.107	1.0543
TGCGCT	1.1033	1.0035
CGCGTG	1.1156	0.9914
TTTGGG	1.0764	1.0034
CACGGG	1.108	1.0545
GGCACT	1.1013	1.0283
CCGGCA	1.0822	1.0604
ATTCCC	1.1072	1.0078
GTCCGA	1.0832	1.0061
CGAAAC	1.0852	1.1341
GTGAGA	1.0739	1.0815
ATGCAG	1.1116	1.0312
AGGGAG	1.1194	1.1111
TCGCCC	1.1132	1.023
TTTTGC	1.085	1.0401
GCGGAG	1.0958	1.0181
CAATGG	1.087	1.0296
GCGACA	1.0756	1.0532
CAGAGG	1.0835	1.1194
AAAGCG	1.0776	1.1156
CAGGGA	1.1136	1.1089
GGAGCG	1.121	0.9713
CAACCG	1.0866	1.0604
GTGCCC	1.0893	1.028
ACCGGA	1.081	1.0283
GGGACT	1.1228	0.9835
TGGGAT	1.0728	1.0497
GAATGG	1.0724	1.062
TCCGGC	1.0903	1.027
TTGCCT	1.1087	1.016
GCGCGC	1.0835	1.0232
GGGCGG	1.0755	0.965
TTGCCG	1.0907	0.9675
GGGCAA	1.1114	1.0274
TCTGGC	1.1136	0.9729
AGAGGG	1.0902	1.0852
GAAGGA	1.082	1.0999
GCAAAG	1.079	1.1188
ATTCTC	1.1074	1.0128
AAGGGA	1.0699	1.0927
GACAGG	1.0849	1.0526
AAGACG	1.0856	1.0893
GAGGCG	1.1021	1.0469
GGGCGC	1.0685	0.975
TGAACA	1.0732	1.0983
GTGCGA	1.0921	0.9695
CCGAAT	1.0662	1.0826
ACACCA	1.076	1.1005
CTGAGT	1.0943	1.086
GAACGG	1.0754	1.0083
TGGGGT	1.0749	1.0139
CAAGAC	1.084	1.1018
AAATGG	1.1052	1.097
GGGACC	1.0822	1.0497
GCGCAG	1.1005	1.0503
AAGAGC	1.0961	1.1139
TTTTCG	1.1133	0.9735
AACCGG	1.0689	1.0654
AATTTC	1.0976	1.1127
TGCGCA	1.1104	1.0265
TTGGGA	1.1011	1.0506
CTGCAG	1.0768	1.0251
TAGAAC	1.0447	1.0505
AGCGGG	1.074	1.0051
CTGTGG	1.0991	0.9295
CCTGTG	1.1046	0.9794
GGGTAG	1.0415	1.0237
GCCGAA	1.0871	1.0528
GGCCGG	1.1075	1.0291
GCCACG	1.0899	1.0142
GGTGGG	1.0623	0.9767
TGAGGT	1.1087	1.0249
TCTCGA	1.0919	1
TCCAGG	1.0739	1.0691
TGGGCC	1.0973	0.9538
GGTGCC	1.0665	0.9928
AATGGG	1.0821	1.0637
CCTCCG	1.0974	1.0054
CACGGA	1.0912	1.0281
AAATTC	1.0864	1.1552
AACCCA	1.0841	1.1197
GCAGCC	1.083	1.0245
GGGATT	1.0687	1.048
ACCACC	1.0915	1.0904
GAGCGC	1.0998	1.0286
GGCAGC	1.0798	1.0495
CGGGCT	1.109	0.9463
CCATGG	1.1081	1.0145
GAACTC	1.0627	0.994
GAGTTT	1.0705	1.1195
GAAACT	1.0689	1.095
AGGGTG	1.0921	1.0339
CAACCC	1.0969	1.0528
AGGAAG	1.0842	1.1352
GCAGCG	1.0867	1.0216
GATCGC	1.0949	0.9576
TGGTGG	1.0991	0.9598
TTGAAC	1.0829	1.0367
AGGCGA	1.0578	1.0721
CCGTTG	1.0648	1.0024
TTCCAA	1.0859	1.1005
GACCCT	1.0927	0.986
GGATGG	1.1003	0.973
CGAAGC	1.0777	1.0665
CTATGG	1.0849	1.0174
CGAACC	1.0799	1.0582
CTCGAA	1.0514	1.0639
GAGATC	1.0727	1.0851
GCGATC	1.088	0.9479
ACAAGA	1.0628	1.1501
GGGACG	1.1129	0.9471
ACGCTG	1.0837	0.9623
GAGCTC	1.0801	0.9845
CTCATG	1.0706	1.0019
CCCTGC	1.1016	0.9935
TGCCAC	1.0849	1.0148
GCTCCG	1.095	0.9837
AGAGCA	1.0865	1.1517
CAGTTG	1.0801	1.0357
GCCAGG	1.0702	1.0612
GCATCC	1.0684	1.0628
CAGCCG	1.0783	1.0341
GTAGAT	1.0627	1.0307
TTCGAC	1.0974	1.0004
GGGTGC	1.09	0.9895
GCAGGC	1.0646	1.0627
GCGGCG	1.086	0.9537
GGAACG	1.0691	1.0395
AAGGCC	1.0522	1.0566
AGAATC	1.0668	1.1887
GGAGCC	1.1099	1.0418
GCGCCT	1.0783	0.9967
CAAGGG	1.0664	1.0436
GCCGGG	1.0665	0.978
GACGGG	1.0964	0.9915
TTCCCC	1.0917	0.9742
GGCCCT	1.0648	0.9739
CCCCTC	1.0809	0.967
GCACTC	1.0837	1.0365
CCGCGC	1.0956	1.0162
GGACAG	1.078	1.0182
ACATTG	1.0461	1.0433
GACCGG	1.0703	0.9923
AGGACT	1.0807	0.9889
GGCGGC	1.059	0.9485
ATAGCG	1.0574	1.0331
GGACGG	1.1069	0.9444
CCCCAC	1.0602	0.9901
GAACGC	1.0681	1.0357
CCAACG	1.0544	1.0178
GTGACA	1.0798	1.075
TTTTCT	1.0934	1.0254
TGTGCC	1.0581	1.0067
TGTGGC	1.0881	0.9575
CGGCGC	1.1152	0.9994
GGACGA	1.1071	0.9711
CGACGC	1.0645	1.0256
AGAGCT	1.0623	1.0458
GCGGAC	1.0915	0.9414
ATGCAA	1.0749	1.0385
TGTGAC	1.0952	0.9898
TGCTGC	1.0921	0.9703
CTGACT	1.0678	0.9827
CAGGCG	1.0437	1.0345
GGCTAG	1.0494	1.0056
GAGCCT	1.0913	1.0483
GCGCAC	1.0911	1.0026
ACATCC	1.0616	1.1
TCATTG	1.0775	1.0001
TTTCCC	1.0857	1.0014
AGGCGC	1.0467	1.013
TTTGGA	1.0927	0.9971
ACTGCG	1.078	0.9826
GGCTCC	1.0752	0.9865
CGCCCT	1.0705	0.9784
GTCCTG	1.1073	0.9546
AACGGA	1.0591	0.9986
AGGAGG	1.1012	1.0563
CGGGCC	1.0834	0.9791
GCGACG	1.0687	0.9705
GGAGCA	1.0697	1.0517
TAGAAA	1.0467	1.1856
GGAGGT	1.1012	1.0138
CGCGGC	1.0583	0.9677
GCGGCT	1.0439	0.9805
CGAAAT	1.06	1.1366
CGTAGA	1.0504	1.0711
CCGACT	1.0769	0.9853
TCACGA	1.0878	1.0144
CTCGAC	1.0779	1.0326
TGCCGC	1.0541	0.9618
TGGCGT	1.0614	1.0152
GCGACC	1.0868	1.0188
TGGTGC	1.0801	0.9713
TCGATA	1.0642	0.9318
ACGGGG	1.0687	1.044
CGATCT	1.0829	0.9311
GGATGC	1.1168	0.968
ATGCCT	1.0674	1.0208
CACAGA	1.0597	1.1052
AAGGAA	1.0577	1.1383
CAGACC	1.0626	1.0638
CGAGCT	1.0722	1.0152
GAGCCG	1.0846	1.009
CGGAAC	1.0573	0.9935
GCGGGT	1.0689	0.9679
CAAAGG	1.0738	1.0482
CGCGCG	1.0735	1.0119
CTGCGC	1.0835	0.9837
TCACTG	1.0911	0.9851
AATGAG	1.0736	1.1004
ACCGAA	1.0325	1.1064
CTAGAT	1.0655	1.0592
CCTCCC	1.063	0.9811
GCGCCG	1.0613	1.019
AGCGCC	1.0756	1.0542
CGCGAC	1.0733	0.9904
TTTCGC	1.051	0.9773
TGCAGC	1.0788	0.9983
ATTGGT	1.0699	0.9948
GTCTTG	1.0576	0.9952
GCCGTG	1.0659	0.9602
CGGGCA	1.083	0.994
AACAGA	1.0458	1.1466
AGATAG	1.0278	1.0702
CGGCCG	1.0783	0.9914
GCCGCG	1.0546	0.9979
GTACTG	1.0601	0.9797
CGGACC	1.0665	0.9444
CTCCTG	1.0783	0.931
TTTCCA	1.0912	1.0743
CTCCCG	1.0744	0.957
ATCCGC	1.0525	1.0481
TAGAAT	1.0294	1.1396
TGGGCT	1.0438	0.9091
GCAAGG	1.0518	1.0479
TTTGCT	1.0619	0.9603
TTCTGC	1.0581	1.0291
TCAAGA	1.0592	1.0867
TCTGTG	1.052	0.9051
GATCAT	1.0654	0.9532
ACGGAC	1.0601	0.9328
AAGGCA	1.0593	1.0839
GGACCG	1.0523	0.9621
GAGTGC	1.068	1.0115
CAGGTG	1.0494	0.9993
GCCAAG	1.0588	1.0664
CGGAGG	1.0568	0.9853
CTTGGG	1.1094	0.9823
CAGACA	1.047	1.091
TTGGAG	1.0959	0.9908
TTCGCC	1.0783	0.992
GGCCAA	1.0744	1.0421
GGTTCC	1.0697	1.0441
AAGGAG	1.0766	1.084
TCCAAA	1.0513	1.1165
CAAAAC	1.0526	1.1258
TGTCTG	1.0705	0.9627
GGCGGA	1.0805	0.9758
TCCCAG	1.0472	1.0432
AAGTTG	1.0561	1.0443
TCGAGG	1.0523	1.0458
CTGGGT	1.0763	0.9771
GGGCTC	1.0841	0.9235
CTCTGG	1.0831	0.9512
AGGGCA	1.0626	1.0559
TCAGAA	1.0532	1.1024
CACGCG	1.0762	1.0172
TCTGAC	1.0616	0.9983
GCCAGC	1.0589	1.039
CATGGC	1.0824	0.9985
CAGGGC	1.06	1.0046
TGGCTA	1.0472	0.9885
GCCAAA	1.061	1.0843
AAACAC	1.0451	1.1386
GGATTT	1.054	1.0161
TGAACT	1.0335	0.9989
ACTGAA	1.0611	1.0497
ATTGGA	1.0633	0.9975
CGGGCG	1.0678	0.9578
GAAGCT	1.0492	1.036
GTTCGA	1.0604	0.953
GCAATT	1.0558	1.0185
GGGCCA	1.044	0.9973
CAGGAG	1.0603	1.0972
TGTGAG	1.059	1.0034
AAGACT	1.045	1.0575
AGCGAC	1.0552	1.0059
CAGGAC	1.0657	1.0055
GTAGAC	1.037	1.0512
GCCGCC	1.0643	1.0051
AGAGCG	1.0513	1.0551
CGGCCT	1.0586	0.9811
CCTCGG	1.0583	0.9817
ACCGTG	1.0387	1.013
ACTGTA	1.0574	0.9568
GGAACT	1.0617	0.9816
CAGACG	1.0336	1.0459
GAGTCC	1.0505	1.0493
CCCAAC	1.0515	1.0311
AGAAGT	1.0346	1.1454
AGGGGT	1.0408	1.0036
GGTGAG	1.0522	1.0229
GTGAAA	1.0578	1.1213
AACGGG	1.0492	1.0105
TGACGT	1.0536	0.9955
GGCGCA	1.0685	1.004
CGTTTG	1.0456	0.9406
CAGAGC	1.0791	1.0898
CGAGGT	1.0592	1.0793
ACAGAA	1.0309	1.1521
GACCAA	1.06	1.0779
TGTGCG	1.0876	0.9121
CCGGCT	1.0598	1.0098
TAATTG	1.0371	1.0286
GTTCCG	1.0731	1.0029
AATTCG	1.0698	1.0558
GTAGAG	1.0336	1.047
ATACCC	1.0517	1.0759
CGCCAG	1.0519	1.0495
CGCGGA	1.0636	0.9788
AGCGGC	1.0404	1.0273
CAAGGA	1.0558	1.0742
GACGGC	1.0496	0.9661
AGGAAC	1.0451	1.0972
GGATTC	1.0629	1.0594
GTCCCG	1.0684	0.9889
GACCAC	1.056	1.055
GGCATC	1.0397	1.0158
TCAGAT	1.0527	0.9978
TATTGC	1.0488	0.9809
TGTGGA	1.059	0.9264
CGGACG	1.0621	0.9243
GGTGGA	1.0634	0.9855
CACTGG	1.0434	0.9886
GCCCCT	1.0643	0.964
ACCGCG	1.0562	1.0111
CGATAT	1.0228	0.9525
GGCGAC	1.0577	0.9933
GCTTGG	1.0489	0.9684
AGACAA	1.0344	1.1261
CTAGAA	1.0029	1.148
CGGAGC	1.0791	0.9841
TGTAGG	1.0427	0.9954
AATTTT	1.0445	1.0813
GCGTTG	1.0557	0.9256
GCTTGC	1.0535	0.9433
GTGGGG	1.0271	0.9269
TTTCGG	1.0679	0.9369
TCAATG	1.0303	0.9756
TTTCAG	1.0462	1.0307
CAAACG	1.0468	1.0595
TCGGGA	1.0358	1.037
CTTGTG	1.0749	0.9492
GAGCTT	1.0402	1.0116
TGTGGG	1.0368	0.9091
GAACCT	1.0552	1.0174
GACGCT	1.067	0.9815
CGAATT	1.0406	1.0472
TCTGCG	1.0407	0.9676
TGTATG	1.0325	0.9706
GCCTCG	1.0385	0.9838
ACCCCT	1.0643	0.9948
ATCTGG	1.0215	1.0042
ACCAGG	1.0416	1.0798
CGCTCG	1.0461	1.0229
CACGCC	1.0227	1.0287
TCCGAC	1.0398	1.0128
CAGGCC	1.0609	1.0426
CGCAGG	1.0527	1.0333
ACGAGC	1.0307	1.0617
ACCTGC	1.0441	1.0346
TCCAAG	1.0441	1.0637
ATGGAT	1.0748	0.9959
TCCGTG	1.0515	0.9758
GGTGGC	1.0495	0.9467
GAGCGG	1.0563	0.9776
AGATTA	1.0366	1.0353
TGAAGT	1.0359	1.0288
TCCGCC	1.0601	0.9916
TGGACA	1.0528	0.9926
AGCGTG	1.0152	0.9883
AACTGG	1.0512	1.0229
ACGAAA	1.0149	1.1271
GACTAG	1.0631	1.0562
AAGGGC	1.0433	1.0085
GCCTCC	1.0556	0.968
GGTGAA	1.024	1.061
GGACTC	1.0461	0.9077
AATTGG	1.0534	1.0189
GGGGTA	1.0318	1.0406
CCGGAT	1.0487	0.9797
GCTGCC	1.0676	0.9601
AGGGCT	1.063	0.9724
GTGGAA	1.0434	1.0101
AATGTG	1.0643	1.0024
CGACAG	1.0518	1.0275
CGGAAT	1.0508	1.0351
GGTAGG	1.0413	1.0388
CCGCCG	1.0652	0.9795
CTGAAC	1.0382	1.0039
GGGCCG	1.0644	0.959
TGCCCT	1.077	0.9532
TACCTG	1.0484	1
GCGCGG	1.0646	0.9716
TTGGAA	1.0548	1.0205
GCGAAC	1.0324	1.0485
TGCACG	1.0341	0.9751
TTCGGC	1.0642	0.9643
GCGGAT	1.0445	0.9469
TCGCTG	1.0577	0.9178
CGAACG	1.042	1.0144
GGCCAC	1.0479	0.9957
TGGCTT	1.0471	0.9838
GCCCTC	1.0295	0.9517
GTGTTG	1.0594	0.939
AAGGAC	1.0372	1.0215
ACCACG	1.0246	1.0461
GTGGAG	1.0535	0.95
AAAACA	1.0247	1.2029
GAAAGT	1.0258	1.1138
TTGCGT	1.0623	0.9638
GTGACG	1.0476	0.9731
GCGACT	1.0494	0.9511
GTGGCA	1.0703	1.0127
GACGCA	1.0324	1.026
ACACTC	1.0237	1.0446
ACCGGC	1.0339	1.0293
AGGGCC	1.0269	0.9721
AATTCT	1.0657	1.0711
ACCTCG	1.0373	1.0157
TGGACC	1.0447	0.9544
GAAGGT	1.0188	1.0595
GCCGAC	1.0435	0.9908
AATCCG	1.0358	1.059
GCGCCA	1.0428	1.0067
CCACCT	1.0233	1.0316
TGGTAG	1.0182	1.0379
AAATCC	1.0397	1.1204
AAGCAC	1.0275	1.1073
GTGGTG	1.0612	0.9854
AGGACC	1.0351	0.9939
AACGCC	1.0318	1.0445
AGTAGA	1.0164	1.0803
ATAGCC	1.035	1.0287
GCCTGT	1.0225	0.9669
AGGCAG	1.038	1.0615
CTGCCG	1.0424	0.9428
ATCCCC	1.0293	0.9664
CAAACC	1.0354	1.069
CTCCAG	1.038	1.0237
GCGAGT	1.0252	1.0653
TGAGTT	1.0333	1.0425
AGGAAT	1.0225	1.1218
AGGGAC	1.0424	1.0055
ACGGCC	1.0373	0.967
ACCGAC	1.0384	1.0373
CTTGCA	1.0372	0.9903
TCGAAA	1.0275	1.0857
TCCTGG	1.0619	0.9501
TGAATC	1.0333	1.0704
TCGGGG	1.0565	0.9839
CAGCGG	1.0199	1.0147
GGACAA	1.0341	1.0102
CCCGCT	1.0466	0.9993
CATGGG	1.0394	0.9645
TGTAGC	1.0382	0.9778
CAAGCG	1.0369	1.0335
TTCTCG	1.0324	0.9718
AGACTC	1.0166	1.026
CTCGCG	1.0379	0.9857
GGCACA	1.038	1.0462
AAAACT	1.0076	1.1368
AGAGTT	1.0165	1.1201
TTGCTC	1.0135	0.9349
CCAACC	1.0442	1.0317
TGCAAG	1.0531	1.0119
TTGCAA	1.0309	1.0209
AGCCAG	1.0498	1.0738
TTGGGC	1.0622	0.9224
TTCGGG	1.0425	0.9556
CGACCG	1.0364	0.9891
GAGGTA	1.0522	1.0647
GCGCTC	1.0514	0.9815
GCTGTA	1.0425	0.9337
TCCCGC	1.0541	0.9624
AACGGC	1.0244	0.996
AGATCC	1.0207	1.059
GTAATG	1.0303	1.0302
CGCAGC	1.0318	1.0032
ATTTGT	1.0169	0.9754
ATCCAG	1.0214	1.0768
CACCTC	1.038	1.0047
GCTAGA	1.011	1.0722
GGTGAC	1.0508	0.9866
AGGAGC	1.0362	1.0335
AGCGCG	1.0463	1.0294
TAGCGA	1.0395	1.0136
AGGTTG	1.0337	1.0333
ATGTTC	1.0458	0.9742
ACTCCG	1.0307	0.9943
AGGGCG	1.0189	0.9752
AGACCG	1.0143	1.0233
GGCCGC	1.0164	0.9817
CACGGC	1.0197	0.9788
TTCGAA	1.0489	1.0074
AAGGTG	1.0044	1.0252
ATAGAA	0.9984	1.1119
CCTTCC	1.0503	0.9564
ACAGAG	1.0291	1.0955
GAGTGG	1.0671	0.9747
TTTGCA	1.0403	0.9972
TCAGAG	1.0173	1.0894
CAAGTG	1.024	1.0572
CGCAAG	1.0264	1.0322
GGCAAC	1.0385	1.007
AAGCGG	1.0321	1.0113
GGACGC	1.0373	0.9443
CCCGTT	1.0242	0.9885
GACTTC	1.0427	0.9887
TGGAAT	1.0425	1.0406
GGAGCT	1.0487	0.974
CTGAAT	1.0255	1.0454
GCACGG	1.043	0.9861
AAAAGT	1.0021	1.1405
GGACCA	1.025	1.0119
ATAGAT	1.0181	1.0285
GGCGCT	1.0249	0.9474
TCTGAA	1.0077	1.0476
CAAGCC	1.0173	1.0547
AGACCA	1.0177	1.1052
ACCAAG	1.0234	1.105
CGTGAC	1.0169	0.9462
GGGGTC	1.0339	0.9892
AAACGC	1.0375	1.0787
ACGGGC	1.0343	0.9639
AGTTCC	1.0134	1.0795
AGCAGG	1.0123	1.0508
TGCTAG	1.0241	1.0075
TGGACG	1.0473	0.9005
TGTCCC	1.0278	0.9194
ACGGAA	1.0033	1.0248
CCGGTT	1.0459	0.9983
CAAGGC	1.0168	1.0203
TGCAAA	1.0265	1.0477
AGGCCT	1.0087	0.9924
AAAGCA	1.0104	1.1444
TTGTTG	1.0432	0.9035
CGAAGG	0.9977	1.0452
AGATAC	0.996	1.0856
AGGACA	1.0089	1.031
AGGCCG	1.0133	1.0089
CAAAGC	1.0327	1.0877
CTTCCG	1.0252	0.9417
GTCCCC	1.0263	0.9477
AGCGGA	1.0235	0.9641
CACCGC	1.027	1.0072
GGAGTT	1.0306	1.0017
GCGAAT	1.0151	1.0671
CGGCCA	1.0377	0.9801
TCCACG	1.0293	0.9967
CTCACC	1.0222	0.9944
GACCTC	1.0224	0.9894
CCCTAG	1.0051	1.0433
ACAGCC	1.0171	1.025
CGGACA	1.0305	0.9373
TCGAGC	1.0398	1.0109
TTGAAT	1.0131	1.0398
AGCGAA	1.0218	1.0835
GATCGG	1.0375	0.896
AGACCT	1.008	1.0553
AATGAA	1.0036	1.1011
TTCACG	1.033	0.9737
GTCGAT	1.0309	0.8854
TGTGTG	1.0373	0.9882
AGGATT	1.04	1.0648
GCACGC	1.0185	0.9905
CGGCAA	1.0084	1
TCCAGC	1.0241	1.0455
AGTGAC	1.0087	1.048
ATGGTT	1.0152	0.9764
ATGTTT	0.9994	0.9818
AATGCC	1.0034	1.0611
TCTTGC	1.0313	0.9556
GTCATG	0.994	0.9311
ACCCTC	1.0262	0.9468
TGCTCG	1.0602	0.9911
ACGACA	1.0092	1.0521
CCCCGT	1.0286	0.9772
TGCACT	1.0532	0.9604
GGGTAA	1.0347	1.0563
CCTAGG	1.0039	1.0653
CTGGAC	1.0327	0.9338
GCGCAA	1.0085	1.0219
GGTCCC	1.0055	0.9571
CCAAGC	1.0305	1.0557
CACCAC	1.0263	1.0181
TCTGCC	1.0262	0.9704
CACGTG	1.0372	0.9793
GAGTCT	1.0102	1.0578
TGCCAA	1.0302	1.0137
GAGTAG	1.0093	1.0764
GGACTT	1.0301	0.941
GACATT	1.002	1.0115
TGAGTC	1.0138	1.011
TTGAGT	1.01	1.0443
GGGTTT	1.055	1.0149
ACGAAG	0.9986	1.0573
GCAACC	1.0111	1.0178
GGTGCG	1.0182	0.9446
CGACAA	1.0114	1.0349
GGCAGT	1.0238	0.9906
CCAGGT	1.0043	1.0374
CCAAAC	1.0223	1.0467
TTTCAC	1.0418	1.0024
CGCAAA	1.0074	1.0767
ACTTGG	1.0319	1.029
CTGGCT	1.0241	0.9433
TAGCTG	1.0198	0.9595
TGGGTA	1.0044	1.0065
ACTTGC	1.0165	0.9789
CCGCCT	1.0436	0.9709
GGGCAT	1.0183	0.9932
CGCGGT	1.0285	0.9396
ACTGGA	1.0273	0.9677
AGTCTG	1.0211	1.0226
TCAAAA	1.0071	1.0965
GAGCAT	1.025	1.0853
CTCAGG	1.0183	1.039
CCGCAC	1.0134	0.9797
TTCAGG	1.0224	0.9812
GGAAGT	1.0255	1.0392
CGGTAG	1.0128	0.9672
AGGCAA	1.0145	1.0728
GCTCAG	1.0119	1.0008
TTCGGA	1.0315	0.9453
TTAGAT	0.994	1.0136
CACCTT	1.0113	1.0098
CAGACT	1.0046	0.9944
GGCGGT	0.9872	0.9792
TGCTGT	1.0359	0.9313
CGGAGT	1.0183	0.9668
GCAACG	1.044	0.9857
GGCCTT	1.0237	0.958
TCGATC	1.0471	0.9217
CATGAG	1.0114	1.0742
GAACTT	1.0072	0.9708
AGACAT	1.0022	1.1131
TTCGCA	1.0296	1.0026
CCTATG	1.0063	0.992
TGTTCC	1.0175	0.9695
TGTGAA	1.0144	1.0092
GGCCTC	1.0063	0.9339
AGCCAC	1.0153	1.0315
CAGGGT	1.0426	1.0217
CTTGGA	1.024	0.9869
AACCAG	1.0148	1.1147
GAAGTT	0.9795	1.0374
ACAGGG	1.0029	1.034
CGCACG	1.0158	0.966
AAGCGC	1.0105	1.0582
TGTGGT	1.0503	0.9154
TCTTGG	1.0318	0.9362
GGGCTA	1.0216	0.954
TGCCGG	1.0058	0.9565
CCGTGG	1.0189	0.9748
GCTGGA	0.9998	0.9483
CGCTGG	1.0192	0.9023
CATGAC	1.0077	1.0059
AGGGTA	1.0256	1.0403
CACCAA	1.0046	1.066
CAACGG	1.0073	0.9824
GTTGAC	1.0068	0.9899
CAGAGT	0.9869	1.0669
TCTCCG	1.0262	0.9465
ACGGTG	1.0119	0.947
GCTATT	0.9952	0.967
TAGCCC	1.0032	0.9914
GTGGGC	1.0149	0.9141
ACGGAG	1.0213	0.9912
GAGGTT	0.9899	1.0388
GCACAC	1.0148	1.01
CGAGTC	0.9943	1.0405
GTTCCC	1.0074	0.9602
GCCGGC	0.9981	0.9846
AAGCAG	0.979	1.0403
GTGACC	1.0158	0.9757
CACGAA	0.9979	1.0752
ACCGCC	1.0163	0.9781
CAGGCA	1.0154	1.0551
TGGACT	1.0404	0.9111
CGTGAG	0.9978	0.9931
ATCACC	1.0046	1.017
TAGAAG	0.971	1.082
GCGGTA	0.9841	0.9541
CCGCAA	1.0178	1.0224
CGGCGG	1.0056	0.9364
ACCCAT	0.9992	1.0227
TTTCTC	1.0538	0.9774
GCTCGG	1.0185	0.9385
GTGAGC	1.0407	0.9757
CCGCCA	1.0033	0.9901
GCGTGG	1.0104	0.9554
ATTCTA	1.0001	1.0233
GGGCTT	1.0097	0.9206
GCATGG	1.031	0.9874
ACAAAA	0.9971	1.1249
GGTTTT	1.0306	0.9907
GCGCTT	1.0117	0.9208
GCTGCA	1.0073	0.945
CACACG	1.0144	1.0176
GCGGTT	1.0272	0.9677
GTGACT	1.0012	0.9492
TGTGCT	1.0135	0.904
ATCATG	0.9985	0.9789
ATCTGC	1.0004	0.9605
GGGCGT	1.0064	0.9069
AACGCG	0.9871	0.9996
GCAAGC	1.0088	1.0289
CAGCGC	0.9979	0.9811
TCGCGG	1.0005	0.9552
GTGAGG	0.9991	0.997
GTTCCA	1.0055	1.0788
GAATCT	1.0062	1.0454
AGGACG	1.0312	0.9789
AATCGA	1.004	1.0286
TAGGGG	0.997	1.005
CGGTGG	1.0253	0.91
TCAGGG	1.046	0.9828
ATGCTT	1.0122	0.9501
GTACGA	1.0056	0.9793
ACGGCA	0.9949	0.994
TGACTA	1.0046	1.0061
AACGAC	0.9871	1.0345
CGATCA	1.0162	0.906
TTTCCT	0.9988	0.9605
GCCCAT	1.0137	0.9632
CCTGGT	1.0309	0.9792
GTGGCG	1.0113	0.9315
AAAGGT	0.9814	1.0465
CCCCTT	1.0195	0.9401
TGCCTC	1.015	0.9345
ATAGGC	0.9825	1.0041
TTCAAG	1.0055	1.0351
TTCGTG	1.01	0.9222
GACCGC	1.0001	0.9716
AGCTGG	1.0223	0.9711
CTCGTG	0.9912	0.9129
TCGGCC	1.0099	0.9553
CCCAGT	1.0033	1.028
GACTCA	0.9899	0.9751
ATTACC	0.9946	0.9971
ACCAAA	0.9896	1.0904
CCGTAG	1.0148	1.0281
AACTCG	0.9888	1.0163
TTCAAA	1.0111	1.0602
AAATGC	1.007	1.0735
GTCACC	0.9979	1.0145
GGGTGT	1.028	0.9321
CCACGC	1.002	0.9868
AAACAG	0.9837	1.1351
CATCGA	0.9969	0.9877
TAGACA	0.9791	1.0721
AGACGG	0.9802	0.9962
AGGCTC	0.9961	0.9978
ACGACC	1.0062	1.0027
GGCAAT	0.9944	0.9938
AAGCCT	0.9835	1.0591
ATGGTA	0.993	1.0168
CTCGGC	1.0046	0.9563
GTTATG	0.9922	0.961
AAGCCA	0.9889	1.0775
TCTGGA	0.9874	0.9423
AGACTT	0.9827	1.004
GACTTT	1.0088	0.9653
ACGATC	1.0036	0.9183
TGTCCG	1.0013	0.9347
CTGCAC	1.0118	0.9588
AGGGTT	1.0269	1.0344
CCTCCA	1.0037	0.9555
TAAGAT	0.9907	1.0104
GCCCTT	1.0133	0.9097
CCCGTC	1.017	0.9559
AGGGAT	1.0035	0.991
AAAATC	0.992	1.1653
GACGGT	1.0136	0.937
CCTCAG	1.0051	1.0101
AAGGCT	0.987	1.0196
GCACAG	1.0026	1.0149
ACGCCT	1.0023	0.9949
GGGCCT	0.9974	0.8905
TGGAGT	0.9956	0.9886
GGAATC	0.9983	1.0588
AGGTAG	1.006	1.0427
AGGCCA	1.004	1.0337
GGTACC	0.9838	1.0047
AGGCGG	0.9802	0.9873
GGGTCC	1.0151	0.9877
GCGTGC	0.9977	0.9221
CTCGGA	1.0065	0.9251
GTGAAC	0.9758	1.0038
TTGGGT	0.9927	0.9333
ATGTCT	0.9995	0.9722
AATCCC	0.9815	1.0071
CGTGAA	0.997	1.0348
CAGGCT	0.9895	0.9867
GTGAAG	0.9883	0.9976
CAGCCT	0.9947	0.9796
ATCCAA	0.9902	1.0645
AACCGC	0.9982	1.0038
GCAGCA	0.9908	1.0233
GGTAGC	1.0055	0.9747
CGCGCA	0.994	0.9753
AGCTCG	0.9895	0.9695
AAGGCG	0.9749	1.0154
TCCTCC	1.0017	0.9425
TCGAGT	1.0017	1.0399
CAGCAC	0.9934	1.0337
CGACAT	0.9889	1.0094
CGGGTT	1.0025	0.9646
GTACCC	0.9884	1.0082
CGCCAC	0.9782	0.9778
TACTTG	0.9966	0.9769
TAGAGC	0.9573	1.0207
CCAGCA	1.0025	1.0453
ACACGG	0.9959	0.984
GGTAAG	1.0052	1.0365
TTTTCA	1.0009	1.0175
AAACCT	0.9862	1.0564
CACGAC	0.9996	0.9966
ACTCGG	1.0094	0.9882
ATAGGG	0.9939	1.0342
CCTCGC	0.9973	0.944
ATTAGA	0.9583	1.0366
ATGCTC	0.989	0.9642
TCGCAG	1.0142	1.0267
TTCCCA	0.9849	0.9627
ACGCAG	0.9949	0.9906
TCGCGC	0.989	0.9476
ACGGCG	1.003	0.9565
AACGTG	0.9832	0.9838
CTAGAG	0.9765	1.0985
ACTGCC	0.9894	0.9291
CCTGCA	0.9813	0.987
AAGATA	0.9608	1.084
GCAGGT	0.9957	0.9979
GCAAAC	0.9889	1.044
CTTCCC	0.9951	0.9348
AGAGGT	0.9768	1.0216
GGCTCA	0.9844	0.9572
GCCGCA	0.9966	0.976
TAGGCC	0.9669	0.9909
AGATAA	0.9861	1.1115
CCCTTC	1.0007	0.9336
AAGCCG	0.9839	1.0467
GGGTAC	0.9743	0.9962
ACGCGG	0.9915	0.9348
ACAGTG	0.994	1.003
ATTTAG	0.9813	0.9755
TCGACC	0.9974	0.9696
CGTCTG	0.9924	0.9054
AGCAAA	0.973	1.1291
GGTTCT	0.9798	0.997
AGCAAG	0.9843	1.0755
AAGAGT	0.9839	1.0906
GCCTTC	1.0029	0.9587
ATAGAG	0.9668	1.084
AGGTGG	0.9587	0.9937
TCCCCA	0.9842	0.9499
GTGCGC	1.0249	0.9066
TCGAAG	0.965	0.9933
GAGGTC	0.9963	0.9901
CGGCTC	0.9885	0.9512
CCTTCG	0.9958	0.9466
ACGCGC	0.988	0.9652
CGGATT	1.0018	0.9753
GACAGT	0.996	1.0397
ATCCAC	0.9846	1.0162
ATACTG	0.9885	0.9526
TGCCTT	0.9814	0.9517
TGGTTC	1.0115	0.9934
ACAGAC	0.9773	1.0309
CGACTC	0.9869	0.9363
TTGCTA	0.9814	0.9575
AATGGA	0.9913	1.0068
CTCCGC	1.0299	0.9393
CTGTGC	1.0007	0.9356
GCGTAG	0.9543	0.9858
GGATCC	0.9772	0.9781
CATTCG	1.0275	0.9923
TAGACC	0.9812	1.017
AAAGCT	0.9724	1.0471
CTCAAG	0.9931	0.9967
TTGTAG	0.9922	0.9886
CAAAAT	0.9795	1.0897
CTCGCC	1.0074	0.952
AACGAA	0.9635	1.0617
TCGACA	1.0043	0.9851
GTGGGT	0.9731	0.9163
AGCCCT	0.9815	0.9765
GTGGCC	1.003	0.9376
TGCTCC	0.9806	0.9031
GCCTAG	0.9614	0.9984
ACAGCG	0.9721	0.9889
GCTGGT	0.9989	0.8883
GGTGCT	1.0085	0.9366
AAGGGT	0.9839	1.0455
CTACTG	0.9671	0.9288
CATTGC	0.9778	0.9726
GCATTC	1.0131	1.0095
TAAATG	0.9692	1.0218
CTTGCT	0.9836	0.933
GAAGTC	0.9926	1.0299
CTCCAC	0.9961	0.9641
ACCAGC	0.9778	1.0397
AGCGCA	0.9675	1.0112
GAGTGT	0.979	1
CCGTGC	0.9847	0.9346
TACCGA	0.9768	0.9776
GTGCCG	0.9756	0.9188
CATCCC	0.9787	0.9606
GGACTA	0.9842	0.9566
GTTTCC	0.9882	1.0026
AAGGAT	0.9897	1.0339
AACTGC	0.984	0.9738
GTGGCT	0.9623	0.914
TTCTCC	1.0318	0.9538
CCAGCT	0.9921	1.0157
ATTAGC	0.9907	0.9799
[truncated: 2,097 more rows]

## Sheet: Figure 7b
P_vivax	Replicate_1			Replicate_2
9-mer	50_nM	100_nM	500_nM	50_nM	100_nM	500_nM	Average_50nM	Average_100nM	Average_500nM	Average_all
GAUACCCGA	4.1359	4.2688	4.1313	4.7404	4.8744	3.5379	4.28145	4.43815	4.5716	3.8346
CACUCGAGA	3.8799	4.4533	4.1552	4.6178	4.4713	3.7672	4.22412	4.24885	4.4623	3.9612
GCACUCGAG	3.8962	4.6515	4.1064	4.3531	4.4617	3.5892	4.17635	4.12465	4.5566	3.8478

## Sheet: Figure 7d
motif	Pvivax	P falciparum
GCACUCGAG	4.17635	3.63103
GAUACCCGA	4.28145	3.47655
CACUCGAGA	4.22412	3.36193
CAUCCGAGG	3.49772	3.11827
GUGACACCC	3.41335	3.2268
CACCUGAGA	3.8798	2.98942
GUCACCCGG	2.92453	2.89775
ACACUCGAG	3.60613	2.84312
GACACCUGG	3.20027	2.86333
UGACAUCCG	3.41862	2.87282
GUCCGAGAA	2.89258	2.86292
GACAUCCGA	3.25362	2.81022
GCUCGAGAA	2.99742	2.7711
CCGAGGAUG	2.72743	2.77035
ACCCGAGGA	2.95878	2.7623
GGCACUCGA	2.90718	2.76
GACCCGAGA	2.9947	2.75825
GGCACCGAG	3.0861	2.75552
CUCGAGAGC	3.10217	2.74912
ACCCGAGGG	2.8262	2.81817
CGCUCGAGA	2.87553	2.7388
AACCCGAGA	2.80755	2.73807
ACACCCGGA	3.06538	2.72962
UCGCACCCG	3.03053	2.72698
CGGGAGGAG	2.99837	2.84118
GAGGCCCGA	2.70865	2.71718
CCCGAGGAA	2.71537	2.71645
UCGGGAUGG	3.0677	2.716
GCCCGGUGA	2.90397	2.71088
CUACCCGAG	3.08462	2.68955
GAGGAUGGA	2.90138	2.68677
GCACACCCG	3.02143	2.67615
CCGGGAAGA	2.69273	2.6429
GAGAGCCCG	2.82575	2.64178
UGCGCCCGA	3.00093	2.636
CCUGAGAAG	2.93488	2.634
GGCACCCAC	2.72493	2.6322
GCCUGAGAA	2.85342	2.62547
GGCACCCGC	2.81795	2.62418
GAUACCCGG	2.89695	2.61277
GCGCCCGAA	2.76112	2.60972
GGACCCGAG	2.75002	2.60785
CCUGGGAGA	2.61443	2.60763
UUGGCACCU	2.79168	2.60343
UGACACCCA	2.9103	2.5814
UGGCACCCA	2.91535	2.58112
CGCCCGAGC	2.95815	2.57887
CACCCGGAA	3.10272	2.57492
AGGCACCUG	2.66062	2.57253
AGACACCCG	2.98428	2.57167
CAGCACCCG	2.90997	2.56985
GGGAGAGAG	2.55468	2.56833
GCCACCCGG	2.76593	2.56822
GCCCGGAGA	2.88928	2.56707
UGAUACCCG	3.1341	2.56363
GCCCGAGGC	2.51635	2.5636
AGGCGCCCG	2.6511	2.56278
GGCUCGAGA	2.51267	2.5606
CGACCCGAG	2.59038	2.55317
GGCACCUGG	2.82088	2.55097
CUGGCACCC	2.9367	2.5474
GCGCCUGAG	2.91685	2.54658
GGCGCCCGA	2.81042	2.5422
GGUCGCGGG	2.78817	2.54018
CCACCUGAG	2.96692	2.53987
GAGAUGCCC	2.51962	2.53692
CCCGAGCGU	2.6882	2.53648
GCACCUGAG	2.97485	2.53645
GCAUCCGAG	3.1013	2.5319
GACCCGAGC	2.71513	2.53065
AAGCCCGAG	2.72835	2.52832
GACAUCCGG	2.83755	2.52753
AGCCCGAGU	2.68432	2.52592
GCUGGCUCG	2.43015	2.52017
GCUCGAGAG	2.75715	2.51918
GCUCGGGUG	2.5841	2.51888
GCCCGGGGC	2.45838	2.51657
GCCUGGGGA	2.48007	2.51537
CGAUGCCCG	2.72155	2.51405
GAACCCGAG	2.7444	2.51083
ACACCCGCG	2.77958	2.50873
CCGCCCGAG	2.8938	2.50692
CCCGAGUUU	3.0118	2.50658
CGCGAGAGA	2.43235	2.50478
UCUGUUGGG	2.81952	2.50392
CGCCCGAAA	2.74748	2.50235
ACCUGAGGG	2.56272	2.50217
CGUCCGAGA	2.52823	2.49527
GGUACCCGA	2.66703	2.49465
CGGUGAGUG	2.46093	2.49068
CGGCGCCCG	2.63843	2.48712
AGAUGCCCG	2.71875	2.48657
GGUCCGAGA	2.77213	2.48153
CGGAGGAAG	2.75935	2.479
GGGUGGCAC	2.45638	2.47662
GGACACCCG	2.66483	2.47482
CCCUGGGAG	2.65667	2.47438
CUGCGCCCG	2.51858	2.47437
CCCCGAGAA	2.41772	2.47418
GGCCACCCG	2.4262	2.4723
AUGGGAAGG	2.28717	2.47153
ACCUGAGAG	2.77808	2.46902
GGCCCGAGA	2.75583	2.46897
AACCCGAGG	2.50037	2.46885
CCGGCCGAG	2.5558	2.46108
CGAGGAUGG	2.42585	2.45288
GACACCCUG	2.71957	2.45092
CCCCGAGAC	2.4595	2.45087
CGAGCCCGG	2.61522	2.45028
CACCUGAGG	2.98548	2.44825
GCCCUGGGA	2.373	2.44803
CGGGAGAAG	2.81785	2.44782
AGUCACCCG	2.57943	2.44573
CCCGGGUGC	2.30098	2.4454
CACCCGGUU	2.80532	2.44298
GAGACCCGG	2.56882	2.44293
CAGCCGGGA	2.43085	2.4416
UCACCCGGU	2.56815	2.43905
CGAUACCCG	2.78118	2.43858
ACACCUGAG	3.03825	2.43798
UGGCACCUG	2.65565	2.43742
CCCGGGGGC	2.36287	2.43732
GGAAGGUUG	2.53988	2.43467
GAUCCCGAG	2.66472	2.43428
GGCACUCGG	2.71225	2.43183
CACCCUGGG	2.70267	2.43028
AAGACACCC	2.87007	2.4287
GGUCGGUCG	2.23167	2.42812
GGGUACCCG	2.46513	2.42313
UACCCGAGA	2.55938	2.42295
AACACCCGG	2.63663	2.42115
ACCCGAGAC	2.51338	2.42088
CCCGGCGAG	2.43505	2.42047
GCGCGAGAG	2.42358	2.41963
GCCCGAGUA	2.73567	2.41468
UGGCACCCU	2.79325	2.41253
GACACCCAA	2.69058	2.41042
ACAUCCGAG	2.9943	2.40873
GCCCGAGAC	2.7717	2.40698
AUGACGCCC	2.55082	2.40677
CCUUCGGGG	2.28192	2.40582
GCAGGUGGG	2.40062	2.40518
CGAGGCACC	2.45653	2.40417
UGUUCUGGG	2.42498	2.40355
CCCCCGAGC	2.43707	2.4026
GCCCAGAGA	2.49667	2.40252
AUGGCACCC	2.81445	2.40207
CCCCGAGUG	2.49927	2.40153
CGAUGCUCG	2.50197	2.40028
CGGGGUUUC	2.42805	2.39997
GAUGCCCGA	3.02098	2.39665
GGCCUGAGA	2.58017	2.39625
GCCCGGGCU	2.36803	2.39603
ACCCGAGUC	2.95187	2.39572
CACCUGGGA	2.97583	2.3948
GCCGCCCGG	2.48523	2.39412
CACCGGAGG	2.38372	2.39402
GGCACCCCA	2.46822	2.3912
CGGUGUCGG	2.82037	2.39068
GGGACCCGG	2.38327	2.38975
GUGGGAGAG	2.50608	2.38867
CCCGGGGUC	2.28495	2.38835
GGUCGCUCG	2.33063	2.38723
AUGGGGGCG	2.33188	2.38662
CCGCGGGAU	2.28977	2.38633
GAAGCCCGA	2.49577	2.38563
GCUUGGCGG	2.1312	2.3854
CCACCCGAC	2.63348	2.38367
GGGAGGUUU	2.33828	2.38348
CCCGAGGGC	2.43968	2.38345
CAUCCGGGA	2.65023	2.38232
CCCCCGGGA	2.48618	2.3814
UGCCCGGGC	2.43717	2.38125
CGGAAAAGG	2.25852	2.38052
GAAACCCGA	2.62632	2.3802
CCCCGGGAC	2.3694	2.37825
GGGCACCGG	2.397	2.37767
UGGGGACCC	2.23128	2.37692
GGGAAGGAU	2.70285	2.37632
CCCCGCCCG	2.45077	2.37628
CCGAAGAGA	2.6024	2.37563
AAGCACCCG	2.71598	2.37285
CUGGGGGUG	2.3113	2.37162
CCCCGAGGG	2.30642	2.37038
GACGCCGGG	2.30125	2.36998
UGAGGGUCG	2.4853	2.36952
GGGUUGGGG	2.29737	2.36902
GCACCCGAA	3.04268	2.36842
GAGGGUUCC	2.14398	2.36733
GGCCGUGGG	2.46407	2.36648
CCAUCCGAG	2.49453	2.36608
CCUGGGGAG	2.42793	2.3639
GCGCUCGAG	2.56588	2.36353
GGUUCCGGG	2.50708	2.36172
CCGGGUGGG	2.37413	2.36113
CCGAGAAAA	2.45162	2.35985
CCUGAGAGA	2.45713	2.3593
CCGAGCCCG	2.40537	2.35902
CCCGAGACG	2.28002	2.35883
CCCCCCGGG	2.31355	2.3527
CGGCUCGAG	2.3432	2.35262
GGGAGUUUC	2.4828	2.34905
GCUCUGAGA	2.34662	2.34822
GAGACACCC	2.63692	2.34473
ACUCGAGAA	2.64373	2.34465
CUGGCCCGA	2.4245	2.34383
CACCCGAAA	2.81848	2.3419
CGGCACCGG	2.26073	2.34142
CGCGAGGAG	2.31678	2.33878
UGCCCGAGC	2.35847	2.33788
CCCGAGAAC	2.38058	2.33675
CGUGCCGGG	2.39893	2.33612
CCCGGGCGG	2.25342	2.33415
AAACCCGAG	2.52957	2.33375
CCCGAGAGC	2.52193	2.33245
CCCGGUCCG	2.42863	2.33195
CUGACACCC	2.5648	2.33163
CGUCGGGGG	2.30632	2.3308
GGAGAGAGA	2.27502	2.3306
CUUGACCCC	2.3878	2.33022
ACACCCGUG	2.78527	2.32932
AGACCCGAG	2.42817	2.3262
CGCCGAGAA	2.3476	2.32605
ACCCGCGAA	2.63943	2.32518
GAGACCCGA	2.51317	2.32427
CGAGACCCG	2.49195	2.32305
AGGCCCGAG	2.43555	2.32287
CCCCGAGCC	2.36307	2.32285
GCACCUGGG	2.82825	2.3222
UACACCCGA	2.84058	2.32173
GCACCCUGG	2.57408	2.32142
CCCCGUGGG	2.47442	2.32042
CAGGCCCGG	2.07242	2.32018
GCCCGGAAG	2.33232	2.31975
CCGCUGGGG	2.34033	2.31968
CACCCGCGG	2.38502	2.31703
UGCGCCCGG	2.48242	2.31697
GAGGAGGCG	2.34818	2.31658
GACGCUCGA	2.46537	2.31292
ACCUGGGAA	2.51975	2.30923
GCCCGCGAA	2.42348	2.30862
AAACACCCG	2.6358	2.3083
CCUUGACGC	2.72387	2.30827
CACACCCGG	2.59938	2.30797
AGGCCCGGG	2.33692	2.30723
ACCGGGAAG	2.40907	2.30662
GCCCCGAGG	2.48862	2.3061
GGUUGCUAG	2.04762	2.30602
GACGCCCGC	2.43678	2.30567
CGGCACCCA	2.52545	2.30558
GCACUCGGG	2.4666	2.3054
GAGCCCGAG	2.57272	2.30527
GACCCCUGG	2.45867	2.30523
AUCCCGAGG	2.27933	2.30445
GCACCCGUU	2.66637	2.304
GGCGGAGGU	2.40265	2.30185
ACUCGAGAG	2.6719	2.2998
AGCCCGGGC	2.34753	2.29693
CCCCGGGGG	2.27428	2.29688
GACACCCGU	2.78188	2.2945
CUCGCCCGA	2.44832	2.2942
GGCUCCCGG	2.24308	2.29412
CAUCCGAGA	2.8145	2.29375
GACGCCCAG	2.45375	2.29082
CCCACCCGA	2.58415	2.29057
CGGGAAGAA	2.21802	2.28777
GGGAAGUGG	2.56785	2.28573
AGCACCCGU	2.4875	2.2857
CCCCGAGAG	2.37667	2.28242
GACGCUCGC	2.26355	2.28142
UCCCGAGAA	2.2207	2.28107
CCCAGAGAA	2.3299	2.2809
CACCCGUGA	2.7432	2.28088
CCUGGGAUC	2.12053	2.28082
CGAGGGUUC	2.20353	2.28035
ACCCGAGCC	2.55302	2.28012
CCUGGGAAA	2.38162	2.27948
CGCCCGAAG	2.58337	2.27913
CCCUGGGGA	2.37197	2.27883
GACCUGAGA	2.49802	2.27877
GACCCCGGA	2.37875	2.27853
GGGACCCGA	2.32158	2.27852
CCCCGAGCG	2.35085	2.27603
CCCGCCCGG	2.18968	2.27497
GGGCGGGUG	2.22562	2.2742
CCCGGCACC	2.3723	2.27385
CUCCCGAGA	2.29683	2.27275
CGGCUCGGG	2.23732	2.27085
CGACACCCU	2.63613	2.27052
CCCUGAGAU	2.16457	2.2694
GCCCGGGAG	2.44425	2.2684
GCACCCAGA	2.73698	2.2681
CCCAGAAGA	2.265	2.26755
AGGCACCCA	2.37442	2.26752
GGAAUCUGG	2.34155	2.26595
CCCAGGGAA	2.27543	2.26502
GCCCGAGCC	2.5569	2.2641
CCCCGAGGU	2.375	2.2619
CCGGGACCG	2.25992	2.26178
CUCCGAGAA	2.31897	2.26088
GGAGAGAGG	2.35343	2.25977
ACUCGGGAU	2.25508	2.25965
GAGAGUCUG	2.18745	2.2593
UUGACGCCC	2.72698	2.25672
CCCGAGUCU	2.46692	2.25667
CGAGGUUCC	2.53675	2.2562
GCCCGUGAC	2.17253	2.25545
GGGUCGGCG	2.20715	2.25537
AGCCGCCCG	2.23765	2.25412
CGAGGCCCG	2.37147	2.254
ACCGGAGGG	2.28277	2.25298
CACCCGACC	2.6721	2.25222
UGAGACCCG	2.16458	2.25118
AGGGGUUCG	2.22462	2.25052
GCCCCGAGC	2.41657	2.24957
ACCCGCGGA	2.12477	2.24942
GGGAAAGGG	2.4974	2.2474
GCCCGAAAG	2.29498	2.24607
GGCAUCCGA	2.5637	2.24605
ACCCGGAGC	2.36545	2.24592
CCUGGGGAA	2.3189	2.24502
GCGGCCUGG	2.20273	2.24457
GGCCCGUGA	2.2408	2.24335
CCGAGGGUG	2.50555	2.2432
CACCCGGCC	2.421	2.2421
CCCGGGGCA	2.24662	2.24097
GAGGUGACG	2.20712	2.24092
CCGACGCCG	2.1538	2.23997
CACCCGACG	2.37657	2.23968
GAGCCGUCG	2.37208	2.23887
GAAGACACC	2.27575	2.2388
UCCGAGAAG	2.23982	2.23775
GGCACCCUG	2.29498	2.23715
UCCGAGAAC	2.34845	2.2371
CGACACUCG	2.38212	2.236
CCUGGAAGG	2.37568	2.2352
CGACACCCA	2.47375	2.2347
CCGCCCGGU	2.33502	2.23438
CACCCCGGA	2.23895	2.23393
GGCAGGAGA	2.22125	2.23257
GCUCGAGGU	2.40027	2.23118
GGCCGGGGA	2.29103	2.22882
CAGACACCC	2.36018	2.22813
CCCGAGAAG	2.2538	2.22737
AGCACCCGA	2.68763	2.2273
GACCCCGGC	2.34025	2.22675
CCCUGAGAA	2.37568	2.22612
GGACGUCGG	2.43825	2.22575
CUUGACGCC	2.66243	2.22553
UUGCACCCG	2.75877	2.22355
UGGGCCCGA	2.29508	2.2235
GGCACCCAG	2.60882	2.22308
CCCGGCUGG	2.28233	2.22295
CGACAUCCG	2.55307	2.2226
CGCGCCCGA	2.32063	2.22235
CGGGGCGAA	2.4309	2.22045
GACACCCCC	2.24137	2.21667
GGCACCGGC	2.16508	2.21438
CCCGAGCGC	2.38443	2.21408
UCGACACCC	2.64895	2.21388
AUCCCGGGA	2.33907	2.21343
GAGGAGUCG	2.30305	2.21287
CCCGGGUGG	2.38065	2.21247
GGACCGAGG	2.12123	2.21217
ACGCCUGAG	2.54208	2.21177
UGGCACCGG	2.42535	2.2115
CUCGGUUGG	2.10813	2.21148
GUCCGAGGA	2.34772	2.21082
CACCCGCGA	2.537	2.20953
GCCCGAUGG	2.36802	2.20907
CCCCGGAGC	2.10912	2.20892
GCCGAGGAG	2.18678	2.20808
CCCGAAGAA	2.4347	2.20662
GACGCCUGG	2.44718	2.20617
GAUGCCCGC	2.3694	2.206
GGGAAGAAG	2.24668	2.20595
UUGGGAUGG	2.01892	2.20405
GACGCCCGA	2.49678	2.20343
CCCGAAAGA	2.22453	2.20315
GUCUGCGGG	2.22945	2.20295
AUCCCGGGU	2.36018	2.20285
GAAAGAGAG	2.33955	2.20257
CACUCGAGU	2.6762	2.20235
GAACCCGCG	2.21388	2.2021
GGAAGAAGG	2.20805	2.20173
CCGGGGGCC	2.2159	2.20108
CCGGAGAAA	2.236	2.20107
AUCCGGGAU	2.31105	2.20032
GACCACCCG	2.4052	2.20005
GACCCGGGC	2.24925	2.19973
AUGACCCCG	2.37687	2.19787
CUGAGACCC	2.25025	2.19748
CAUCCGAGC	2.32775	2.19713
UGGGAAUGG	2.25632	2.19685
GAGGAAGGU	2.32663	2.1956
CCCGGAGAU	2.20583	2.19522
UGGGGGUGA	2.10697	2.19505
CACCCGCCC	2.37127	2.19458
UCCGCCCGA	2.37938	2.19308
AGAAAGAGA	2.17693	2.1915
CGCACCCGG	2.31288	2.1914
UCACCCGAC	2.32775	2.18953
GAGGGGGUG	2.27137	2.1894
GGGUCGCCG	2.01102	2.18912
UCCGAGAAA	2.25297	2.1889
AGUGACACC	2.1083	2.18888
CCCGAGGGA	2.27937	2.18812
AGGCACCGG	2.26617	2.18708
CCCGCGGAA	2.10467	2.18583
CCGACCCCG	2.44402	2.18505
UUGCGCCCG	2.29468	2.18477
CCCCGAGGC	2.28528	2.18443
CCCGAGGCU	2.20837	2.18397
CCCGCGGAG	2.19787	2.18265
GUCUUGGUG	1.99825	2.1811
GCGUCCGAG	2.1034	2.18103
GACCCUGAG	2.59598	2.18067
CCUCCGAGA	2.18622	2.18015
GAGACCCCG	2.2252	2.17857
CACUCGAGC	2.40022	2.17825
GACCUGGGA	2.29608	2.1781
GACCCGAGG	2.27405	2.17747
UGGAGGGGU	2.21677	2.17673
CCGGGAAGG	2.50953	2.17657
GGCUCGGGU	2.25743	2.17643
CACCCGGCU	2.27535	2.17638
CCCGGAAGG	2.2674	2.17555
CCCGGGAAC	2.43208	2.17505
CGCCACCCG	2.4455	2.17442
CCUGGGAGC	2.31012	2.17413
GAGAGACCC	2.24627	2.17412
GCACCCGUG	2.72313	2.17363
CCCGGGGAG	2.3763	2.17348
AACCCGAGU	2.44052	2.17327
CGUCCGGGA	2.13052	2.17268
CGCGGCCUG	2.04417	2.17243
GCUCGGGAA	2.20575	2.17117
GCACCCGAG	2.43592	2.17107
CUCGAGAAC	2.25427	2.17038
GAAGCUGGG	2.18677	2.17018
ACCCGAAGA	2.4531	2.17002
AGCGCCGAG	2.02105	2.16988
CGGACCCGA	2.2226	2.16955
UUCACCCGG	2.27327	2.16955
CUCGAGAAA	2.53183	2.16902
CCGAUGGGA	2.19618	2.16895
GGGAGUGGU	2.0747	2.1688
GUGCGCCCG	2.51417	2.16835
GAAGAGAAG	2.08652	2.16715
GCCUCGAGA	2.1833	2.16692
CGCGCGAGA	2.16105	2.16633
GACCGAGAA	2.10363	2.16573
GGGCUCAGG	2.32645	2.1651
GGCGUCCGA	2.24572	2.16497
UACCCGGGG	2.242	2.1646
GACCAGGAG	2.20828	2.16378
UCCGGGAGA	2.07743	2.16332
AGGGGGGUU	2.2528	2.16315
CCCCGGGUU	2.1514	2.16282
GUCCGCCCG	2.27897	2.16222
CGCCCGCGG	2.39272	2.1616
UACCUGAGA	2.31898	2.16097
CAGCCGAGA	2.13967	2.16055
GUUCCCGAG	2.18342	2.16047
CCGGGGAUG	2.09363	2.16008
GGGUCCGGG	2.3296	2.15965
CGAGGAGGC	2.32522	2.15922
CCCCAGAGA	2.21573	2.15857
CCCGGGGGG	2.21172	2.15828
CGGGGAGGG	2.1557	2.15725
GCCCGAGCA	2.3541	2.15697
ACCCGGAAG	2.3293	2.1569
CCCGCUGGG	2.24623	2.15682
GUUGGUUUG	2.1586	2.15482
GCUCCGAGG	2.22095	2.15472
GGGAAAAAA	2.16267	2.1547
GCCCGAGCU	2.37785	2.15357
CCCGAGACC	2.31107	2.15345
CGAGAGGGG	2.24682	2.15322
GGUCCGGGG	2.25317	2.15317
CACCUGAAG	2.16038	2.15307
UCCCGAGCG	2.16492	2.15305
GGAGAAGCC	2.15503	2.15223
GGAACCCGA	2.08742	2.15022
GGCUCCGAG	2.27027	2.15007
UUUGACGCC	2.20412	2.14972
GCCCGGAAA	2.24418	2.14958
CCCGACGCC	2.26955	2.14918
CCACCCGAA	2.54318	2.14858
GAGCGACGC	2.24267	2.1479
GAAGACCGG	2.16455	2.14753
CGCCUGAGA	2.24493	2.14718
CCUGGAGGA	2.16453	2.14715
CGGCUGGCG	2.25045	2.147
ACGCCCGAA	2.47857	2.1466
GGGUCGUGG	2.2521	2.14625
CGGGACCCG	2.04868	2.1459
CCGGGGUCC	2.14213	2.14583
GUCGCCCGC	2.10108	2.14553
GGUCCGAGG	2.18137	2.14543
GCGACGCCC	2.32227	2.14518
GGAUCAGGG	2.1429	2.14403
ACCCUGAGA	2.33473	2.14395
CCCGAGCCA	2.32445	2.14263
AGGGAAGGA	2.4189	2.14248
CCCGGGAGU	2.32562	2.14138
GCCCGAAAA	2.3303	2.1406
GAGAGAGAG	2.09648	2.14052
CCCCGGCCC	2.0882	2.14043
CGACACCCC	2.38423	2.13993
AAGCCCGGC	2.19622	2.13987
UCCGGGAAA	2.25892	2.13857
GACCCGCGG	2.24775	2.13843
ACCCGAGGU	2.3481	2.13768
GAAACCGGG	2.14238	2.13678
GAUCCGGGA	2.09037	2.1364
UGGGACCCG	2.19712	2.13623
CCUGAGAGC	2.18967	2.13623
GAGGAGCUG	2.04762	2.13482
UUCGCCCGA	2.35323	2.1343
CGAGAAGGA	2.17598	2.13427
CGCCCGGAG	2.33055	2.13425
CCAGCCCGA	2.23522	2.13285
GGGAGAGAC	2.12038	2.1327
CCCUGAGAG	2.09613	2.13257
CCCGAGGUC	2.28447	2.13248
GAAAGCCCG	2.20205	2.13243
CGGCCCCGG	2.28837	2.13185
ACCACCCGG	2.35025	2.13175
ACCCUGGGA	2.36678	2.1316
GCCCUGAGA	2.23882	2.13152
ACCGGAGGU	2.24482	2.13022
UUGGCACCG	2.1314	2.12978
CCCGAGUUG	2.3706	2.12973
AAACCUGAG	2.21477	2.12842
CAAGCCCGG	2.1084	2.12753
CUUGCACCC	2.37263	2.12728
GGAUGGAGA	2.26498	2.12703
ACCCGGAAA	2.40197	2.12668
ACCCAGAGA	2.21747	2.12657
CCGGCCCGA	2.3563	2.12633
GAUGCCUGA	2.19362	2.12633
GCCCGGGGG	2.23588	2.1263
GUCACCCGA	2.2784	2.12575
AGGCCCGGA	1.97955	2.12475
AGCCGGGGG	2.19605	2.12437
UCCGAGACC	2.29992	2.1233
GACGACCGG	2.02213	2.12193
AACCCGAGC	2.37992	2.11932
CGCCCCCGG	2.11472	2.1193
UCCGAGAAU	2.27228	2.11902
CCGUGGAGG	2.20867	2.11827
ACACCCGGC	2.36395	2.11778
CACACCCGU	2.30398	2.11615
GGCACGAGA	2.16215	2.11598
GGGAGAGAA	2.11828	2.11583
AGACUUCGG	2.12648	2.11568
CCCGGGCAG	2.00265	2.11543
GAGCCCGAC	2.08022	2.1149
CGAGGAUGC	2.15493	2.11417
CGGGAAGAG	2.36712	2.11407
GCCAGAGGA	2.28678	2.11363
GCCCGAACG	2.15938	2.1135
AGACGCUCG	2.15092	2.11258
GAGGAGAGA	2.05755	2.11195
UUGGCGCCC	2.31158	2.11183
GACGCCGAG	2.2523	2.11142
GACACCGGA	2.06252	2.1107
UGCCGGUGA	2.1874	2.10983
CCGAGGAAU	2.11295	2.10928
GGAGGAGAG	2.09063	2.1086
ACACCCGAU	2.45172	2.10832
GACGCGAGG	2.06283	2.1073
GCAUCUGAG	2.30668	2.10702
GGCGGUGAG	2.10353	2.10615
CCCGGAAAG	2.16592	2.1053
GGAGGAAGG	2.23542	2.10508
CAGACGCCC	2.22312	2.10475
GACCCGAAG	2.221	2.10418
CACCCGACU	2.29767	2.10303
CGACACCUG	2.39437	2.10212
GCUGGAGAG	2.23645	2.10195
UUGCCCGGG	2.19253	2.1019
CGGGUUGUC	1.88477	2.10102
CCGGGCUUG	2.1611	2.10018
GAUCCGAGA	2.23572	2.09995
AUGCACCCG	2.5186	2.09988
GGAACCCGG	2.18655	2.09912
GCCCGAGUC	2.13425	2.09902
UGCCCGGAA	2.12285	2.09878
GAGGCCCGG	2.18742	2.0984
GAGACGCCC	2.15745	2.09732
GGGAAGAGA	2.30862	2.09727
CGCCCGGGG	2.29833	2.09583
GCCCGGGCA	2.02328	2.09557
CACCGAGGA	2.09265	2.09513
CCGAGGUUC	2.0707	2.09452
CCCCACCCG	2.24335	2.09412
CGACGCCUG	2.2586	2.09367
CGACGCUCG	2.12522	2.09247
CACGCGAGA	2.20065	2.09245
ACCCGCGAG	2.08983	2.09228
CCCGAAAUC	2.25203	2.09205
GGUGCGAUG	2.14815	2.09203
CCCGGGCCG	2.10598	2.09203
UCCGAGGAU	2.07103	2.09123
UUGAGCCCG	2.41438	2.0904
AUCCGAGAA	2.24523	2.09035
UGGCACUCG	2.41935	2.09007
CACCCGGCG	2.22252	2.08992
GAGCACCCG	2.26995	2.0896
UCCGGCAGG	2.0116	2.0886
CGAGGGGGU	1.95998	2.08852
AGGCACCCU	2.20678	2.08778
GAGCCUGAG	2.10508	2.08675
GGCACCUGA	2.3487	2.08653
CACCCGCCG	2.18038	2.08602
AGGAGCCCG	2.4354	2.08595
CCACCGGGG	2.05438	2.08532
CGCACCCGA	2.44215	2.08488
ACCCGAUGA	2.24122	2.08478
GGACCCGAA	2.22358	2.0836
CAGCCCGAA	2.14688	2.08358
CCACGAGGA	2.17372	2.08292
ACGUCCGAG	2.16237	2.0826
CCGGGGCGG	2.12125	2.0814
GGCAGCCGG	2.20568	2.0813
CGGAGGGUC	2.2592	2.07995
CGAGAAUUG	2.0929	2.0796
CACCCCGGG	2.08277	2.0786
CCCGGGCUC	2.08577	2.07738
GAGACCCGC	2.00975	2.07728
CACGGGAAU	2.14363	2.0768
CGCCCAGAG	2.1151	2.07598
AGACGCCCA	2.11743	2.07485
GACCUCGAG	2.18207	2.07475
AGACCCGAA	2.19613	2.07393
AGUCGCGGG	2.0228	2.0737
CCUGGCGCC	2.2098	2.07345
CGUCCGAGG	2.15662	2.07323
GCGGGAGAA	2.1251	2.073
ACCUGAGAC	2.26547	2.07297
UGACGCCGG	2.13773	2.0728
GUUCUCGGG	2.1614	2.07263
GGGCAUCCG	2.12558	2.07243
GCCGAGACC	2.05105	2.07235
UGACACCUG	2.44398	2.07198
CGAGAAUGG	2.03772	2.07148
GGCGGUCAG	2.02655	2.07138
UGGAGGGUG	2.30878	2.0711
CCGGGGAAG	2.22767	2.07103
GCACCCAAG	2.34273	2.0693
GAACCCGAA	2.11685	2.06917
GACCCCCAG	1.98192	2.06907
GAGGUCAGA	2.05348	2.06872
CCUUGGCAC	2.12872	2.0686
CCGAGAAAG	2.13767	2.06795
GAGAGAGGG	2.21283	2.06747
CCUCGAGAA	2.1316	2.06733
CACCUGGAG	2.15175	2.06722
ACACCCGAC	2.41047	2.06582
GCGCCUGGG	2.05925	2.06492
UGGCCCGAG	2.39332	2.0644
CCCGAAGGG	2.10678	2.06417
AGACACCCA	2.3284	2.06323
GAGGAGGGG	2.13817	2.06252
AGCCCGAGC	2.22752	2.06202
GUUCCUGGG	2.0647	2.06177
CCGGGAAAC	2.27677	2.06162
UCUCCGAGA	2.17712	2.06157
GGAGAGGUU	2.1107	2.0615
AUCUGAGUC	2.16065	2.06148
GUCGGCCGG	2.1293	2.06138
GAAAAAAAG	2.0939	2.06017
GAUGGCAGG	2.16222	2.06003
GGGAAGGGU	2.10035	2.05955
CACGCCCGA	2.39708	2.05953
CUCCGAGAC	2.19203	2.05935
CCGGGAAAA	2.15192	2.05823
GACACCCAG	2.38615	2.0577
GUCUGUUGG	2.14683	2.05737
CACUCGGGU	2.11572	2.05565
GAAGAUGGC	2.22492	2.05502
GGCAACCCG	2.12233	2.05487
CAGACCCGG	2.0764	2.05433
GACCCUGGG	2.05163	2.05393
GCAGCCGAG	2.07198	2.0538
AGAGACCCG	2.13202	2.05345
CGGGGUACC	2.01953	2.05093
CACCUGGGG	2.15345	2.05052
CGGAACCCG	2.14455	2.05052
AGAGGCCCG	1.9542	2.05018
CCCCCUGAG	2.0447	2.04932
CUGGCUCGC	2.08792	2.04882
GGCCGAAGA	2.10762	2.04857
CCGCCCCGG	2.08197	2.04733
GACACCUCG	2.18392	2.0473
CGGUUGCCG	2.17883	2.04708
AGCCCGGAG	2.223	2.04683
AAAGACCCG	2.12228	2.04678
GAAGUCGAG	2.12045	2.0467
CUGGAAAAG	2.17377	2.04482
CACCUCGAG	2.1556	2.04437
GAGUGCCCG	2.2331	2.04422
ACCCGACGC	2.09448	2.04398
CCGAGGAGG	2.06707	2.04155
GGCUGGAGG	2.21567	2.0402
AGCCGGGAA	2.18098	2.04012
CCCCGGGGU	2.12387	2.04005
GCUGGGUGG	2.37498	2.0394
AGACCCGCG	2.01302	2.0392
GCCGAAGGC	2.029	2.03865
GGGUCCGAG	2.21133	2.03837
CCAGAGAAG	2.15773	2.0383
GCCCGGAGG	2.13065	2.03818
CCGAGGCCC	2.0797	2.03778
CCCGAGCUG	2.19498	2.03757
UCUGAGAAG	2.04748	2.03665
UCCGGCGGG	2.23837	2.03665
CCCGGGGCG	2.04015	2.03407
GCCAGAGGG	2.12847	2.03358
GAGAUACCC	2.03647	2.03307
UGACCCGGC	2.18062	2.0327
GACCUGAGG	2.13648	2.03197
UGAGGCCCG	2.08813	2.03093
GAGGAGGCC	1.97865	2.0303
CGCCCAGAA	2.15407	2.02945
ACCCGCGGU	2.08038	2.02885
CGAGAUUCC	1.91773	2.02855
GAGAGGCCC	2.19818	2.02843
AUUGGCACC	2.33812	2.0284
UACGCCCGA	2.34975	2.02787
UUUGGGGUC	1.91492	2.02728
AACCUGAGA	2.1787	2.02665
GGAAGGAUG	2.15282	2.02637
CGAAGAGAA	2.26095	2.02583
ACUCCGAGA	2.19872	2.02502
GGAGGGUUC	2.07505	2.02395
CGGGACACC	2.065	2.02342
AGCCCGAAA	2.19937	2.0231
CCCGGGUUG	2.0626	2.02182
GUUCCUGAG	2.11647	2.02045
CUGGAAGGC	2.00463	2.01947
GAGAGAGCC	1.94627	2.01938
GACAACCCG	2.07712	2.01802
GGGAGAAGC	2.07482	2.0175
GAAAGACCC	2.02082	2.01712
ACAUCCGGG	2.00345	2.01705
GCGAGGCGG	2.17255	2.01663
GGCACCGCG	2.03342	2.01585
CGAGAGAGA	2.08095	2.01533
CACCUGAGC	2.18257	2.01443
CGACCCGGG	2.05017	2.0141
CCUGAAGGA	2.08568	2.01392
AGGGAGAGA	2.06148	2.01217
CCGCGGAGA	2.0723	2.01163
CCCGAUGAG	2.06283	2.01113
CCGGGAGCC	2.12355	2.01068
CUCGGGAGG	2.11463	2.01052
CCAGAGAAA	2.10238	2.00813
CUGACCCCG	2.09562	2.00792
CCGACGAGA	2.13542	2.00617
GGUCCGCGG	2.10092	2.00488
CCCGGAAGA	2.08045	2.00487
CCGAGAAGG	2.19097	2.00418
CUCACCCGG	2.27537	2.00382
CGGUCGCGG	2.1065	2.00312
CCCGUGGGG	2.10218	2.00207
CCGAGGUAC	2.00805	1.99857
CCCGGAAAA	2.0724	1.99745
AGGCGUCCG	2.00805	1.99592
GGUCACCCG	2.08997	1.99563
UCCGAGAGG	2.05682	1.99552
UCCACCCGA	2.25437	1.99528
CAAAGAAGG	1.96317	1.99515
CCGGAGGCG	1.95863	1.99458
GACAGCCGA	2.14808	1.9942
AGGGCACCC	2.07382	1.99408
CUCGCGGGG	2.01553	1.99398
GGGUUCGAG	2.19123	1.99398
GGAUGAGAA	2.09452	1.993
CUUGCCCCG	2.18068	1.99205
AACUCGAGA	2.11838	1.99157
AACGCCCGA	2.12087	1.99138
GCUCGAGAC	2.00755	1.99098
GGAGGCUGG	2.36702	1.99097
CUCGGGGAG	2.1169	1.98857
UGUGCCCGA	1.9646	1.98815
GGAUGCCCG	2.06542	1.98803
UGCGGUUUG	2.05467	1.98787
GGCGUGGGA	2.01862	1.98782
GAGAGAUGG	2.12482	1.98775
CACCUUGAG	2.08223	1.98745
CGGGGCGCC	2.08167	1.98473
CACCGGGGG	1.97702	1.98403
CGAACGGGG	2.06787	1.98325
GAGGGUUGC	2.13317	1.98287
CGGAAGGGA	1.99922	1.9823
GCCCGAUUC	2.04173	1.98185
CCGGGAAGC	2.04947	1.9816
CUCGAGGAU	2.28435	1.9816
UCCGGUGAG	1.94235	1.98093
GCCCGACGA	2.17593	1.98025
CCUGAGAGU	2.01773	1.9801
GGGCAUCGG	2.02263	1.98002
AGACACCUG	2.10823	1.97955
GGAGACACC	2.17702	1.97853
AGAGGCACC	2.05912	1.97815
GGAAACCCG	2.08578	1.97697
CGAGAGAAG	2.13053	1.97613
CAACGCCCG	2.08487	1.9753
GGGUGUGGG	2.17473	1.97458
CGGGAAAAG	2.06562	1.97427
CCACCUGGG	2.16948	1.97102
CACCCGAAG	2.4232	1.9673
GAGAACCGA	2.03482	1.96697
UACCCGAAG	2.14797	1.96672
CAUCUGAGA	2.20218	1.9647
CCGGGCGAA	2.06162	1.96465
GGAUCAGAG	2.02065	1.96283
GUUGAGGGA	1.99108	1.9626
GAAGAUCCG	2.06313	1.96202
CCGGCUUGA	2.01685	1.96165
GACGUCCGA	2.2315	1.96093
GCGUUGCGG	2.04718	1.96003
GCCUGAGAG	1.97625	1.95973
GGUCCGUUG	2.29247	1.95872
GGCCGAGGA	2.23048	1.95842
GACACCUGA	2.41915	1.95765
CGAGAAGAG	2.08138	1.9571
CUGAGAAAG	2.15575	1.95633
GCACCCAGG	2.1811	1.95535
GUGCCCGGC	1.99923	1.95502
UGAGAAGUG	1.84762	1.95475
ACCGGAGAA	2.14185	1.95432
CCACCCGUG	2.14105	1.95368
GGCCGCGGA	2.02197	1.95318
GCCGGGAAG	2.08228	1.95302
GCAGCCCGA	2.01272	1.95298
CGGGUAGAG	2.20015	1.95223
ACCCGAAAG	2.14945	1.95198
GAGGCACCU	2.0447	1.95158
AGGAUGGAG	1.85108	1.95108
CCGGGGAAA	2.10262	1.95007
UGGGAAAGG	2.00993	1.94982
UGAUCCCGG	2.1557	1.94855
AGAGAGUCG	1.9714	1.9462
CCCGGGCGU	1.93098	1.94515
GACACCGGG	2.19365	1.94172
GAAGACCUG	1.98215	1.94172
CCUCCGGGG	2.0706	1.94065
CCGACGCCC	2.1631	1.93915
CACCUGGGU	2.15668	1.93893
GCACUUGGG	1.97718	1.93732
GGCACCCAA	2.12197	1.93692
CUGGAGGGG	2.01142	1.93362
GCGAGGAGG	2.13865	1.92953
GGAUGACGA	2.0144	1.92948
AAGACCCGA	2.07563	1.92813
GAAAGGAGA	2.0105	1.92813
UCACUCGAG	2.23878	1.92795
CUUGGCUGG	1.93898	1.92435
UGAGCGAGG	1.94608	1.9236
CUUGACGCG	2.12862	1.92245
CGGGGGCCG	1.97447	1.92043
GAGACCUGA	2.01343	1.91518
CCAAGAGAG	2.03442	1.91258
GUUGGGGUC	1.7608	1.91242
CGCCGAAGG	1.96593	1.91223
CGCAGGGAG	1.89182	1.91217
GUACCCGGG	2.06423	1.91165
GCCGGGGAA	1.93668	1.91125
GGUCGUGGG	2.00025	1.91123
GGAUUCGAG	1.96583	1.91122
GGAGCCGGG	2.12448	1.90965
CGAGCCGAG	1.89298	1.9061
GCACCUGAA	2.10558	1.90495
GGUAGGGGA	2.02205	1.90458
CGCACCUGA	1.98565	1.90457
UGAGCCCGA	2.02525	1.90082
GACUCGAGA	2.10807	1.89958
GUGCCCGUG	2.16037	1.8938
UCGGGAAAG	2.04713	1.8936
UGACGCCAG	2.04167	1.892
GAUGGCCGA	1.95695	1.8892
CGCCCGACG	1.98662	1.88845
CGACGCCCA	2.03237	1.88837
AGAUACCCG	1.993	1.88657
GAGGGAAGG	2.14718	1.88328
GUUUCGCGU	1.87842	1.87888
GGGAAGAGC	1.96397	1.87627
UCGAAGAGA	2.03608	1.87625
CACCGGAGC	1.94902	1.86882
CCUGAGAUG	2.06408	1.86517
UCGAGAGGA	2.11138	1.86178
GAAAUCCGA	1.99288	1.85787
CGGGAGAUC	1.74748	1.8578
GGAGGAAGU	1.98773	1.8546
AGGAGAAGA	1.93742	1.8519
GGUUGAGAG	1.8237	1.85153
CAUCCGAGU	2.15842	1.84615
CGAGCGACG	1.91108	1.84183

## Sheet: Figure S6d
P_falciparum	Replicate_1			Replicate_2
9-mer	50_nM	100_nM	500_nM	50_nM	100_nM	500_nM	Average_50nM	Average_100nM	Average_500nM	Average_all
GCACUCGAG	4.6417	5.5842	4.5409	4.9346	4.1778	6.5505	4.78815	4.881	5.5457	5.07162
GAUACCCGA	4.6109	5.3747	4.4388	4.7218	4.8807	5.7697	4.66635	5.1277	5.10425	4.9661
CACUCGAGA	4.2798	5.004	4.215	4.3805	5.1858	6.0935	4.33015	5.0949	5.15425	4.85977
P_yoelii	Replicate_1			Replicate_2
9-mer	50_nM	100_nM	500_nM	50_nM	100_nM	500_nM	Average_50nM	Average_100nM	Average_500nM	Average_all
GCACUCGAG	3.4344	3.1945	4.0396	3.9912	3.9131	3.2134	3.7128	3.5538	3.6265	3.63103
GAUACCCGA	3.5891	3.7663	3.7325	3.8705	3.1695	2.7314	3.7298	3.4679	3.23195	3.47655
CACUCGAGA	3.6048	3.3032	3.4108	3.3103	3.2144	3.3281	3.45755	3.2588	3.36945	3.36193

## Sheet: Figure S6f
motif	Pvivax	P falciparum
GCACUCGAG	4.17635	4.94148
GAUACCCGA	4.28145	5.09623
CACUCGAGA	4.22412	4.85977
CAUCCGAGG	3.49772	3.63057
GUGACACCC	3.41335	3.58128
CACCUGAGA	3.8798	0
GUCACCCGG	2.92453	3.53968
ACACUCGAG	3.60613	4.46548
GACACCUGG	3.20027	3.6303
UGACAUCCG	3.41862	4.28798
GUCCGAGAA	2.89258	2.98672
GACAUCCGA	3.25362	3.86098
GCUCGAGAA	2.99742	3.36712
CCGAGGAUG	2.72743	3.07362
ACCCGAGGA	2.95878	3.65982
GGCACUCGA	2.90718	3.67028
GACCCGAGA	2.9947	3.85073
GGCACCGAG	3.0861	3.42663
CUCGAGAGC	3.10217	3.39813
ACCCGAGGG	2.8262	3.86777
CGCUCGAGA	2.87553	3.54185
AACCCGAGA	2.80755	3.85668
ACACCCGGA	3.06538	3.83245
UCGCACCCG	3.03053	3.75467
CGGGAGGAG	2.99837	2.92305
GAGGCCCGA	2.70865	2.87925
CCCGAGGAA	2.71537	3.6054
UCGGGAUGG	3.0677	2.63895
GCCCGGUGA	2.90397	3.12205
CUACCCGAG	3.08462	3.65507
GAGGAUGGA	2.90138	2.6059
GCACACCCG	3.02143	3.41237
CCGGGAAGA	2.69273	3.05253
GAGAGCCCG	2.82575	2.96807
UGCGCCCGA	3.00093	3.34487
CCUGAGAAG	2.93488	3.32978
GGCACCCAC	2.72493	2.74037
GCCUGAGAA	2.85342	3.39827
GGCACCCGC	2.81795	3.10825
GAUACCCGG	2.89695	3.47503
GCGCCCGAA	2.76112	3.09573
GGACCCGAG	2.75002	2.91655
CCUGGGAGA	2.61443	2.72932
UUGGCACCU	2.79168	3.01815
UGACACCCA	2.9103	3.13105
UGGCACCCA	2.91535	3.35978
CGCCCGAGC	2.95815	3.50695
CACCCGGAA	3.10272	3.77895
AGGCACCUG	2.66062	2.87792
AGACACCCG	2.98428	0
CAGCACCCG	2.90997	3.40598
GGGAGAGAG	2.55468	2.51535
GCCACCCGG	2.76593	3.29953
GCCCGGAGA	2.88928	3.03892
UGAUACCCG	3.1341	4.0892
GCCCGAGGC	2.51635	3.28895
AGGCGCCCG	2.6511	2.89495
GGCUCGAGA	2.51267	2.7683
CGACCCGAG	2.59038	3.21835
GGCACCUGG	2.82088	2.7756
CUGGCACCC	2.9367	3.34302
GCGCCUGAG	2.91685	3.14848
GGCGCCCGA	2.81042	3.06052
GGUCGCGGG	2.78817	2.36518
CCACCUGAG	2.96692	3.55557
GAGAUGCCC	2.51962	2.5459
CCCGAGCGU	2.6882	2.98095
GCACCUGAG	2.97485	3.81165
GCAUCCGAG	3.1013	3.64643
GACCCGAGC	2.71513	3.18622
AAGCCCGAG	2.72835	3.40325
GACAUCCGG	2.83755	3.23808
AGCCCGAGU	2.68432	3.34603
GCUGGCUCG	2.43015	2.29213
GCUCGAGAG	2.75715	2.94458
GCUCGGGUG	2.5841	2.35763
GCCCGGGGC	2.45838	2.39025
GCCUGGGGA	2.48007	2.45047
CGAUGCCCG	2.72155	3.02813
GAACCCGAG	2.7444	3.14497
ACACCCGCG	2.77958	3.18088
CCGCCCGAG	2.8938	3.47958
CCCGAGUUU	3.0118	3.65963
CGCGAGAGA	2.43235	2.61958
UCUGUUGGG	2.81952	2.54558
CGCCCGAAA	2.74748	3.03747
ACCUGAGGG	2.56272	2.7412
CGUCCGAGA	2.52823	2.84022
GGUACCCGA	2.66703	2.87283
CGGUGAGUG	2.46093	2.57087
CGGCGCCCG	2.63843	2.91932
AGAUGCCCG	2.71875	2.8321
GGUCCGAGA	2.77213	2.72547
CGGAGGAAG	2.75935	2.67583
GGGUGGCAC	2.45638	2.48462
GGACACCCG	2.66483	2.9122
CCCUGGGAG	2.65667	2.55722
CUGCGCCCG	2.51858	2.86338
CCCCGAGAA	2.41772	3.41602
GGCCACCCG	2.4262	2.7364
AUGGGAAGG	2.28717	2.41863
ACCUGAGAG	2.77808	3.20742
GGCCCGAGA	2.75583	3.24387
AACCCGAGG	2.50037	3.079
CCGGCCGAG	2.5558	2.46458
CGAGGAUGG	2.42585	2.40158
GACACCCUG	2.71957	3.16913
CCCCGAGAC	2.4595	3.07417
CGAGCCCGG	2.61522	2.67663
CACCUGAGG	2.98548	3.34857
GCCCUGGGA	2.373	2.55665
CGGGAGAAG	2.81785	2.70965
AGUCACCCG	2.57943	3.13288
CCCGGGUGC	2.30098	2.49792
CACCCGGUU	2.80532	2.84558
GAGACCCGG	2.56882	2.51033
CAGCCGGGA	2.43085	2.42595
UCACCCGGU	2.56815	3.00843
CGAUACCCG	2.78118	3.26652
ACACCUGAG	3.03825	3.86217
UGGCACCUG	2.65565	2.88475
CCCGGGGGC	2.36287	2.65477
GGAAGGUUG	2.53988	2.49393
GAUCCCGAG	2.66472	2.64157
GGCACUCGG	2.71225	2.69807
CACCCUGGG	2.70267	2.61117
AAGACACCC	2.87007	3.29823
GGUCGGUCG	2.23167	2.30908
GGGUACCCG	2.46513	2.45907
UACCCGAGA	2.55938	3.41432
AACACCCGG	2.63663	3.25077
ACCCGAGAC	2.51338	3.34945
CCCGGCGAG	2.43505	2.36525
GCGCGAGAG	2.42358	2.42403
GCCCGAGUA	2.73567	3.3142
UGGCACCCU	2.79325	3.04628
GACACCCAA	2.69058	2.95207
ACAUCCGAG	2.9943	3.49527
GCCCGAGAC	2.7717	3.31548
AUGACGCCC	2.55082	3.06968
CCUUCGGGG	2.28192	0
GCAGGUGGG	2.40062	0
CGAGGCACC	2.45653	2.91512
UGUUCUGGG	2.42498	2.28518
CCCCCGAGC	2.43707	2.83437
GCCCAGAGA	2.49667	2.80532
AUGGCACCC	2.81445	3.17403
CCCCGAGUG	2.49927	2.83292
CGAUGCUCG	2.50197	2.64477
CGGGGUUUC	2.42805	2.27457
GAUGCCCGA	3.02098	0
GGCCUGAGA	2.58017	2.65118
GCCCGGGCU	2.36803	2.45528
ACCCGAGUC	2.95187	3.22788
CACCUGGGA	2.97583	3.1142
GCCGCCCGG	2.48523	2.35752
CACCGGAGG	2.38372	2.6569
GGCACCCCA	2.46822	2.73482
CGGUGUCGG	2.82037	2.3914
GGGACCCGG	2.38327	2.40518
GUGGGAGAG	2.50608	0
CCCGGGGUC	2.28495	2.54132
GGUCGCUCG	2.33063	0
AUGGGGGCG	2.33188	0
CCGCGGGAU	2.28977	2.24882
GAAGCCCGA	2.49577	2.75965
GCUUGGCGG	2.1312	0
CCACCCGAC	2.63348	3.023
GGGAGGUUU	2.33828	2.05333
CCCGAGGGC	2.43968	2.79607
CAUCCGGGA	2.65023	3.08303
CCCCCGGGA	2.48618	2.80923
UGCCCGGGC	2.43717	2.39873
CGGAAAAGG	2.25852	2.23223
GAAACCCGA	2.62632	2.81913
CCCCGGGAC	2.3694	2.59343
GGGCACCGG	2.397	2.44193
UGGGGACCC	2.23128	2.35575
GGGAAGGAU	2.70285	2.25702
CCCCGCCCG	2.45077	2.72825
CCGAAGAGA	2.6024	2.5845
AAGCACCCG	2.71598	3.32725
CUGGGGGUG	2.3113	0
CCCCGAGGG	2.30642	2.5843
GACGCCGGG	2.30125	2.27472
UGAGGGUCG	2.4853	2.11132
GGGUUGGGG	2.29737	2.13473
GCACCCGAA	3.04268	3.72877
GAGGGUUCC	2.14398	2.46122
GGCCGUGGG	2.46407	0
CCAUCCGAG	2.49453	2.96557
CCUGGGGAG	2.42793	2.5143
GCGCUCGAG	2.56588	2.7515
GGUUCCGGG	2.50708	2.21585
CCGGGUGGG	2.37413	2.46318
CCGAGAAAA	2.45162	2.87312
CCUGAGAGA	2.45713	2.7755
CCGAGCCCG	2.40537	2.69085
CCCGAGACG	2.28002	2.75487
CCCCCCGGG	2.31355	2.41877
CGGCUCGAG	2.3432	2.41952
GGGAGUUUC	2.4828	2.58537
GCUCUGAGA	2.34662	2.4683
GAGACACCC	2.63692	2.81705
ACUCGAGAA	2.64373	3.09342
CUGGCCCGA	2.4245	2.50852
CACCCGAAA	2.81848	3.50797
CGGCACCGG	2.26073	2.19993
CGCGAGGAG	2.31678	2.40317
UGCCCGAGC	2.35847	2.60463
CCCGAGAAC	2.38058	3.16528
CGUGCCGGG	2.39893	2.13105
CCCGGGCGG	2.25342	2.17935
AAACCCGAG	2.52957	2.95095
CCCGAGAGC	2.52193	3.02338
CCCGGUCCG	2.42863	2.41493
CUGACACCC	2.5648	2.95023
CGUCGGGGG	2.30632	0
GGAGAGAGA	2.27502	2.40745
CUUGACCCC	2.3878	2.625
ACACCCGUG	2.78527	3.43457
AGACCCGAG	2.42817	3.23092
CGCCGAGAA	2.3476	2.6717
ACCCGCGAA	2.63943	2.95818
GAGACCCGA	2.51317	2.93368
CGAGACCCG	2.49195	2.4654
AGGCCCGAG	2.43555	2.70462
CCCCGAGCC	2.36307	2.77843
GCACCUGGG	2.82825	2.70808
UACACCCGA	2.84058	3.5088
GCACCCUGG	2.57408	2.86092
CCCCGUGGG	2.47442	2.53897
CAGGCCCGG	2.07242	2.24583
GCCCGGAAG	2.33232	2.51993
CCGCUGGGG	2.34033	0
CACCCGCGG	2.38502	2.55738
UGCGCCCGG	2.48242	2.57688
GAGGAGGCG	2.34818	2.4931
GACGCUCGA	2.46537	2.67965
ACCUGGGAA	2.51975	2.98632
GCCCGCGAA	2.42348	2.68308
AAACACCCG	2.6358	3.34375
CCUUGACGC	2.72387	2.76863
CACACCCGG	2.59938	3.23873
AGGCCCGGG	2.33692	2.37878
ACCGGGAAG	2.40907	2.61142
GCCCCGAGG	2.48862	0
GGUUGCUAG	2.04762	0
GACGCCCGC	2.43678	2.84755
CGGCACCCA	2.52545	2.63102
GCACUCGGG	2.4666	2.54095
GAGCCCGAG	2.57272	3.07768
GACCCCUGG	2.45867	2.57313
AUCCCGAGG	2.27933	2.49815
GCACCCGUU	2.66637	3.0066
GGCGGAGGU	2.40265	2.25562
ACUCGAGAG	2.6719	2.74795
AGCCCGGGC	2.34753	2.42548
CCCCGGGGG	2.27428	2.51182
GACACCCGU	2.78188	3.06362
CUCGCCCGA	2.44832	2.63112
GGCUCCCGG	2.24308	2.34313
CAUCCGAGA	2.8145	3.30053
GACGCCCAG	2.45375	2.8098
CCCACCCGA	2.58415	3.09935
CGGGAAGAA	2.21802	2.43722
GGGAAGUGG	2.56785	0
AGCACCCGU	2.4875	2.82185
CCCCGAGAG	2.37667	2.73028
GACGCUCGC	2.26355	2.3559
UCCCGAGAA	2.2207	2.77795
CCCAGAGAA	2.3299	2.6256
CACCCGUGA	2.7432	3.26645
CCUGGGAUC	2.12053	2.36905
CGAGGGUUC	2.20353	2.26887
ACCCGAGCC	2.55302	3.30682
CCUGGGAAA	2.38162	2.78453
CGCCCGAAG	2.58337	2.81517
CCCUGGGGA	2.37197	2.28593
GACCUGAGA	2.49802	2.53955
GACCCCGGA	2.37875	2.50773
GGGACCCGA	2.32158	2.43088
CCCCGAGCG	2.35085	2.6537
CCCGCCCGG	2.18968	2.35962
GGGCGGGUG	2.22562	2.3483
CCCGGCACC	2.3723	2.68552
CUCCCGAGA	2.29683	2.68403
CGGCUCGGG	2.23732	2.02903
CGACACCCU	2.63613	2.83168
CCCUGAGAU	2.16457	2.4764
GCCCGGGAG	2.44425	2.77302
GCACCCAGA	2.73698	3.11792
CCCAGAAGA	2.265	2.4016
AGGCACCCA	2.37442	2.52845
GGAAUCUGG	2.34155	2.17745
CCCAGGGAA	2.27543	2.42732
GCCCGAGCC	2.5569	2.98125
CCCCGAGGU	2.375	2.64723
CCGGGACCG	2.25992	2.2994
CUCCGAGAA	2.31897	2.65695
GGAGAGAGG	2.35343	2.15947
ACUCGGGAU	2.25508	2.56205
GAGAGUCUG	2.18745	0
UUGACGCCC	2.72698	2.81758
CCCGAGUCU	2.46692	2.7581
CGAGGUUCC	2.53675	2.73447
GCCCGUGAC	2.17253	2.46658
GGGUCGGCG	2.20715	1.96615
AGCCGCCCG	2.23765	2.47277
CGAGGCCCG	2.37147	2.42667
ACCGGAGGG	2.28277	2.19343
CACCCGACC	2.6721	3.17255
UGAGACCCG	2.16458	2.53135
AGGGGUUCG	2.22462	2.44423
GCCCCGAGC	2.41657	2.75248
ACCCGCGGA	2.12477	2.44222
GGGAAAGGG	2.4974	2.20903
GCCCGAAAG	2.29498	2.47707
GGCAUCCGA	2.5637	2.9777
ACCCGGAGC	2.36545	2.51137
CCUGGGGAA	2.3189	2.3516
GCGGCCUGG	2.20273	0
GGCCCGUGA	2.2408	2.61652
CCGAGGGUG	2.50555	2.374
CACCCGGCC	2.421	2.75945
CCCGGGGCA	2.24662	2.40003
GAGGUGACG	2.20712	2.08907
CCGACGCCG	2.1538	2.18232
CACCCGACG	2.37657	2.87133
GAGCCGUCG	2.37208	1.9625
GAAGACACC	2.27575	2.48
UCCGAGAAG	2.23982	2.65408
GGCACCCUG	2.29498	2.65965
UCCGAGAAC	2.34845	2.69328
CGACACUCG	2.38212	2.81292
CCUGGAAGG	2.37568	2.3845
CGACACCCA	2.47375	3.03787
CCGCCCGGU	2.33502	2.41022
CACCCCGGA	2.23895	2.51908
GGCAGGAGA	2.22125	2.31578
GCUCGAGGU	2.40027	2.10412
GGCCGGGGA	2.29103	0
CAGACACCC	2.36018	2.6746
CCCGAGAAG	2.2538	3.00128
AGCACCCGA	2.68763	3.4
GACCCCGGC	2.34025	2.30843
CCCUGAGAA	2.37568	2.74285
GGACGUCGG	2.43825	2.44652
CUUGACGCC	2.66243	2.76035
UUGCACCCG	2.75877	3.10715
UGGGCCCGA	2.29508	2.26872
GGCACCCAG	2.60882	2.84082
CCCGGCUGG	2.28233	0
CGACAUCCG	2.55307	3.0093
CGCGCCCGA	2.32063	2.81178
CGGGGCGAA	2.4309	2.31502
GACACCCCC	2.24137	2.45523
GGCACCGGC	2.16508	2.19838
CCCGAGCGC	2.38443	2.63257
UCGACACCC	2.64895	2.89873
AUCCCGGGA	2.33907	2.66378
GAGGAGUCG	2.30305	2.23442
CCCGGGUGG	2.38065	2.26398
GGACCGAGG	2.12123	2.38105
ACGCCUGAG	2.54208	2.8357
UGGCACCGG	2.42535	2.47945
CUCGGUUGG	2.10813	0
GUCCGAGGA	2.34772	0
CACCCGCGA	2.537	2.97652
GCCCGAUGG	2.36802	2.38275
CCCCGGAGC	2.10912	2.34803
GCCGAGGAG	2.18678	2.2756
CCCGAAGAA	2.4347	2.7411
GACGCCUGG	2.44718	2.26583
GAUGCCCGC	2.3694	2.58962
GGGAAGAAG	2.24668	0
UUGGGAUGG	2.01892	0
GACGCCCGA	2.49678	2.73343
CCCGAAAGA	2.22453	2.38673
GUCUGCGGG	2.22945	2.37083
AUCCCGGGU	2.36018	2.44317
GAAAGAGAG	2.33955	2.21092
CACUCGAGU	2.6762	2.98948
GAACCCGCG	2.21388	2.31198
GGAAGAAGG	2.20805	0
CCGGGGGCC	2.2159	2.19223
CCGGAGAAA	2.236	2.51802
AUCCGGGAU	2.31105	2.55162
GACCACCCG	2.4052	2.76882
GACCCGGGC	2.24925	2.40427
AUGACCCCG	2.37687	2.71438
CUGAGACCC	2.25025	2.38995
CAUCCGAGC	2.32775	2.80453
UGGGAAUGG	2.25632	2.19303
GAGGAAGGU	2.32663	0
CCCGGAGAU	2.20583	2.27637
UGGGGGUGA	2.10697	2.33748
CACCCGCCC	2.37127	2.59202
UCCGCCCGA	2.37938	2.60352
AGAAAGAGA	2.17693	2.22208
CGCACCCGG	2.31288	2.64068
UCACCCGAC	2.32775	2.69087
GAGGGGGUG	2.27137	0
GGGUCGCCG	2.01102	0
UCCGAGAAA	2.25297	2.4913
AGUGACACC	2.1083	0
CCCGAGGGA	2.27937	2.49293
AGGCACCGG	2.26617	0
CCCGCGGAA	2.10467	2.24612
CCGACCCCG	2.44402	2.61818
UUGCGCCCG	2.29468	2.5089
CCCCGAGGC	2.28528	2.48038
CCCGAGGCU	2.20837	2.75628
CCCGCGGAG	2.19787	2.27647
GUCUUGGUG	1.99825	0
GCGUCCGAG	2.1034	0
GACCCUGAG	2.59598	2.81653
CCUCCGAGA	2.18622	2.42785
GAGACCCCG	2.2252	2.26743
CACUCGAGC	2.40022	2.7256
GACCUGGGA	2.29608	2.51032
GACCCGAGG	2.27405	2.57552
UGGAGGGGU	2.21677	0
CCGGGAAGG	2.50953	2.6602
GGCUCGGGU	2.25743	0
CACCCGGCU	2.27535	2.53798
CCCGGAAGG	2.2674	2.22555
CCCGGGAAC	2.43208	3.05673
CGCCACCCG	2.4455	2.76838
CCUGGGAGC	2.31012	2.43095
GAGAGACCC	2.24627	2.44008
GCACCCGUG	2.72313	3.04028
CCCGGGGAG	2.3763	0
AACCCGAGU	2.44052	3.02462
CGUCCGGGA	2.13052	2.21268
CGCGGCCUG	2.04417	0
GCUCGGGAA	2.20575	2.33288
GCACCCGAG	2.43592	0
CUCGAGAAC	2.25427	2.6759
GAAGCUGGG	2.18677	2.23342
ACCCGAAGA	2.4531	2.77365
AGCGCCGAG	2.02105	2.20697
CGGACCCGA	2.2226	0
UUCACCCGG	2.27327	2.76888
CUCGAGAAA	2.53183	2.8504
CCGAUGGGA	2.19618	2.10788
GGGAGUGGU	2.0747	2.07402
GUGCGCCCG	2.51417	2.47025
GAAGAGAAG	2.08652	0
GCCUCGAGA	2.1833	2.68275
CGCGCGAGA	2.16105	0
GACCGAGAA	2.10363	2.33063
GGGCUCAGG	2.32645	0
GGCGUCCGA	2.24572	0
UACCCGGGG	2.242	2.53477
GACCAGGAG	2.20828	2.20705
UCCGGGAGA	2.07743	0
AGGGGGGUU	2.2528	0
CCCCGGGUU	2.1514	2.12592
GUCCGCCCG	2.27897	2.22787
CGCCCGCGG	2.39272	2.19237
UACCUGAGA	2.31898	2.7804
CAGCCGAGA	2.13967	2.52662
GUUCCCGAG	2.18342	2.39907
CCGGGGAUG	2.09363	0
GGGUCCGGG	2.3296	2.1127
CGAGGAGGC	2.32522	2.24185
CCCCAGAGA	2.21573	2.3273
CCCGGGGGG	2.21172	2.15817
CGGGGAGGG	2.1557	0
GCCCGAGCA	2.3541	2.94087
ACCCGGAAG	2.3293	2.5143
CCCGCUGGG	2.24623	0
GUUGGUUUG	2.1586	0
GCUCCGAGG	2.22095	2.3025
GGGAAAAAA	2.16267	2.32268
GCCCGAGCU	2.37785	2.70762
CCCGAGACC	2.31107	2.91712
CGAGAGGGG	2.24682	2.02168
GGUCCGGGG	2.25317	0
CACCUGAAG	2.16038	2.32178
UCCCGAGCG	2.16492	2.22055
GGAGAAGCC	2.15503	2.18435
GGAACCCGA	2.08742	2.37437
GGCUCCGAG	2.27027	0
UUUGACGCC	2.20412	0
GCCCGGAAA	2.24418	2.3443
CCCGACGCC	2.26955	2.57387
CCACCCGAA	2.54318	2.95388
GAGCGACGC	2.24267	2.286
GAAGACCGG	2.16455	0
CGCCUGAGA	2.24493	2.86392
CCUGGAGGA	2.16453	0
CGGCUGGCG	2.25045	0
ACGCCCGAA	2.47857	2.61415
GGGUCGUGG	2.2521	0
CGGGACCCG	2.04868	0
CCGGGGUCC	2.14213	2.36175
GUCGCCCGC	2.10108	0
GGUCCGAGG	2.18137	0
GCGACGCCC	2.32227	2.3336
GGAUCAGGG	2.1429	0
ACCCUGAGA	2.33473	2.6828
CCCGAGCCA	2.32445	2.81753
AGGGAAGGA	2.4189	2.10353
CCCGGGAGU	2.32562	2.66353
GCCCGAAAA	2.3303	2.52055
GAGAGAGAG	2.09648	2.17915
CCCCGGCCC	2.0882	0
CGACACCCC	2.38423	2.6583
AAGCCCGGC	2.19622	2.20293
UCCGGGAAA	2.25892	0
GACCCGCGG	2.24775	2.2227
ACCCGAGGU	2.3481	2.76757
GAAACCGGG	2.14238	2.15568
GAUCCGGGA	2.09037	0
UGGGACCCG	2.19712	0
CCUGAGAGC	2.18967	2.68073
GAGGAGCUG	2.04762	0
UUCGCCCGA	2.35323	2.78883
CGAGAAGGA	2.17598	2.30905
CGCCCGGAG	2.33055	0
CCAGCCCGA	2.23522	2.46582
GGGAGAGAC	2.12038	0
CCCUGAGAG	2.09613	2.3605
CCCGAGGUC	2.28447	2.58683
GAAAGCCCG	2.20205	2.32338
CGGCCCCGG	2.28837	2.31185
ACCACCCGG	2.35025	2.55203
ACCCUGGGA	2.36678	2.47252
GCCCUGAGA	2.23882	2.65033
ACCGGAGGU	2.24482	2.11433
UUGGCACCG	2.1314	2.21593
CCCGAGUUG	2.3706	2.52475
AAACCUGAG	2.21477	2.4653
CAAGCCCGG	2.1084	2.11708
CUUGCACCC	2.37263	2.96637
GGAUGGAGA	2.26498	0
ACCCGGAAA	2.40197	2.63577
ACCCAGAGA	2.21747	2.53407
CCGGCCCGA	2.3563	2.54002
GAUGCCUGA	2.19362	2.26625
GCCCGGGGG	2.23588	0
GUCACCCGA	2.2784	2.75847
AGGCCCGGA	1.97955	0
AGCCGGGGG	2.19605	0
UCCGAGACC	2.29992	2.34678
GACGACCGG	2.02213	0
AACCCGAGC	2.37992	2.74605
CGCCCCCGG	2.11472	2.10177
UCCGAGAAU	2.27228	2.72218
CCGUGGAGG	2.20867	0
ACACCCGGC	2.36395	2.9467
CACACCCGU	2.30398	2.78162
GGCACGAGA	2.16215	2.19067
GGGAGAGAA	2.11828	2.15268
AGACUUCGG	2.12648	2.20243
CCCGGGCAG	2.00265	2.20552
GAGCCCGAC	2.08022	2.22317
CGAGGAUGC	2.15493	2.13447
CGGGAAGAG	2.36712	2.23973
GCCAGAGGA	2.28678	2.1344
GCCCGAACG	2.15938	2.20203
AGACGCUCG	2.15092	2.2924
GAGGAGAGA	2.05755	0
UUGGCGCCC	2.31158	2.60528
GACGCCGAG	2.2523	2.31953
GACACCGGA	2.06252	2.274
UGCCGGUGA	2.1874	0
CCGAGGAAU	2.11295	2.31448
GGAGGAGAG	2.09063	0
ACACCCGAU	2.45172	2.95703
GACGCGAGG	2.06283	2.05522
GCAUCUGAG	2.30668	0
GGCGGUGAG	2.10353	0
CCCGGAAAG	2.16592	2.25475
GGAGGAAGG	2.23542	0
CAGACGCCC	2.22312	2.24985
GACCCGAAG	2.221	0
CACCCGACU	2.29767	2.55512
CGACACCUG	2.39437	2.80627
GCUGGAGAG	2.23645	2.03833
UUGCCCGGG	2.19253	0
CGGGUUGUC	1.88477	0
CCGGGCUUG	2.1611	0
GAUCCGAGA	2.23572	2.21673
AUGCACCCG	2.5186	2.86998
GGAACCCGG	2.18655	2.18882
GCCCGAGUC	2.13425	2.5334
UGCCCGGAA	2.12285	2.31013
GAGGCCCGG	2.18742	2.2252
GAGACGCCC	2.15745	2.35992
GGGAAGAGA	2.30862	2.32755
CGCCCGGGG	2.29833	2.19252
GCCCGGGCA	2.02328	2.28237
CACCGAGGA	2.09265	2.25188
CCGAGGUUC	2.0707	2.33037
CCCCACCCG	2.24335	2.64267
CGACGCCUG	2.2586	2.42663
CGACGCUCG	2.12522	2.29702
CACGCGAGA	2.20065	2.39252
ACCCGCGAG	2.08983	2.36322
CCCGAAAUC	2.25203	2.36587
GGUGCGAUG	2.14815	0
CCCGGGCCG	2.10598	1.99155
UCCGAGGAU	2.07103	0
UUGAGCCCG	2.41438	2.47973
AUCCGAGAA	2.24523	2.70235
UGGCACUCG	2.41935	0
CACCCGGCG	2.22252	2.51027
GAGCACCCG	2.26995	2.4758
UCCGGCAGG	2.0116	0
CGAGGGGGU	1.95998	0
AGGCACCCU	2.20678	2.63205
GAGCCUGAG	2.10508	2.39823
GGCACCUGA	2.3487	2.7204
CACCCGCCG	2.18038	2.35915
AGGAGCCCG	2.4354	0
CCACCGGGG	2.05438	0
CGCACCCGA	2.44215	3.07702
ACCCGAUGA	2.24122	2.80082
GGACCCGAA	2.22358	0
CAGCCCGAA	2.14688	2.36442
CCACGAGGA	2.17372	2.27077
ACGUCCGAG	2.16237	2.4999
CCGGGGCGG	2.12125	0
GGCAGCCGG	2.20568	0
CGGAGGGUC	2.2592	0
CGAGAAUUG	2.0929	0
CACCCCGGG	2.08277	2.35745
CCCGGGCUC	2.08577	2.15522
GAGACCCGC	2.00975	0
CACGGGAAU	2.14363	2.25622
CGCCCAGAG	2.1151	2.31622
AGACGCCCA	2.11743	2.40965
GACCUCGAG	2.18207	2.3822
AGACCCGAA	2.19613	2.33622
AGUCGCGGG	2.0228	0
CCUGGCGCC	2.2098	2.27987
CGUCCGAGG	2.15662	0
GCGGGAGAA	2.1251	0
ACCUGAGAC	2.26547	2.51517
UGACGCCGG	2.13773	0
GUUCUCGGG	2.1614	0
GGGCAUCCG	2.12558	2.41192
GCCGAGACC	2.05105	2.3654
UGACACCUG	2.44398	3.01093
CGAGAAUGG	2.03772	0
GGCGGUCAG	2.02655	0
UGGAGGGUG	2.30878	0
CCGGGGAAG	2.22767	0
GCACCCAAG	2.34273	2.5437
GAACCCGAA	2.11685	2.40468
GACCCCCAG	1.98192	0
GAGGUCAGA	2.05348	0
CCUUGGCAC	2.12872	0
CCGAGAAAG	2.13767	2.38648
GAGAGAGGG	2.21283	0
CCUCGAGAA	2.1316	2.60288
CACCUGGAG	2.15175	2.60525
ACACCCGAC	2.41047	2.91925
GCGCCUGGG	2.05925	0
UGGCCCGAG	2.39332	2.52658
CCCGAAGGG	2.10678	0
AGACACCCA	2.3284	0
GAGGAGGGG	2.13817	0
AGCCCGAGC	2.22752	2.7428
GUUCCUGGG	2.0647	0
CCGGGAAAC	2.27677	2.17135
UCUCCGAGA	2.17712	2.2695
GGAGAGGUU	2.1107	0
AUCUGAGUC	2.16065	2.20383
GUCGGCCGG	2.1293	0
GAAAAAAAG	2.0939	0
GAUGGCAGG	2.16222	0
GGGAAGGGU	2.10035	0
CACGCCCGA	2.39708	2.53567
CUCCGAGAC	2.19203	2.2473
CCGGGAAAA	2.15192	2.3905
GACACCCAG	2.38615	2.72595
GUCUGUUGG	2.14683	0
CACUCGGGU	2.11572	0
GAAGAUGGC	2.22492	0
GGCAACCCG	2.12233	2.38207
CAGACCCGG	2.0764	2.22242
GACCCUGGG	2.05163	2.0849
GCAGCCGAG	2.07198	2.23983
AGAGACCCG	2.13202	0
CGGGGUACC	2.01953	0
CACCUGGGG	2.15345	0
CGGAACCCG	2.14455	2.20733
AGAGGCCCG	1.9542	0
CCCCCUGAG	2.0447	0
CUGGCUCGC	2.08792	0
GGCCGAAGA	2.10762	0
CCGCCCCGG	2.08197	0
GACACCUCG	2.18392	2.513
CGGUUGCCG	2.17883	0
AGCCCGGAG	2.223	0
AAAGACCCG	2.12228	2.18538
GAAGUCGAG	2.12045	2.04612
CUGGAAAAG	2.17377	0
CACCUCGAG	2.1556	2.52008
GAGUGCCCG	2.2331	2.0908
ACCCGACGC	2.09448	2.35667
CCGAGGAGG	2.06707	2.09215
GGCUGGAGG	2.21567	0
AGCCGGGAA	2.18098	2.24428
CCCCGGGGU	2.12387	2.16837
GCUGGGUGG	2.37498	0
AGACCCGCG	2.01302	2.20265
GCCGAAGGC	2.029	0
GGGUCCGAG	2.21133	0
CCAGAGAAG	2.15773	2.29638
GCCCGGAGG	2.13065	0
CCGAGGCCC	2.0797	2.31177
CCCGAGCUG	2.19498	2.4049
UCUGAGAAG	2.04748	2.21463
UCCGGCGGG	2.23837	0
CCCGGGGCG	2.04015	0
GCCAGAGGG	2.12847	0
GAGAUACCC	2.03647	2.3031
UGACCCGGC	2.18062	0
GACCUGAGG	2.13648	2.27952
UGAGGCCCG	2.08813	0
GAGGAGGCC	1.97865	0
CGCCCAGAA	2.15407	2.47828
ACCCGCGGU	2.08038	0
CGAGAUUCC	1.91773	2.31328
GAGAGGCCC	2.19818	2.20487
AUUGGCACC	2.33812	2.27552
UACGCCCGA	2.34975	2.61177
UUUGGGGUC	1.91492	0
AACCUGAGA	2.1787	2.4404
GGAAGGAUG	2.15282	0
CGAAGAGAA	2.26095	2.23997
ACUCCGAGA	2.19872	2.46968
GGAGGGUUC	2.07505	0
CGGGACACC	2.065	2.13852
AGCCCGAAA	2.19937	2.43172
CCCGGGUUG	2.0626	2.1822
GUUCCUGAG	2.11647	0
CUGGAAGGC	2.00463	0
GAGAGAGCC	1.94627	2.07965
GACAACCCG	2.07712	2.4284
GGGAGAAGC	2.07482	2.08478
GAAAGACCC	2.02082	0
ACAUCCGGG	2.00345	2.46755
GCGAGGCGG	2.17255	0
GGCACCGCG	2.03342	0
CGAGAGAGA	2.08095	0
CACCUGAGC	2.18257	2.63892
CGACCCGGG	2.05017	0
CCUGAAGGA	2.08568	2.15675
AGGGAGAGA	2.06148	0
CCGCGGAGA	2.0723	0
CCCGAUGAG	2.06283	2.29055
CCGGGAGCC	2.12355	2.24482
CUCGGGAGG	2.11463	0
CCAGAGAAA	2.10238	2.2842
CUGACCCCG	2.09562	2.3807
CCGACGAGA	2.13542	2.0755
GGUCCGCGG	2.10092	0
CCCGGAAGA	2.08045	2.21775
CCGAGAAGG	2.19097	2.23605
CUCACCCGG	2.27537	2.3376
CGGUCGCGG	2.1065	0
CCCGUGGGG	2.10218	0
CCGAGGUAC	2.00805	2.16433
CCCGGAAAA	2.0724	2.25245
AGGCGUCCG	2.00805	0
GGUCACCCG	2.08997	2.13398
UCCGAGAGG	2.05682	2.12485
UCCACCCGA	2.25437	0
CAAAGAAGG	1.96317	0
CCGGAGGCG	1.95863	0
GACAGCCGA	2.14808	2.43897
AGGGCACCC	2.07382	2.23887
CUCGCGGGG	2.01553	0
GGGUUCGAG	2.19123	0
GGAUGAGAA	2.09452	0
CUUGCCCCG	2.18068	2.40275
AACUCGAGA	2.11838	2.35123
AACGCCCGA	2.12087	2.32007
GCUCGAGAC	2.00755	0
GGAGGCUGG	2.36702	0
CUCGGGGAG	2.1169	0
UGUGCCCGA	1.9646	0
GGAUGCCCG	2.06542	0
UGCGGUUUG	2.05467	0
GGCGUGGGA	2.01862	0
GAGAGAUGG	2.12482	0
CACCUUGAG	2.08223	2.41632
CGGGGCGCC	2.08167	0
CACCGGGGG	1.97702	0
CGAACGGGG	2.06787	0
GAGGGUUGC	2.13317	0
CGGAAGGGA	1.99922	0
GCCCGAUUC	2.04173	0
CCGGGAAGC	2.04947	2.27503
CUCGAGGAU	2.28435	2.31893
UCCGGUGAG	1.94235	0
GCCCGACGA	2.17593	2.30212
CCUGAGAGU	2.01773	2.20938
GGGCAUCGG	2.02263	0
AGACACCUG	2.10823	2.73125
GGAGACACC	2.17702	2.26113
AGAGGCACC	2.05912	2.11287
GGAAACCCG	2.08578	2.10717
CGAGAGAAG	2.13053	2.12913
CAACGCCCG	2.08487	2.2185
GGGUGUGGG	2.17473	0
CGGGAAAAG	2.06562	0
CCACCUGGG	2.16948	0
CACCCGAAG	2.4232	2.86955
GAGAACCGA	2.03482	0
UACCCGAAG	2.14797	2.38817
CAUCUGAGA	2.20218	0
CCGGGCGAA	2.06162	0
GGAUCAGAG	2.02065	0
GUUGAGGGA	1.99108	0
GAAGAUCCG	2.06313	0
CCGGCUUGA	2.01685	0
GACGUCCGA	2.2315	2.19678
GCGUUGCGG	2.04718	0
GCCUGAGAG	1.97625	2.2382
GGUCCGUUG	2.29247	0
GGCCGAGGA	2.23048	0
GACACCUGA	2.41915	2.8704
CGAGAAGAG	2.08138	2.20528
CUGAGAAAG	2.15575	2.3425
GCACCCAGG	2.1811	2.44218
GUGCCCGGC	1.99923	0
UGAGAAGUG	1.84762	0
ACCGGAGAA	2.14185	2.27487
CCACCCGUG	2.14105	2.3938
GGCCGCGGA	2.02197	0
GCCGGGAAG	2.08228	0
GCAGCCCGA	2.01272	0
CGGGUAGAG	2.20015	0
ACCCGAAAG	2.14945	2.37718
GAGGCACCU	2.0447	1.9065
AGGAUGGAG	1.85108	0
CCGGGGAAA	2.10262	2.49363
UGGGAAAGG	2.00993	0
UGAUCCCGG	2.1557	0
AGAGAGUCG	1.9714	0
CCCGGGCGU	1.93098	0
GACACCGGG	2.19365	2.47215
GAAGACCUG	1.98215	0
CCUCCGGGG	2.0706	0
CCGACGCCC	2.1631	2.3729
CACCUGGGU	2.15668	2.20583
GCACUUGGG	1.97718	0
GGCACCCAA	2.12197	2.33162
CUGGAGGGG	2.01142	0
GCGAGGAGG	2.13865	0
GGAUGACGA	2.0144	0
AAGACCCGA	2.07563	0
GAAAGGAGA	2.0105	0
UCACUCGAG	2.23878	2.5234
CUUGGCUGG	1.93898	0
UGAGCGAGG	1.94608	0
CUUGACGCG	2.12862	0
CGGGGGCCG	1.97447	0
GAGACCUGA	2.01343	2.17585
CCAAGAGAG	2.03442	0
GUUGGGGUC	1.7608	0
CGCCGAAGG	1.96593	0
CGCAGGGAG	1.89182	0
GUACCCGGG	2.06423	0
GCCGGGGAA	1.93668	0
GGUCGUGGG	2.00025	0
GGAUUCGAG	1.96583	0
GGAGCCGGG	2.12448	0
CGAGCCGAG	1.89298	0
GCACCUGAA	2.10558	2.19893
GGUAGGGGA	2.02205	0
CGCACCUGA	1.98565	2.14722
UGAGCCCGA	2.02525	2.22197
GACUCGAGA	2.10807	2.2077
GUGCCCGUG	2.16037	0
UCGGGAAAG	2.04713	0
UGACGCCAG	2.04167	0
GAUGGCCGA	1.95695	0
CGCCCGACG	1.98662	2.19598
CGACGCCCA	2.03237	0
AGAUACCCG	1.993	2.43395
GAGGGAAGG	2.14718	0
GUUUCGCGU	1.87842	0
GGGAAGAGC	1.96397	0
UCGAAGAGA	2.03608	0
CACCGGAGC	1.94902	0
CCUGAGAUG	2.06408	0
UCGAGAGGA	2.11138	0
GAAAUCCGA	1.99288	0
CGGGAGAUC	1.74748	0
GGAGGAAGU	1.98773	0
AGGAGAAGA	1.93742	0
GGUUGAGAG	1.8237	0
CAUCCGAGU	2.15842	2.53518
CGAGCGACG	1.91108	0
