# Supplementary material for: Two Plasmodium vivax hypnozoite-expressed RNA-binding proteins inhibit liver stage replication
Source: Nat Commun. 2026 May 30;17:7048. doi: 10.1038/s41467-026-73666-0 (PMC13392028; doi:10.1038/s41467-026-73666-0)
Supplement: Supplementary file 7 — Source Data [file 41467_2026_73666_MOESM7_ESM.zip › Source Data files/Source Data file 2.xlsx]

## Sheet: Read me
Supplementary file
IESI1_all_occurences or IESI2_all_occurences tabs list all IESI-1 and 2 preferred motif locations in the P. vivax P01 transcriptomes
Streme_results_Gural_hypnozoite and Streme_results_Gural_schizont tabs list all enriched motifs identified by STREME in the liver schizont or mixed population (hypnozoite containing) differentially expressed transcripts (P<0.05, log2FC>1)
Gural_transcripts_motifs tab lists all occurences of IESI-1 and 2 motifs in the differentially expressed transcripts
GO_enrichment_IESI1 lists GO enrichment results obtained for transcripts enriched (P<0.05) in liver stage schizonts containing the IESI-1 motif
GO_enrichment_IESI2 lists GO enrichment results obtained for transcripts enriched (P<0.05) in mixed population (shcizonts+hypnozoites) containing the IESI-2 motif

## Sheet: Figure 8a
Gene	Annotation	log2FoldChange (Hyp/Mix)	padj	IESI_2 motif	IESI_1_motif
PVP01_0533700	Plasmodium exported protein (PHIST), unknown function	-11.7915	2.35173e-13		1
PVP01_0000200	tryptophan-rich protein	-11.7193	9.40189e-13
PVP01_1402700	Plasmodium exported protein, unknown function	-11.5294	2.04249e-12	1	1
PVP01_1401800	tryptophan-rich protein	-10.9134	3.34252e-12
PVP01_0010210	merozoite surface protein 3, putative	-10.8638	6.7571e-11
PVP01_0503800	Plasmodium exported protein (PHIST), unknown function	-10.1094	7.84717e-09		1
PVP01_0838300	Plasmodium exported protein, unknown function	-10.0844	3.09658e-08		1
PVP01_0423000	Plasmodium exported protein, unknown function	-10.069	1.82738e-09	1	1
PVP01_1400900	Plasmodium exported protein, unknown function	-10.0665	2.44328e-09		1
PVP01_0808700	Plasmodium exported protein (PHIST), unknown function	-10.004	4.13514e-10		1
PVP01_1470700	hypothetical protein	-9.93314	1.93906e-09	1	1
PVP01_0525100	Plasmodium exported protein (PHIST), unknown function	-9.85446	1.61761e-08
PVP01_0523800	Plasmodium exported protein (PHIST), unknown function	-9.84634	1.84999e-08		1
PVP01_1271500	lysophospholipase, putative	-9.80282	1.23981e-08	1	1
PVP01_0000100	tryptophan-rich protein	-9.80177	2.90294e-22		1
PVP01_1401900	lysophospholipase, putative	-9.7078	4.55198e-09		1
PVP01_0523900	Plasmodium exported protein (PHIST), unknown function	-9.66756	3.15324e-09	1
PVP01_0102300	duffy binding protein 2	-9.62718	1.83717e-24		1
PVP01_1034000	Plasmodium exported protein (PHIST), unknown function	-9.60856	3.854e-08	1	1
PVP01_0838100	Plasmodium exported protein, unknown function	-9.60551	4.68943e-08		1
PVP01_0422600	early transcribed membrane protein	-9.58869	2.66682e-35	1	1
PVP01_0522900	Plasmodium exported protein (PHIST), unknown function, pseudogene	-9.53207	1.6846e-07		1
PVP01_0523200	Plasmodium exported protein (PHIST), unknown function	-9.51066	6.95257e-08		1
PVP01_1402800	Plasmodium exported protein, unknown function	-9.49423	2.76196e-07		1
PVP01_0201500	PIR protein	-9.3893	5.88232e-07	1
PVP01_1400600	Plasmodium exported protein, unknown function, pseudogene	-9.23079	2.79456e-07
PVP01_1401700	Plasmodium exported protein, unknown function	-9.21291	4.79886e-07		1
PVP01_1101700	conserved Plasmodium protein, unknown function	-9.17534	4.25491e-07		1
PVP01_0321100	conserved Plasmodium protein, unknown function	-9.16111	6.46888e-08		1
PVP01_1147500	Plasmodium exported protein, unknown function	-9.10873	1.1474e-13	1	1
PVP01_0201800	PIR protein	-9.08896	7.65571e-07		1
PVP01_0516100	Plasmodium exported protein (PHIST), unknown function	-9.05506	1.07072e-14		1
PVP01_1402600	conserved Plasmodium protein, unknown function	-9.03744	1.19877e-06		1
PVP01_0516000	Plasmodium exported protein (PHIST), unknown function	-9.02578	1.51744e-06		1
PVP01_1031700	merozoite surface protein 3	-9.0193	2.02113e-13		1
PVP01_0000140	tryptophan-rich protein	-9.01207	1.11419e-06		1
PVP01_0003380	PIR protein	-8.98622	9.53784e-07		1
PVP01_1469700	Plasmodium exported protein, unknown function	-8.92204	1.99408e-09	1	1
PVP01_1471900	Plasmodium exported protein (PHIST), unknown function	-8.85573	3.10304e-06	1	1
PVP01_0532900	tryptophan-rich protein	-8.82321	1.00636e-05	1	1
PVP01_1471100	PIR protein	-8.77647	3.66478e-06		1
PVP01_1449500	conserved Plasmodium protein, unknown function	-8.77146	8.07984e-06		1
PVP01_1201500	Plasmodium exported protein (PHIST), unknown function	-8.75875	4.05235e-13		1
PVP01_1033400	rhoptry-associated protein 2	-8.70865	7.12768e-52
PVP01_0001440	Plasmodium exported protein (PHIST), unknown function	-8.69514	6.22364e-40
PVP01_1469600	PIR protein	-8.64853	5.79691e-06	1	1
PVP01_0620700	hypothetical protein	-8.63112	1.98862e-11		1
PVP01_1470000	Plasmodium exported protein, unknown function	-8.62237	6.797e-06		1
PVP01_0534400	reticulocyte binding protein 2 precursor (PvRBP- 2), putative	-8.57516	1.61566e-15	1	1
PVP01_0010990	Plasmodium exported protein, unknown function	-8.56898	4.28512e-06		1
PVP01_1034200	Plasmodium exported protein, unknown function	-8.52466	1.0957e-05		1
PVP01_1401000	Plasmodium exported protein, unknown function	-8.5223	7.56088e-07	1	1
PVP01_0620500	conserved Plasmodium protein, unknown function	-8.47851	5.49716e-33
PVP01_0217100	Plasmodium exported protein, unknown function	-8.45668	1.51251e-05		1
PVP01_0302100	Plasmodium exported protein (PHIST), unknown function	-8.45446	2.5327e-12
PVP01_0532700	tryptophan-rich protein	-8.44931	3.33416e-05		1
PVP01_0524300	Plasmodium exported protein (PHIST), unknown function	-8.42894	1.11736e-06		1
PVP01_1401100	Plasmodium exported protein, unknown function	-8.40406	2.01564e-06		1
PVP01_1401300	Plasmodium exported protein, unknown function	-8.40338	7.30997e-25		1
PVP01_0623900	ring-exported protein 4, putative	-8.38145	2.41109e-05		1
PVP01_0700400	Plasmodium exported protein, unknown function	-8.34824	4.97656e-05		1
PVP01_0503700	tryptophan-rich protein	-8.34504	4.44601e-06	1
PVP01_0423300	hypothetical protein	-8.33257	2.67553e-60	1
PVP01_1220200	MSP7-like protein	-8.30887	3.59667e-11		1
PVP01_0936200	conserved Plasmodium protein, unknown function	-8.3077	2.26148e-11
PVP01_1147400	Plasmodium exported protein, unknown function	-8.28139	6.62958e-05
PVP01_1201800	tryptophan-rich protein	-8.27531	3.82771e-05		1
PVP01_0504000	Plasmodium exported protein (PHIST), unknown function	-8.25722	9.4712e-40		1
PVP01_0624500	PIR protein	-8.22858	1.11309e-05		1
PVP01_0102100	PIR protein, pseudogene	-8.22414	4.91024e-05
PVP01_0404200	tryptophan-rich protein	-8.21513	6.50547e-05	1	1
PVP01_1402100	Plasmodium exported protein, unknown function	-8.2022	7.7216e-23	1	1
PVP01_0524700	Plasmodium exported protein (PHIST), unknown function	-8.16743	2.70048e-16		1
PVP01_1402000	hypothetical protein	-8.1486	0.000170573		1
PVP01_1400700	Plasmodium exported protein, unknown function	-8.14005	7.85173e-05		1
PVP01_0931600	PF16 protein, putative	-8.11028	8.19733e-05		1
PVP01_0423200	Plasmodium exported protein (PHIST), unknown function	-8.04611	1.08909e-15	1	1
PVP01_0901100	PIR protein, pseudogene	-8.00852	6.84639e-05
PVP01_1402200	Plasmodium exported protein, unknown function	-8.00421	9.89072e-50		1
PVP01_1469300	conserved Plasmodium protein, unknown function	-7.97817	0.000150169		1
PVP01_0949200	tryptophan-rich protein	-7.96953	1.22283e-11	1
PVP01_0623600	PIR protein	-7.88913	0.000367151	1
PVP01_1401400	cytoadherence linked asexual protein, CLAG, putative	-7.87654	1.26916e-53	1	1
PVP01_0503400	tryptophan-rich protein	-7.87199	0.000341967	1	1
PVP01_0515800	Plasmodium exported protein (PHIST), unknown function	-7.85793	0.000253371		1
PVP01_1201700	hypothetical protein	-7.84987	0.000258757	1	1
PVP01_1033500	Plasmodium exported protein, unknown function	-7.81162	0.000353568		1
PVP01_0102200	PIR protein, pseudogene	-7.77825	3.07917e-14		1
PVP01_0503600	tryptophan-rich protein	-7.77165	3.35227e-09	1	1
PVP01_0404300	Plasmodium exported protein, unknown function	-7.76707	4.4208e-05		1
PVP01_0216800	Plasmodium exported protein, unknown function	-7.75547	1.86434e-05		1
PVP01_0735000	Plasmodium exported protein, unknown function	-7.73688	8.01217e-11		1
PVP01_0201400	PIR protein	-7.64425	1.15153e-11		1
PVP01_0300700	Plasmodium exported protein, unknown function	-7.64347	4.95872e-05	1	1
PVP01_1402500	conserved Plasmodium protein, unknown function	-7.63124	7.58188e-13
PVP01_1263000	conserved Plasmodium protein, unknown function	-7.60469	0.00102776		1
PVP01_0000130	tryptophan-rich protein	-7.60075	2.0933e-24		1
PVP01_1402400	reticulocyte binding protein 2a	-7.57712	2.49919e-34	1	1
PVP01_1469200	rhoptry neck protein 3, putative	-7.54718	3.02581e-71	1	1
PVP01_1201600	Plasmodium exported protein, unknown function	-7.5422	0.00107386	1	1
PVP01_0216900	knob-associated histidine-rich protein, putative	-7.54083	0.000955096		1
PVP01_1033600	skeleton-binding protein 1, putative	-7.53805	4.62767e-29		1
PVP01_0523400	Plasmodium exported protein (PHIST), unknown function	-7.53598	2.64929e-11
PVP01_0800900	cytoadherence-linked asexual protein (CLAG), putative	-7.52204	0.00118868	1	1
PVP01_0703800	high molecular weight rhoptry protein 3	-7.52161	2.08251e-85	1	1
PVP01_0010770	reticulocyte binding protein 1a, putative	-7.49229	0.00378723
PVP01_0524500	Plasmodium exported protein (PHIST), unknown function	-7.46925	0.00128601
PVP01_0503300	PIR protein, pseudogene	-7.46736	4.95872e-05
PVP01_1147800	Plasmodium exported protein, unknown function	-7.43683	0.00143006		1
PVP01_1470500	Plasmodium exported protein, unknown function	-7.39356	0.00311311
PVP01_1271100	erythrocyte membrane protein 3, putative	-7.37642	9.00134e-12	1	1
PVP01_0422900	Plasmodium exported protein, unknown function	-7.34034	0.00213843	1
PVP01_0007310	hypothetical protein	-7.31055	0.00224166		1
PVP01_0107500	rhoptry-associated membrane antigen, putative	-7.27459	1.11015e-38	1	1
PVP01_1220300	MSP7-like protein	-7.27413	1.71743e-20		1
PVP01_0534300	reticulocyte binding protein 2c	-7.25378	7.07753e-47	1	1
PVP01_0623700	Plasmodium exported protein (PHIST), unknown function	-7.23399	2.3484e-23	1	1
PVP01_0948800	tryptophan-rich protein	-7.19953	0.00423622		1
PVP01_1471500	Plasmodium exported protein, unknown function	-7.18969	0.00344422
PVP01_0700500	reticulocyte binding protein 2e, pseudogene	-7.17927	4.30737e-33
PVP01_0005430	PIR protein	-7.16682	0.0061073		1
PVP01_1101500	Plasmodium exported protein, unknown function	-7.15799	0.000182853		1
PVP01_1471400	reticulocyte binding protein 2, pseudogene	-7.15605	2.43477e-39
PVP01_0624000	Plasmodium exported protein, unknown function	-7.14824	0.00397551	1
PVP01_1271200	Plasmodium exported protein, unknown function	-7.14729	0.000186063		1
PVP01_0102600	small exported membrane protein 1, putative	-7.12677	0.00027716
PVP01_0102700	conserved Plasmodium protein, unknown function	-7.10019	0.00723914
PVP01_1031600	merozoite surface protein 3	-7.09146	5.82231e-26		1
PVP01_0216500	hypothetical protein	-7.07507	0.00624866	1	1
PVP01_0304100	dipeptidyl aminopeptidase 3, putative	-7.06496	0.00914119		1
PVP01_1201400	Plasmodium exported protein (PHIST), unknown function	-7.06416	1.70422e-22		1
PVP01_1402300	Plasmodium exported protein, unknown function	-7.05877	9.1396e-20		1
PVP01_0734900	Plasmodium exported protein (PHIST), unknown function	-7.0586	0.00760699	1
PVP01_0839000	PIR protein	-7.00856	0.00622023		1
PVP01_0004290	Plasmodium exported protein, unknown function	-7.00448	2.45286e-15		1
PVP01_0623200	Plasmodium exported protein, unknown function	-6.9739	0.00719741
PVP01_0004220	Plasmodium exported protein (PHISTc), unknown function	-6.96707	3.4161e-12		1
PVP01_1101300	Plasmodium exported protein, unknown function	-6.96268	0.000326759		1
PVP01_0003400	PIR protein	-6.94298	0.00944032		1
PVP01_0300600	Plasmodium exported protein, unknown function	-6.91443	0.0101191		1
PVP01_0000220	Plasmodium exported protein, unknown function	-6.88843	0.00909586		1
PVP01_0801000	hypothetical protein	-6.88067	0.0171783	1	1
PVP01_1338100	ankyrin-repeat protein, putative	-6.84655	0.0134823		1
PVP01_1472100	PIR protein	-6.84458	0.0101756	1	1
PVP01_0004280	Plasmodium exported protein, unknown function	-6.83544	0.0114593		1
PVP01_1033800	tryptophan-rich protein	-6.79736	1.21023e-50		1
PVP01_1101200	PIR protein, pseudogene	-6.77581	0.0123848
PVP01_1271400	Plasmodium exported protein, unknown function	-6.77271	0.0126176	1	1
PVP01_0215500	dynein light chain, putative	-6.77219	0.0125631
PVP01_0423400	Plasmodium exported protein, unknown function	-6.77087	3.09466e-25	1	1
PVP01_0838600	PIR protein	-6.75659	0.0137015	1	1
PVP01_1338500	rhoptry-associated protein 1	-6.73594	6.30881e-31		1
PVP01_1401600	Plasmodium exported protein, unknown function	-6.73072	0.0187476	1	1
PVP01_0601000	Plasmodium exported protein, unknown function	-6.70948	4.30257e-14		1
PVP01_0005760	PIR protein	-6.70414	0.0166072
PVP01_0300800	Plasmodium exported protein, unknown function	-6.69362	0.000919314		1
PVP01_1203100	inner membrane complex protein 1f, putative	-6.67996	1.52584e-19	1	1
PVP01_1469500	hypothetical protein	-6.67553	1.32855e-54	1	1
PVP01_0006260	PIR protein	-6.66261	0.0167836
PVP01_1401200	Plasmodium exported protein, unknown function	-6.62949	9.24555e-09		1
PVP01_0405000	liver stage antigen 3, putative	-6.62719	1.63448e-18	1	1
PVP01_1147100	conserved Plasmodium protein, unknown function	-6.61061	0.0220115		1
PVP01_0805500	conserved Plasmodium protein, unknown function	-6.59156	4.38966e-11	1	1
PVP01_1114600	dynein light chain, putative	-6.58021	0.0209086
PVP01_0800700	reticulocyte binding protein 2b	-6.56223	8.17357e-25	1	1
PVP01_0700300	Plasmodium exported protein, unknown function	-6.55479	7.70995e-06		1
PVP01_1469400	reticulocyte binding protein 3, pseudogene	-6.55115	9.26846e-23
PVP01_0000160	tryptophan-rich protein	-6.54752	3.11109e-31		1
PVP01_0004320	PIR protein	-6.53154	0.0244259
PVP01_0417300	serine-repeat antigen 4 (SERA)	-6.50796	1.97064e-47		1
PVP01_1471700	PIR protein	-6.5022	0.0268967		1
PVP01_0809700	tubulin--tyrosine ligase, putative	-6.50029	1.65037e-09		1
PVP01_0734700	hypothetical protein	-6.49341	7.16285e-12		1
PVP01_0305600	sexual stage antigen s16, putative	-6.44907	9.28898e-17
PVP01_0623800	duffy binding protein	-6.44762	4.78851e-34	1	1
PVP01_0106500	conserved Plasmodium protein, unknown function	-6.43519	0.0383663		1
PVP01_0004370	PIR protein	-6.39949	0.0481053		1
PVP01_1010400	dynein light chain Tctex-type, putative	-6.36625	0.0381745
PVP01_1271300	40 kDa heat shock protein, putative	-6.36479	3.07917e-14
PVP01_1271600	Plasmodium exported protein, unknown function	-6.31747	0.0423141		1
PVP01_0734300	conserved Plasmodium protein, unknown function	-6.3164	3.96054e-27		1
PVP01_0419600	DNA-directed RNA polymerase II 16 kDa subunit, putative	-6.31037	0.0405039		1
PVP01_0202300	Plasmodium exported protein, unknown function	-6.30155	2.04249e-12
PVP01_0903700	hypothetical protein	-6.28338	5.07071e-05		1
PVP01_0620400	hypothetical protein	-6.27352	3.24945e-29
PVP01_0208200	conserved Plasmodium protein, unknown function	-6.25886	0.0477055
PVP01_1204200	conserved Plasmodium protein, unknown function	-6.22734	4.07126e-07		1
PVP01_0615000	conserved Plasmodium protein, unknown function	-6.20617	1.65012e-58	1	1
PVP01_0317900	rhoptry-associated leucine zipper-like protein 1	-6.16382	1.89685e-12		1
PVP01_0217000	heat shock protein, putative	-6.10017	7.78278e-13		1
PVP01_0815000	conserved Plasmodium protein, unknown function	-6.09829	2.38707e-22	1	1
PVP01_1147600	Plasmodium exported protein, unknown function	-6.0969	3.54617e-28	1	1
PVP01_1147900	PIR protein	-6.08433	0.00675885
PVP01_0727900	high molecular weight rhoptry protein 2	-6.08258	2.18652e-66		1
PVP01_1147700	PIR protein	-6.03781	2.24241e-20		1
PVP01_0516400	Plasmodium exported protein (PHIST), unknown function	-6.03474	0.00675898
PVP01_0838200	Plasmodium exported protein (PHIST), unknown function	-6.01531	0.000249741	1
PVP01_1318000	conserved Plasmodium protein, unknown function	-6.00603	3.15524e-11		1
PVP01_1101400	tryptophan-rich protein	-5.93357	1.95311e-13	1	1
PVP01_0735200	Plasmodium exported protein, unknown function	-5.89796	4.13514e-10		1
PVP01_0417600	serine-repeat antigen 5 (SERA)	-5.87568	1.36526e-62		1
PVP01_0601300	Plasmodium exported protein (PHIST), unknown function	-5.82294	4.38878e-08		1
PVP01_0517600	rhoptry neck protein 5	-5.80187	1.48542e-20
PVP01_0503900	conserved Plasmodium protein, unknown function	-5.80122	6.57307e-07		1
PVP01_0504100	Plasmodium exported protein, unknown function	-5.79851	1.12218e-09		1
PVP01_0010200	merozoite surface protein 3, putative	-5.77972	1.07656e-05		1
PVP01_0523600	Plasmodium exported protein (PHIST), unknown function, pseudogene	-5.76011	5.10327e-07
PVP01_0722000	cyclin-dependent kinases regulatory subunit, putative	-5.73164	8.84199e-14
PVP01_0216600	conserved Plasmodium protein, unknown function	-5.71917	2.33651e-05	1	1
PVP01_1031400	merozoite surface protein 3	-5.70081	3.26989e-40		1
PVP01_1219800	MSP7-like protein	-5.69897	0.00642574		1
PVP01_0417200	serine-repeat antigen 5 (SERA)	-5.69436	1.93358e-83	1	1
PVP01_1034400	Plasmodium exported protein, unknown function	-5.65729	2.72087e-10	1	1
PVP01_0941100	conserved Plasmodium protein, unknown function	-5.64598	2.84481e-14		1
PVP01_1230900	glideosome associated protein with multiple membrane spans 1, putative	-5.61165	5.03258e-20
PVP01_0205200	phosphatidate cytidylyltransferase, putative	-5.61079	4.85328e-06
PVP01_0505500	conserved Plasmodium protein, unknown function	-5.60742	1.94301e-08		1
PVP01_1336900	p1/s1 nuclease, putative	-5.5959	1.84401e-21	1	1
PVP01_0620900	hypothetical protein	-5.57726	1.15481e-11	1	1
PVP01_0304300	6-cysteine protein	-5.57279	6.48581e-24
PVP01_0825300	conserved Plasmodium protein, unknown function	-5.56354	9.85582e-08		1
PVP01_1031500	merozoite surface protein 3	-5.49735	8.92791e-11		1
PVP01_0728900	merozoite surface protein 1	-5.48211	7.45237e-37		1
PVP01_1115100	serine/threonine protein kinase, putative	-5.46031	1.00397e-12	1	1
PVP01_0119200	Plasmodium exported protein (PHISTc), unknown function	-5.44585	6.29628e-19	1	1
PVP01_0800100	PIR protein	-5.43292	4.32577e-06		1
PVP01_1251600	conserved Plasmodium protein, unknown function	-5.43054	1.11873e-16		1
PVP01_1220000	MSP7-like protein	-5.42447	2.08988e-13		1
PVP01_1209200	inner membrane complex protein, putative	-5.37425	1.75729e-13	1	1
PVP01_0801600	Plasmodium exported protein, unknown function	-5.36651	3.54617e-28		1
PVP01_0417700	serine-repeat antigen (SERA)	-5.34487	2.69812e-44	1	1
PVP01_0803400	inner membrane complex protein 1c, putative	-5.34144	1.65037e-09	1	1
PVP01_1136400	6-cysteine protein	-5.32588	1.78545e-13		1
PVP01_0004400	PIR protein	-5.28763	1.07844e-05		1
PVP01_0918000	conserved Plasmodium protein, unknown function	-5.2621	5.61511e-05	1	1
PVP01_1018200	glideosome-associated protein 40, putative	-5.20792	1.95928e-14
PVP01_1409000	conserved Plasmodium protein, unknown function	-5.18213	0.0233012
PVP01_0702600	PH domain-containing protein, putative	-5.17193	0.0481053		1
PVP01_1250100	V-type H(+)-translocating pyrophosphatase, putative	-5.04446	1.49525e-36
PVP01_0916000	vivapain-2	-5.041	1.3897e-54		1
PVP01_1430300	acyl-CoA binding protein, putative	-5.02365	1.99701e-12	1	1
PVP01_0102400	VIR protein	-5.00881	0.0172551		1
PVP01_1312200	conserved Plasmodium protein, unknown function	-5.00733	1.43584e-08	1	1
PVP01_1144800	AP2 domain transcription factor, putative	-4.97954	8.41393e-34	1	1
PVP01_0700900	tryptophan-rich protein	-4.96562	0.000125636	1
PVP01_1141300	conserved Plasmodium protein, unknown function	-4.96293	1.92604e-14	1	1
PVP01_0916600	rhoptry neck protein 4	-4.9464	1.58163e-09		1
PVP01_0531900	asparagine-rich protein	-4.91554	7.79007e-10		1
PVP01_1025500	guanidine nucleotide exchange factor, putative	-4.90957	3.23426e-15		1
PVP01_1135000	conserved Plasmodium protein, unknown function	-4.90367	3.2395e-06		1
PVP01_0734500	cytoadherence linked asexual protein 7	-4.89924	7.5019e-63		1
PVP01_1466800	conserved Plasmodium protein, unknown function	-4.88793	2.67229e-27
PVP01_1255000	rhoptry neck protein 2	-4.88349	1.44859e-16	1	1
PVP01_0423500	knob-associated histidine-rich protein, putative	-4.88054	2.1239e-24		1
PVP01_1228300	TBC domain containing protein	-4.87641	2.86377e-05	1	1
PVP01_0104700	serine/threonine protein kinase, putative	-4.85328	6.39434e-26	1
PVP01_1242900	EF-hand calcium-binding domain-containing protein, putative	-4.85223	9.30178e-10	1	1
PVP01_0601700	Plasmodium exported protein (PHIST), unknown function	-4.84076	3.61174e-33	1	1
PVP01_0723100	conserved Plasmodium protein, unknown function	-4.8348	6.46335e-17		1
PVP01_0602300	rhoptry neck protein 12, putative	-4.83422	7.02576e-12
PVP01_0801800	tryptophan-rich protein	-4.82159	2.48761e-13	1	1
PVP01_0201900	PIR protein	-4.80242	7.1377e-05		1
PVP01_1470100	tryptophan-rich protein	-4.7966	3.66551e-05
PVP01_0945900	serine/threonine protein kinase, putative	-4.79455	2.72229e-13		1
PVP01_1403000	gametocyte associated protein, putative	-4.78557	3.93131e-16		1
PVP01_1315100	conserved Plasmodium protein, unknown function	-4.78492	4.78643e-08		1
PVP01_0623000	Plasmodium exported protein (PHIST), unknown function	-4.77798	1.87586e-08	1	1
PVP01_1204300	conserved Plasmodium protein, unknown function	-4.75045	1.0823e-15	1	1
PVP01_1439100	conserved Plasmodium protein, unknown function	-4.72901	2.82674e-07		1
PVP01_0421000	conserved Plasmodium protein, unknown function	-4.71496	1.71451e-27	1	1
PVP01_1219600	MSP7-like protein	-4.70691	6.27341e-18		1
PVP01_0422700	gamete antigen 27/25, putative	-4.69245	0.000790974
PVP01_1428700	conserved Plasmodium protein, unknown function	-4.66514	1.93254e-18	1	1
PVP01_0903800	conserved Plasmodium protein, unknown function	-4.66236	0.000465512		1
PVP01_0532000	glideosome associated protein with multiple membrane spans 2, putative	-4.66111	3.13572e-10	1	1
PVP01_1213100	conserved Plasmodium protein, unknown function	-4.63461	0.0358675
PVP01_0734800	early transcribed membrane protein	-4.62971	1.40598e-05		1
PVP01_1031300	merozoite surface protein 3	-4.59696	3.32271e-11
PVP01_0615300	claudin-like apicomplexan microneme protein, putative	-4.59068	1.10876e-07		1
PVP01_1414500	conserved Plasmodium protein, unknown function	-4.59043	1.72547e-09		1
PVP01_0114300	C-mannosyltransferase, putative	-4.58947	0.0392826		1
PVP01_0913800	conserved Plasmodium protein, unknown function	-4.57537	3.28601e-21	1	1
PVP01_0812300	rhoptry associated adhesin, putative	-4.55959	3.95561e-08	1
PVP01_0818800	protein kinase, putative	-4.53862	1.28781e-14		1
PVP01_1219700	MSP7-like protein	-4.46318	4.55929e-33		1
PVP01_0620800	conserved Plasmodium protein, unknown function	-4.46271	1.16126e-21		1
PVP01_0418400	merozoite surface protein 5	-4.43365	2.9866e-16		1
PVP01_1135200	myosin E, putative	-4.38731	2.64338e-10		1
PVP01_0114800	serine/threonine protein kinase, FIKK family	-4.3849	4.18456e-14	1	1
PVP01_1147300	conserved Plasmodium protein, unknown function	-4.38011	0.00217967
PVP01_0417000	serine-repeat antigen 3 (SERA)	-4.37321	1.50371e-23		1
PVP01_0531800	conserved Plasmodium protein, unknown function	-4.36383	0.0361905		1
PVP01_0623500	Plasmodium exported protein, unknown function	-4.3576	0.00212557		1
PVP01_1411200	conserved Plasmodium protein, unknown function	-4.34916	1.0371e-07
PVP01_1219200	hypothetical protein	-4.32921	2.82825e-14		1
PVP01_0010670	merozoite surface protein 3, putative	-4.32069	5.05882e-13		1
PVP01_0417400	serine-repeat antigen 4 (SERA)	-4.31212	3.57063e-11
PVP01_1147000	Plasmodium exported protein, unknown function	-4.31149	6.60347e-13	1	1
PVP01_0734600	Plasmodium exported protein, unknown function	-4.30537	8.22341e-21		1
PVP01_0532300	early transcribed membrane protein	-4.29637	1.4016e-12	1	1
PVP01_1313300	conserved Plasmodium protein, unknown function	-4.28134	6.13814e-08	1	1
PVP01_0511400	conserved Plasmodium protein, unknown function	-4.27895	2.02283e-15	1	1
PVP01_1119100	conserved Plasmodium protein, unknown function	-4.26169	2.61078e-13	1	1
PVP01_1027100	rhomboid protease ROM4, putative	-4.25984	2.48524e-23	1	1
PVP01_0620300	conserved Plasmodium protein, unknown function	-4.2535	3.57059e-09	1	1
PVP01_0926500	kelch domain-containing protein, putative	-4.24807	3.90627e-07		1
PVP01_0813900	conserved Plasmodium protein, unknown function	-4.24766	5.58868e-07		1
PVP01_0104300	conserved Plasmodium protein, unknown function	-4.22398	7.45763e-23	1	1
PVP01_0818000	conserved Plasmodium protein, unknown function	-4.22332	0.00378826		1
PVP01_1110200	glideosome-associated connector, putative	-4.20756	3.03946e-19		1
PVP01_1418900	conserved Plasmodium protein, unknown function	-4.20525	2.57466e-05
PVP01_0934200	apical membrane antigen 1	-4.18337	2.75972e-18		1
PVP01_0512900	conserved Plasmodium protein, unknown function	-4.18036	0.000525035	1
PVP01_1421500	conserved Plasmodium protein, unknown function	-4.17721	4.45264e-24	1	1
PVP01_1107900	6-cysteine protein	-4.113	5.47158e-18	1	1
PVP01_0214400	alpha/beta hydrolase, putative	-4.11079	1.51544e-13	1	1
PVP01_1025100	conserved Plasmodium protein, unknown function	-4.09889	5.30799e-13	1	1
PVP01_0216700	Plasmodium exported protein, unknown function	-4.06274	0.00259447		1
PVP01_1005400	palmitoyltransferase DHHC7, putative	-4.05318	1.85791e-12		1
PVP01_0524900	Plasmodium exported protein (PHIST), unknown function	-4.04742	0.0084671
PVP01_0207400	lipid/sterol:H+ symporter, putative	-4.04178	2.81566e-12	1	1
PVP01_0801500	Plasmodium exported protein, unknown function	-4.03917	4.59019e-11		1
PVP01_0602500	golgi re-assembly stacking protein, putative	-4.02307	0.00211354		1
PVP01_0943800	AP2 domain transcription factor AP2-O, putative	-4.02274	2.33008e-11	1	1
PVP01_1135300	AP2 domain transcription factor, putative	-4.00834	1.05958e-09		1
PVP01_0726900	conserved Plasmodium protein, unknown function	-3.99815	0.00736495		1
PVP01_0516500	Plasmodium exported protein (PHIST), unknown function	-3.99602	0.0074038	1
PVP01_0619800	ADP-ribosylation factor, putative	-3.98552	0.00924471
PVP01_0715700	conserved Plasmodium protein, unknown function	-3.96633	8.71851e-08
PVP01_1022400	apical rhoptry neck protein, putative	-3.93635	0.0239379	1
PVP01_1008000	inner membrane complex protein 1g, putative	-3.93528	3.92883e-14
PVP01_0112200	plasmepsin X, putative	-3.93228	1.6206e-07	1
PVP01_1446800	merozoite surface protein 9	-3.90096	6.10955e-06	1	1
PVP01_1147200	Plasmodium exported protein, unknown function	-3.88228	0.0323791
PVP01_1029100	conserved protein, unknown function	-3.86839	0.0271481		1
PVP01_1440900	glideosome-associated protein 45, putative	-3.86679	4.44289e-10		1
PVP01_0117600	adenylyl cyclase beta, putative	-3.86069	7.81652e-08	1	1
PVP01_0915600	conserved Plasmodium protein, unknown function	-3.83859	4.14685e-08	1	1
PVP01_0515900	Plasmodium exported protein (PHIST), unknown function	-3.8334	0.0145889
PVP01_0117000	filament assembling protein, putative	-3.83002	8.53035e-09	1
PVP01_0803200	conserved Plasmodium protein, unknown function	-3.82266	1.0688e-08		1
PVP01_1439600	conserved Plasmodium protein, unknown function	-3.8138	1.46982e-06	1	1
PVP01_1139200	palmitoyltransferase DHHC2, putative	-3.79394	2.45439e-09		1
PVP01_1244200	conserved Plasmodium protein, unknown function	-3.77172	0.000228072		1
PVP01_1442300	conserved Plasmodium protein, unknown function	-3.75727	2.92029e-17		1
PVP01_0410000	rhoptry neck protein 6, putative	-3.74847	1.79701e-07	1	1
PVP01_0816800	Rh5 interacting protein, putative	-3.74006	4.83233e-10	1	1
PVP01_1031000	merozoite surface protein 3	-3.73705	7.35272e-20	1
PVP01_0514700	conserved Plasmodium protein, unknown function	-3.71539	3.0731e-05		1
PVP01_0405300	Plasmodium exported protein (PHISTc), unknown function	-3.71325	0.0272917
PVP01_1257400	conserved Plasmodium protein, unknown function	-3.69891	5.34194e-09
PVP01_1206200	conserved Plasmodium protein, unknown function	-3.69839	2.15076e-18		1
PVP01_1026500	subtilisin-like protease 1	-3.69191	1.25195e-06	1	1
PVP01_0814200	conserved Plasmodium protein, unknown function	-3.68662	9.70774e-11		1
PVP01_1128400	conserved Plasmodium protein, unknown function	-3.67956	1.68556e-06		1
PVP01_1235400	diacylglycerol kinase, putative	-3.67044	6.44472e-12	1
PVP01_0532600	sporozoite and liver stage tryptophan-rich protein, putative	-3.65554	0.0318568		1
PVP01_1215100	conserved Plasmodium protein, unknown function	-3.64179	5.33266e-11		1
PVP01_0612400	merozoite capping protein 1, putative	-3.63303	3.33386e-16		1
PVP01_1250900	AP2 domain transcription factor, putative	-3.63145	3.16983e-19	1	1
PVP01_0306000	conserved Plasmodium protein, unknown function	-3.61239	9.61088e-13	1	1
PVP01_1112300	conserved Plasmodium protein, unknown function	-3.61108	2.54275e-18	1	1
PVP01_0917400	heat shock protein 101, putative	-3.60222	4.45111e-13	1	1
PVP01_1422300	3',5'-cyclic nucleotide phosphodiesterase, putative	-3.57666	1.44999e-26	1	1
PVP01_0000190	lysophospholipase, putative	-3.57415	0.0167492		1
PVP01_0319700	Rab GTPase activator and protein kinase, putative	-3.56916	0.00909213	1	1
PVP01_0417500	serine-repeat antigen (SERA), truncated	-3.55925	0.0294833		1
PVP01_1216900	calcium-dependent protein kinase 5, putative	-3.55342	0.000315721		1
PVP01_0823400	protein YOP1, putative	-3.55019	0.0418947
PVP01_0210500	StAR-related lipid transfer protein, putative	-3.54576	1.78427e-13	1	1
PVP01_1453300	vacuolar-type H+ pumping pyrophosphatase, putative	-3.54011	2.30053e-09		1
PVP01_0936900	conserved Plasmodium protein, unknown function	-3.53222	6.04096e-13	1	1
PVP01_1341900	glideosome associated protein with multiple membrane spans 3, putative	-3.53055	5.14534e-11		1
PVP01_0529100	apical merozoite protein	-3.52756	1.8058e-06		1
PVP01_1316800	protein-L-isoaspartate(D-aspartate) O-methyltransferase, putative	-3.51208	0.0130626		1
PVP01_0604300	conserved Plasmodium protein, unknown function	-3.49739	4.10018e-05	1	1
PVP01_1438700	cell cycle associated protein, putative	-3.49033	2.75648e-09	1	1
PVP01_1315700	conserved Plasmodium protein, unknown function	-3.48566	1.81353e-19	1	1
PVP01_1112100	ADP-ribosylation factor-like protein, putative	-3.44522	0.0381214
PVP01_1118500	tetratricopeptide repeat protein, putative	-3.4248	1.11111e-09	1
PVP01_0524100	Plasmodium exported protein (PHIST), unknown function	-3.42463	0.00410904	1	1
PVP01_0701200	reticulocyte binding protein 1a	-3.42193	4.88049e-10	1	1
PVP01_1210500	zinc finger protein, putative	-3.41473	2.04417e-08		1
PVP01_0939000	conserved Plasmodium protein, unknown function	-3.40485	3.62179e-07	1	1
PVP01_0802800	conserved Plasmodium protein, unknown function	-3.40355	1.95951e-11		1
PVP01_1139300	conserved Plasmodium protein, unknown function	-3.40132	1.73791e-05		1
PVP01_1321100	major facilitator superfamily domain-containing protein, putative	-3.40131	1.18662e-14		1
PVP01_1411700	RNA-binding protein, putative	-3.36117	1.48841e-11	1	1
PVP01_0726400	phosphatidylserine decarboxylase, putative	-3.34908	7.39285e-25	1	1
PVP01_0929600	conserved Plasmodium protein, unknown function	-3.3409	4.31559e-08	1
PVP01_0202500	Plasmodium exported protein, unknown function	-3.33683	2.74425e-10		1
PVP01_0311400	conserved Plasmodium protein, unknown function	-3.33191	6.1456e-29
PVP01_1416200	conserved Plasmodium protein, unknown function	-3.31811	3.77891e-13		1
PVP01_0414300	conserved Plasmodium protein, unknown function	-3.31775	5.63715e-06
PVP01_0506600	SET domain protein, putative	-3.31234	1.94711e-12	1	1
PVP01_1247000	conserved Plasmodium protein, unknown function	-3.3036	4.00546e-05
PVP01_1319200	aspartyl protease, putative	-3.3026	2.65589e-05	1	1
PVP01_1011800	conserved Plasmodium protein, unknown function	-3.28833	1.86845e-05	1	1
PVP01_1121400	HECT-domain (ubiquitin-transferase), putative	-3.28447	1.9478e-07	1	1
PVP01_1131500	conserved Plasmodium protein, unknown function	-3.27927	2.05789e-05	1	1
PVP01_0505600	GPI-anchored micronemal antigen	-3.25068	1.71329e-09		1
PVP01_1033900	tryptophan-rich protein	-3.22537	2.21242e-13		1
PVP01_0715900	conserved Plasmodium protein, unknown function	-3.21799	9.44336e-24	1
PVP01_1325700	serine/threonine protein phosphatase 7, putative	-3.20912	5.03459e-07
PVP01_0519500	vacuolar protein sorting-associated protein 9, putative	-3.19531	8.3832e-05	1	1
PVP01_1134400	conserved Plasmodium protein, unknown function	-3.17992	0.00152219		1
PVP01_1469800	tryptophan-rich protein	-3.16345	0.00321247	1	1
PVP01_0112700	serine protease DegP, putative	-3.14747	0.000790974		1
PVP01_0418700	conserved Plasmodium protein, unknown function	-3.14442	2.61134e-09	1	1
PVP01_0807700	histone deacetylase 2, putative	-3.13348	1.80516e-08		1
PVP01_1316000	DNA topoisomerase 2, putative	-3.1325	9.03094e-08	1	1
PVP01_0938100	apical exonemal protein, putative	-3.12999	0.000688935		1
PVP01_0703000	ubiquitin specific protease, putative	-3.11862	1.07643e-10	1	1
PVP01_0705900	ATP-dependent protease ATPase subunit ClpY, putative	-3.11614	1.6929e-28		1
PVP01_1031100	merozoite surface protein 3	-3.10157	4.41184e-06		1
PVP01_1002900	formin 1, putative	-3.09428	1.68164e-12		1
PVP01_0619700	translation initiation factor IF-3, putative	-3.08982	0.0340113		1
PVP01_1131800	conserved Plasmodium protein, unknown function	-3.06742	0.022916
PVP01_1312300	ribonucleoside-diphosphate reductase large subunit, putative	-3.05962	7.91716e-14	1	1
PVP01_1220600	conserved Plasmodium protein, unknown function	-3.05732	2.79835e-11	1	1
PVP01_1408900	tripartite motif protein, putative	-3.05332	2.10757e-09		1
PVP01_0832900	microtubule-associated protein RP/EB family, putative	-3.05106	9.82636e-05
PVP01_0319500	conserved Plasmodium protein, unknown function	-3.0509	3.86273e-08		1
PVP01_1113500	conserved Plasmodium protein, unknown function	-3.04764	0.00275085		1
PVP01_0829800	parasite-infected erythrocyte surface protein, putative	-3.01545	3.9923e-15		1
PVP01_0307100	conserved Plasmodium protein, unknown function	-3.00981	4.79886e-07		1
PVP01_0206500	conserved Plasmodium protein, unknown function	-3.00704	1.29342e-16	1	1
PVP01_0609100	chromodomain-helicase-DNA-binding protein 1 homolog, putative	-2.99968	2.87625e-08		1
PVP01_0801700	STP1 protein	-2.99503	0.000998872		1
PVP01_0505800	folate transporter 1, putative	-2.99031	9.72144e-06		1
PVP01_1450800	conserved Plasmodium protein, unknown function	-2.97887	0.00212885
PVP01_1419600	conserved Plasmodium protein, unknown function	-2.97114	3.84885e-05
PVP01_0603400	serine/threonine protein phosphatase 8, putative	-2.96704	1.01634e-05		1
PVP01_0906100	conserved Plasmodium protein, unknown function	-2.96558	1.89685e-12	1	1
PVP01_0601600	Plasmodium exported protein (PHIST), unknown function	-2.95602	8.31977e-08		1
PVP01_1217000	conserved Plasmodium protein, unknown function	-2.93956	1.44823e-05		1
PVP01_0718300	regulator of chromosome condensation, putative	-2.9349	1.87223e-09	1	1
PVP01_1003600	conserved Plasmodium protein, unknown function	-2.93101	7.58841e-18	1	1
PVP01_1445800	conserved Plasmodium protein, unknown function	-2.93059	0.000526539	1	1
PVP01_0733300	conserved Plasmodium protein, unknown function	-2.90183	0.000283769		1
PVP01_0208600	conserved Plasmodium protein, unknown function	-2.88879	1.73528e-08
PVP01_1203800	phosphatidylinositol transfer protein, putative	-2.88718	6.33763e-19		1
PVP01_1315600	protein kinase, putative	-2.87676	1.48034e-09		1
PVP01_0723600	conserved Plasmodium protein, unknown function	-2.8743	3.07118e-08
PVP01_1267000	conserved Plasmodium protein, unknown function	-2.87101	1.36916e-13		1
PVP01_0513700	conserved Plasmodium protein, unknown function	-2.86859	0.0125973		1
PVP01_1421900	conserved Plasmodium protein, unknown function	-2.863	4.3105e-07	1	1
PVP01_0621900	dynamin-like protein, putative	-2.85741	2.65622e-05
PVP01_0937100	conserved Plasmodium protein, unknown function	-2.85391	1.45542e-05		1
PVP01_1216000	conserved Plasmodium protein, unknown function	-2.85069	1.18334e-11		1
PVP01_0935900	protein phosphatase PPM8, putative	-2.85057	1.56352e-08	1
PVP01_0716400	glideosome-associated protein 50, putative	-2.84171	5.14534e-11
PVP01_0916700	serine esterase, putative	-2.83908	7.17776e-06	1	1
PVP01_0118100	AP2 domain transcription factor, putative	-2.83766	4.2289e-10	1	1
PVP01_0707000	conserved Plasmodium protein, unknown function	-2.83134	0.00154264		1
PVP01_1203000	conserved Plasmodium protein, unknown function	-2.82378	1.91115e-13		1
PVP01_0714400	major facilitator superfamily domain-containing protein, putative	-2.81285	0.00240015
PVP01_1464600	cyclin g-associated kinase, putative	-2.81216	0.00628592
PVP01_1028500	DNA mismatch repair protein MSH6, putative	-2.81181	1.42076e-09		1
PVP01_0109300	chloroquine resistance transporter, putative	-2.80041	2.30297e-09		1
PVP01_0836800	palmitoyltransferase DHHC1, putative	-2.7962	1.59695e-16		1
PVP01_0931900	serpentine receptor, putative	-2.79618	4.66459e-05		1
PVP01_1144900	conserved Plasmodium protein, unknown function	-2.78746	0.000194667	1	1
PVP01_1136900	leucine-rich repeat protein	-2.78562	3.56797e-07		1
PVP01_0305300	rhoptry neck protein 1	-2.78187	0.00017661	1	1
PVP01_0905700	calcium/calmodulin-dependent protein kinase, putative	-2.77877	0.00481053		1
PVP01_1017200	AP2 domain transcription factor AP2-O2, putative	-2.77583	2.14554e-10	1	1
PVP01_0528300	conserved Plasmodium protein, unknown function	-2.77032	0.000151428		1
PVP01_0921600	palmitoyltransferase DHHC3, putative	-2.75549	0.00428287	1
PVP01_0717100	conserved Plasmodium protein, unknown function	-2.74987	0.00505208
PVP01_1023900	conserved Plasmodium protein, unknown function	-2.74378	1.61797e-09	1	1
PVP01_0606900	conserved Plasmodium protein, unknown function	-2.74169	0.000600223	1	1
PVP01_1233400	conserved Plasmodium protein, unknown function	-2.74101	0.00353767		1
PVP01_1313900	conserved Plasmodium protein, unknown function	-2.73823	0.000109053	1	1
PVP01_0616300	MORN repeat-containing protein 1, putative	-2.73513	0.000616304		1
PVP01_1106300	SNARE associated Golgi protein, putative	-2.73385	4.29808e-11	1
PVP01_1237600	shewanella-like protein phosphatase 1, putative	-2.73033	2.52223e-05		1
PVP01_0834700	conserved Plasmodium protein, unknown function	-2.72848	2.76509e-08		1
PVP01_1453600	mRNA methyltransferase, putative	-2.72422	0.000312747
PVP01_0105300	conserved Plasmodium protein, unknown function	-2.7198	0.00220308	1	1
PVP01_1014400	carbon catabolite repressor protein 4, putative	-2.71098	8.69968e-07	1	1
PVP01_0726100	RNA-binding protein, putative	-2.70485	8.53947e-05
PVP01_0517700	conserved Plasmodium protein, unknown function	-2.68784	0.00552764	1	1
PVP01_0104500	conserved Plasmodium protein, unknown function	-2.68442	8.36167e-11	1	1
PVP01_1418300	conserved Plasmodium protein, unknown function	-2.68325	1.40345e-11
PVP01_0917500	conserved Plasmodium protein, unknown function	-2.68094	6.91392e-05	1	1
PVP01_0418200	conserved Plasmodium protein, unknown function	-2.67104	0.00102786	1	1
PVP01_0113600	V-type proton ATPase subunit a, putative	-2.66676	5.89388e-08		1
PVP01_0719100	conserved Plasmodium protein, unknown function	-2.64667	5.0694e-05		1
PVP01_1229200	conserved Plasmodium protein, unknown function	-2.64317	2.31504e-07		1
PVP01_0712800	conserved Plasmodium protein, unknown function	-2.63715	0.00121943		1
PVP01_1223600	protein kinase, putative	-2.63331	0.00159222		1
PVP01_1327800	conserved Plasmodium protein, unknown function	-2.62741	0.000230132	1	1
PVP01_1115300	regulator of chromosome condensation, putative	-2.61437	1.90768e-10		1
PVP01_0616500	OTU domain-containing protein, putative	-2.60976	3.19547e-05		1
PVP01_1447400	conserved Plasmodium protein, unknown function	-2.60689	1.73541e-08	1
PVP01_0706000	conserved Plasmodium protein, unknown function	-2.60025	0.00577068
PVP01_0709000	DNA repair protein REV1, putative	-2.5976	3.97839e-08		1
PVP01_0603900	conserved Plasmodium protein, unknown function	-2.59656	9.29466e-06		1
PVP01_0204100	kinesin-8, putative	-2.59415	0.0172453	1	1
PVP01_0915900	histone-lysine N-methyltransferase SET7, putative	-2.58904	1.63843e-05	1	1
PVP01_1141400	spindle assembly abnormal protein 6, putative	-2.58777	0.0344815	1	1
PVP01_1439200	heterochromatin protein 1, putative	-2.58377	2.08849e-16
PVP01_1143600	serine/threonine protein kinase, putative	-2.57863	2.75648e-09
PVP01_0211300	zinc-carboxypeptidase, putative	-2.57811	1.51756e-07	1	1
PVP01_0835100	conserved Plasmodium protein, unknown function	-2.57761	0.00181178		1
PVP01_1332800	protein SEY1, putative	-2.57463	8.21076e-13	1	1
PVP01_0722500	patatin-like phospholipase, putative	-2.56416	1.03689e-06		1
PVP01_0832100	zinc finger protein, putative	-2.55916	0.00155026		1
PVP01_0620000	methionine--tRNA ligase, putative	-2.55843	2.88244e-09
PVP01_1251300	ferlin, putative	-2.55515	2.45439e-09		1
PVP01_0213800	conserved Plasmodium membrane protein, unknown function	-2.55245	1.1405e-17	1	1
PVP01_1105600	rhoptry protein RHOP148, putative	-2.54032	0.00048046		1
PVP01_1028700	UDP-N-acetylglucosamine transporter, putative	-2.52079	8.79318e-05		1
PVP01_1026600	conserved Plasmodium protein, unknown function	-2.52043	0.0117824		1
PVP01_0514000	conserved Plasmodium protein, unknown function	-2.51397	1.42979e-07	1	1
PVP01_0309100	zinc finger protein, putative	-2.51384	1.61874e-08	1
PVP01_0604800	conserved Plasmodium protein, unknown function	-2.50614	3.72885e-06	1
PVP01_0418900	pantothenate transporter, putative	-2.49875	0.000151428	1	1
PVP01_1238400	zinc finger protein, putative	-2.49477	0.00721092		1
PVP01_0836100	inner membrane complex protein 1e, putative	-2.4921	0.00399741		1
PVP01_1440200	conserved Plasmodium protein, unknown function	-2.49095	1.2236e-08	1	1
PVP01_0915000	GTPase-activating protein, putative	-2.48878	9.94475e-07	1	1
PVP01_1211700	conserved Plasmodium protein, unknown function	-2.48613	1.30274e-06	1	1
PVP01_0215400	conserved Plasmodium protein, unknown function	-2.482	0.000183637	1	1
PVP01_1439300	histone-lysine N-methyltransferase, H3 lysine-4 specific, putative	-2.47807	8.98399e-08		1
PVP01_1004500	conserved Plasmodium protein, unknown function	-2.47349	4.32072e-11		1
PVP01_1441300	cAMP-dependent protein kinase regulatory subunit, putative	-2.47286	3.13572e-10		1
PVP01_1029800	ATP-dependent RNA helicase DDX27, putative	-2.47245	0.000164418	1	1
PVP01_0525300	Plasmodium exported protein (PHIST), unknown function	-2.4623	0.0246108		1
PVP01_1026000	6-cysteine protein	-2.46018	1.07087e-12		1
PVP01_0708200	FHA domain protein, putative	-2.45937	0.000111166		1
PVP01_1011500	conserved Plasmodium protein, unknown function	-2.4582	9.19316e-11	1	1
PVP01_1231100	plasmepsin V	-2.45069	1.51544e-13	1	1
PVP01_0937600	conserved Plasmodium protein, unknown function	-2.44507	0.00666843		1
PVP01_1218300	conserved Plasmodium protein, unknown function	-2.43837	0.0284391		1
PVP01_1460800	ubiquitin-conjugating enzyme E2, putative	-2.43482	0.000117673		1
PVP01_1030500	actin-depolymerizing factor 1, putative	-2.43127	2.72087e-10	1
PVP01_1227800	conserved Plasmodium protein, unknown function	-2.43126	1.13298e-09	1	1
PVP01_0729100	diacylglycerol kinase, putative	-2.42228	0.00152219	1	1
PVP01_0415200	transporter, putative	-2.41293	4.29808e-11		1
PVP01_0943600	conserved Plasmodium protein, unknown function	-2.41234	0.00117278	1	1
PVP01_0821300	conserved protein, unknown function	-2.41041	1.58026e-12		1
PVP01_1228700	conserved Plasmodium protein, unknown function	-2.39352	0.000151428
PVP01_0103900	conserved Plasmodium protein, unknown function	-2.3859	5.63715e-06	1	1
PVP01_0709100	SNARE protein, putative	-2.38567	0.00425691
PVP01_1457300	AP2 domain transcription factor, putative	-2.38313	5.71422e-13	1	1
PVP01_1423100	histone H2B variant, putative	-2.38251	6.54022e-14		1
PVP01_0928600	conserved Plasmodium protein, unknown function	-2.38005	2.12957e-05
PVP01_1333200	serine C-palmitoyltransferase, putative	-2.37987	0.00107386		1
PVP01_1205500	tyrosine kinase-like protein, putative	-2.37692	2.08283e-05	1	1
PVP01_0827800	glycogen synthase kinase 3, putative	-2.37121	0.000155247
PVP01_0920500	conserved Plasmodium protein, unknown function	-2.37033	0.00335021	1	1
PVP01_1432900	GPI ethanolamine phosphate transferase 3, putative	-2.3678	2.14606e-11	1	1
PVP01_0730800	protein MAM3, putative	-2.36235	1.4016e-12	1	1
PVP01_1265700	serine/threonine protein kinase, putative	-2.36064	3.47917e-07	1	1
PVP01_0528600	protein transport protein GOT1, putative	-2.35686	0.000472326	1	1
PVP01_1023000	translationally-controlled tumor protein homolog, putative	-2.34863	1.37625e-11		1
PVP01_0525200	Plasmodium exported protein (PHIST), unknown function	-2.34289	0.0299768		1
PVP01_0523500	Plasmodium exported protein (PHIST), unknown function	-2.33782	0.0144135		1
PVP01_0610200	formin 2, putative	-2.33339	0.00310692		1
PVP01_1308900	ATP synthase mitochondrial F1 complex assembly factor 1, putative	-2.33192	0.0440305
PVP01_0417900	serine-repeat antigen (SERA)	-2.32855	0.000183194	1	1
PVP01_1445200	conserved Plasmodium protein, unknown function	-2.32754	0.00117278	1
PVP01_0105700	inositol-phosphate phosphatase, putative	-2.31142	8.88421e-08	1	1
PVP01_1448000	myosin D, putative	-2.30955	0.00924471	1	1
PVP01_1249900	signal peptide peptidase, putative	-2.30545	1.77094e-13		1
PVP01_0610300	glutamine--fructose-6-phosphate aminotransferase [isomerizing], putative	-2.29278	6.95257e-08		1
PVP01_1451400	conserved Plasmodium protein, unknown function	-2.28881	4.00546e-05	1	1
PVP01_0414100	conserved Plasmodium protein, unknown function	-2.27372	8.34132e-05		1
PVP01_1133000	conserved Plasmodium protein, unknown function	-2.2721	0.00600136
PVP01_1438600	conserved Plasmodium protein, unknown function	-2.26885	2.92824e-06	1	1
PVP01_1455000	conserved Plasmodium protein, unknown function	-2.26594	0.0097889	1	1
PVP01_0611100	conserved Plasmodium protein, unknown function	-2.26226	0.00338502	1
PVP01_1464800	conserved Plasmodium protein, unknown function	-2.25977	0.0490142
PVP01_1329400	conserved Plasmodium protein, unknown function	-2.25977	0.00657331	1
PVP01_1245400	phosphatidylinositol-4-phosphate 5-kinase, putative	-2.25008	1.4145e-05		1
PVP01_1445400	potassium channel, putative	-2.245	0.000634074	1	1
PVP01_1249000	conserved Plasmodium protein, unknown function	-2.24372	1.27819e-11	1	1
PVP01_1413100	GYF domain-containing protein, putative	-2.23125	1.24272e-06	1	1
PVP01_0210400	ubiquitin carboxyl-terminal hydrolase 1, putative	-2.22825	2.16541e-05	1	1
PVP01_0923700	calcium-dependent protein kinase 7, putative	-2.22683	7.05214e-05	1
PVP01_0908600	AP2 domain transcription factor, putative	-2.21904	0.00301323		1
PVP01_0211500	nucleoside transporter 4	-2.21885	1.29564e-08
PVP01_1417100	ADP-ribosylation factor, putative	-2.2179	0.00216119		1
PVP01_0407500	calcium-dependent protein kinase 1, putative	-2.2173	4.04516e-07	1	1
PVP01_1211000	conserved Plasmodium protein, unknown function	-2.21319	1.0957e-05	1	1
PVP01_1407500	V-type proton ATPase subunit H, putative	-2.21265	1.00126e-07	1	1
PVP01_1134800	major facilitator superfamily-related transporter, putative	-2.20457	0.000251318		1
PVP01_1311100	non-SERCA-type Ca2+ -transporting P-ATPase, putative	-2.20367	1.1647e-05	1	1
PVP01_0620600	conserved Plasmodium protein, unknown function	-2.19652	0.0151684		1
PVP01_1452400	DNA polymerase epsilon subunit B, putative	-2.19553	6.50547e-05		1
PVP01_0606500	conserved Plasmodium protein, unknown function	-2.19058	2.6918e-05		1
PVP01_0302900	conserved Plasmodium protein, unknown function	-2.18949	9.01517e-07	1	1
PVP01_0208000	ras-related protein Rab-5C, putative	-2.18352	9.48983e-05	1	1
PVP01_0821200	P-type ATPase, putative	-2.17736	7.36241e-06	1	1
PVP01_0604200	eukaryotic translation initiation factor subunit eIF2A, putative	-2.17713	1.90624e-06		1
PVP01_0731000	M18 aspartyl aminopeptidase, putative	-2.17646	7.55592e-05
PVP01_1452000	sentrin-specific protease 1, putative	-2.17098	0.00444345		1
PVP01_1312900	cGMP-dependent protein kinase, putative	-2.17055	5.9699e-06		1
PVP01_0521500	arsenical pump-driving ATPase, putative	-2.16975	7.04354e-05		1
PVP01_1303500	eukaryotic translation initiation factor 5A, putative	-2.16346	3.44426e-13		1
PVP01_1238900	rab GTPase activator, putative	-2.16326	0.000583822	1
PVP01_1137600	conserved Plasmodium protein, unknown function	-2.15719	0.000110751	1	1
PVP01_1310500	DNA helicase MCM8, putative	-2.15711	0.000185112	1	1
PVP01_1144400	conserved Plasmodium protein, unknown function	-2.15101	1.34623e-05	1	1
PVP01_0607100	PHAX domain-containing protein, putative	-2.14662	6.4363e-07	1
PVP01_0209400	conserved Plasmodium protein, unknown function	-2.141	0.0386467
PVP01_1346000	conserved Plasmodium protein, unknown function	-2.13718	2.77602e-06	1	1
PVP01_0307800	flap endonuclease 1, putative	-2.13523	0.00703209	1	1
PVP01_0706900	conserved Plasmodium protein, unknown function	-2.13294	3.19547e-05	1	1
PVP01_0947200	oocyst rupture protein 1, putative	-2.13272	3.64601e-05	1	1
PVP01_0416800	serine-repeat antigen 2 (SERA)	-2.11801	0.000231381	1	1
PVP01_0512500	protein transport protein SEC61 subunit beta, putative	-2.11536	0.0117367
PVP01_0814700	transcriptional coactivator ADA2, putative	-2.11389	5.5897e-08	1	1
PVP01_1132000	AP-2 complex subunit alpha, putative	-2.10997	5.25457e-05		1
PVP01_0703700	dynein heavy chain, putative	-2.10212	0.00252405	1	1
PVP01_1104900	U1 small nuclear ribonucleoprotein, putative	-2.08363	0.000338664		1
PVP01_0928700	conserved Plasmodium protein, unknown function	-2.08048	0.00273892		1
PVP01_0316400	phosphoinositide-binding protein, putative	-2.07735	2.1049e-05	1	1
PVP01_0920300	conserved Plasmodium protein, unknown function	-2.07469	0.0198647
PVP01_0603600	conserved Plasmodium protein, unknown function	-2.07062	0.00606878
PVP01_0822700	DNA replication complex GINS protein, putative	-2.0657	7.97551e-07
PVP01_0720600	ubiquitin-like protein, putative	-2.06566	1.45416e-05	1
PVP01_1448900	protein transport protein SEC13, putative	-2.06556	0.000465864		1
PVP01_0727700	RNA-binding protein, putative	-2.06134	0.0011857		1
PVP01_0532400	cysteine-rich protective antigen, putative	-2.05531	0.00181119		1
PVP01_1461000	double C2-like domain-containing protein, putative	-2.04865	8.70971e-09		1
PVP01_0702000	conserved Plasmodium protein, unknown function	-2.04484	0.00407363	1
PVP01_0942000	conserved Plasmodium protein, unknown function	-2.04366	0.00127906	1	1
PVP01_0807800	zinc finger protein, putative	-2.03964	3.2395e-06		1
PVP01_1008600	structural maintenance of chromosomes protein 6, putative	-2.03777	9.89094e-09		1
PVP01_0930000	conserved Plasmodium protein, unknown function	-2.0367	9.63767e-06		1
PVP01_1453200	conserved Plasmodium protein, unknown function	-2.03572	1.57433e-07		1
PVP01_0927400	autophagy-related protein 23, putative	-2.02775	0.00152178	1	1
PVP01_1211100	kelch protein K13, putative	-2.02638	0.000877624		1
PVP01_1326400	conserved Plasmodium protein, unknown function	-2.02591	0.00331187
PVP01_0409900	acyl-CoA synthetase, putative	-2.02579	1.22399e-08	1
PVP01_1339300	conserved Plasmodium protein, unknown function	-2.02059	7.21832e-11	1	1
PVP01_1414000	conserved Plasmodium protein, unknown function	-2.01382	0.00575594	1	1
PVP01_0303100	alpha/beta hydrolase, putative	-2.01096	0.000111166	1
PVP01_0714700	conserved Plasmodium protein, unknown function	-2.01044	0.00474216	1
PVP01_0114900	PAP2-like protein, putative	-2.00715	0.00172212
PVP01_1452700	protein TOC75, putative	-2.00712	0.00402875		1
PVP01_0715400	merozoite organizing protein, putative	-1.99943	0.000677495		1
PVP01_0701100	reticulocyte binding protein 1b	-1.99691	2.20939e-09	1	1
PVP01_0813300	conserved Plasmodium protein, unknown function	-1.99664	0.00162722		1
PVP01_1339600	conserved Plasmodium protein, unknown function	-1.99542	0.000352269		1
PVP01_1103800	ABC transporter E family member 1, putative	-1.98286	8.43078e-07
PVP01_0709600	conserved Plasmodium protein, unknown function	-1.97808	2.20496e-05	1
PVP01_0304000	conserved Plasmodium protein, unknown function	-1.97542	5.38981e-08		1
PVP01_0946100	dynamin-like protein, putative	-1.9721	8.9947e-05		1
PVP01_0511000	histone acetyltransferase GCN5, putative	-1.96998	8.2108e-08		1
PVP01_1466500	conserved Plasmodium protein, unknown function	-1.95961	0.000988537
PVP01_1226200	conserved Plasmodium protein, unknown function	-1.95892	0.000247528	1	1
PVP01_0723000	conserved Plasmodium protein, unknown function	-1.95088	1.06584e-07		1
PVP01_0406800	conserved Plasmodium protein, unknown function	-1.95009	0.00500099	1	1
PVP01_0613800	merozoite TRAP-like protein, putative	-1.94542	2.26167e-05		1
PVP01_0409600	conserved Plasmodium protein, unknown function	-1.94032	0.0106921	1	1
PVP01_0733400	UBX domain, putative	-1.93741	0.00323037		1
PVP01_0104800	E3 ubiquitin-protein ligase, putative	-1.93732	4.45588e-05	1	1
PVP01_0307000	conserved Plasmodium protein, unknown function	-1.93396	1.98471e-05		1
PVP01_1134500	conserved Plasmodium protein, unknown function	-1.93001	0.00908245
PVP01_0508000	SPRY domain, putative	-1.92426	3.73949e-05	1	1
PVP01_1112200	conserved Plasmodium protein, unknown function	-1.92327	7.12685e-06	1	1
PVP01_0813600	phosphoinositide-specific phospholipase C, putative	-1.92279	0.0242553	1	1
PVP01_1206700	GTPase, putative	-1.92217	0.00587627
PVP01_0105000	conserved Plasmodium protein, unknown function	-1.9215	0.00466864	1	1
PVP01_1262500	serine/threonine protein kinase, putative	-1.92137	2.83543e-05		1
PVP01_1441600	phospholipid-transporting ATPase, putative	-1.92045	7.9307e-10	1	1
PVP01_0206100	photosensitized INA-labeled protein PHIL1, putative	-1.91579	0.00414144		1
PVP01_1226100	conserved Plasmodium protein, unknown function	-1.91534	0.000105976	1
PVP01_0418300	merozoite surface protein 4	-1.91044	0.000275064		1
PVP01_0732200	gamma-tubulin complex component, putative	-1.90859	0.004655		1
PVP01_0710100	conserved Plasmodium protein, unknown function	-1.90716	1.21255e-05	1	1
PVP01_1143100	DNA repair protein RAD50, putative	-1.89996	0.0131576	1	1
PVP01_0601400	Plasmodium exported protein (PHIST), unknown function	-1.89514	0.0012066		1
PVP01_1011300	inner membrane complex protein, putative	-1.89298	9.32017e-06	1
PVP01_1103600	conserved Plasmodium protein, unknown function	-1.89048	1.64688e-07	1	1
PVP01_0801100	Plasmodium exported protein, unknown function	-1.88792	5.07763e-05	1	1
PVP01_0114000	DnaJ protein, putative	-1.88765	0.00094419		1
PVP01_1456500	conserved Plasmodium protein, unknown function	-1.8832	0.00697978	1	1
PVP01_1130500	conserved protein, unknown function	-1.8787	2.40323e-05		1
PVP01_0522700	Plasmodium exported protein (PHIST), unknown function	-1.87831	1.29269e-05		1
PVP01_0117700	inositol 5-phosphatase, putative	-1.87353	0.0332808		1
PVP01_1313200	translocon component PTEX150, putative	-1.87165	1.75479e-05	1	1
PVP01_1463500	myosin A tail domain interacting protein, putative	-1.87035	0.000550637
PVP01_0829900	phosphoglycerate mutase, putative	-1.86892	0.000637226		1
PVP01_1132900	kinetochore protein NDC80, putative	-1.86838	1.02613e-05
PVP01_1131900	conserved Plasmodium protein, unknown function	-1.86723	6.2136e-05		1
PVP01_1022200	inositol-3-phosphate synthase, putative	-1.86658	5.31883e-06		1
PVP01_1235700	exported protein 2, putative	-1.86581	1.61833e-08	1	1
PVP01_0602700	conserved Plasmodium protein, unknown function	-1.84409	0.0175546	1	1
PVP01_0530000	conserved Plasmodium protein, unknown function	-1.84211	0.0161614		1
PVP01_0214800	conserved Plasmodium protein, unknown function	-1.84207	0.00266326	1	1
PVP01_1123500	conserved Plasmodium protein, unknown function	-1.83454	6.05152e-05	1	1
PVP01_1450900	conserved Plasmodium protein, unknown function	-1.83242	0.00252904		1
PVP01_1029200	conserved Plasmodium protein, unknown function	-1.83046	4.1802e-05	1	1
PVP01_0713300	BSD-domain protein, putative	-1.82818	0.0123081		1
PVP01_0924600	endoplasmic reticulum oxidoreductin, putative	-1.82541	3.14026e-06		1
PVP01_0916100	vivapain-3	-1.82426	4.38369e-08	1	1
PVP01_1139900	conserved Plasmodium protein, unknown function	-1.81887	2.02182e-05	1	1
PVP01_0115300	gamete release protein, putative	-1.8131	9.3754e-05		1
PVP01_0835000	conserved Plasmodium protein, unknown function	-1.81152	0.00595386		1
PVP01_0925000	U6 snRNA-associated Sm-like protein LSm1, putative	-1.80785	0.00632578
PVP01_1250200	conserved Plasmodium protein, unknown function	-1.80729	6.01131e-08		1
PVP01_0817100	conserved Plasmodium protein, unknown function	-1.80674	0.00297844		1
PVP01_0517500	conserved Plasmodium protein, unknown function	-1.80563	0.00424915	1
PVP01_0204500	phosphatidylinositol-4-phosphate 5-kinase, putative	-1.80364	0.000371276	1	1
PVP01_1266900	conserved Plasmodium protein, unknown function	-1.80337	4.96087e-08	1	1
PVP01_0725500	CS domain protein, putative	-1.80202	0.00197791		1
PVP01_0604900	conserved Plasmodium protein, unknown function	-1.8007	0.0335444	1	1
PVP01_1422500	serpentine receptor, putative	-1.79434	6.68673e-06
PVP01_0806600	PPPDE peptidase, putative	-1.7888	0.00730873	1	1
PVP01_0919300	myosin light chain B, putative	-1.78269	0.0444713	1	1
PVP01_0942500	EELM2 domain-containing protein, putative	-1.78104	1.01634e-05		1
PVP01_0304600	ag-1 blood stage membrane protein homologue	-1.77762	0.033101	1	1
PVP01_0506100	conserved Plasmodium protein, unknown function	-1.77645	0.00209707	1	1
PVP01_1004400	cell cycle regulator protein, putative	-1.76968	0.0124202		1
PVP01_1306100	conserved Plasmodium protein, unknown function	-1.7624	0.000144637	1	1
PVP01_0409800	RING zinc finger protein, putative	-1.76181	0.000787409
PVP01_1142900	conserved Plasmodium protein, unknown function	-1.76166	0.00305	1	1
PVP01_1020300	deoxyribodipyrimidine photo-lyase, putative	-1.75904	0.000790974		1
PVP01_0932800	ubiquitin-like protein, putative	-1.75572	0.000204254	1	1
PVP01_0819500	signal peptidase complex subunit SPC2, putative	-1.75568	0.00748185	1	1
PVP01_1413000	malonyl CoA-acyl carrier protein transacylase, putative	-1.7539	3.91718e-05		1
PVP01_1238700	conserved Plasmodium protein, unknown function	-1.75195	0.000405214	1	1
PVP01_0925500	conserved Plasmodium protein, unknown function	-1.75178	1.65323e-05	1	1
PVP01_1445500	conserved Plasmodium protein, unknown function	-1.74995	0.003413
PVP01_1217200	conserved Plasmodium protein, unknown function	-1.74603	0.00691987	1	1
PVP01_1125700	tyrosine kinase-like protein, putative	-1.73948	0.0095581	1	1
PVP01_0004230	conserved Plasmodium protein, unknown function	-1.73746	2.51707e-07
PVP01_1343700	GTPase-activating protein, putative	-1.73352	0.027835
PVP01_0822800	conserved Plasmodium protein, unknown function	-1.73219	0.00153135		1
PVP01_1455600	conserved Plasmodium protein, unknown function	-1.72856	2.84897e-05	1	1
PVP01_0616600	DEAD/DEAH box helicase, putative	-1.72609	0.0381869		1
PVP01_1329500	conserved Plasmodium protein, unknown function	-1.72412	2.79896e-07	1	1
PVP01_0618300	early transcribed membrane protein	-1.72372	0.00720662		1
PVP01_0207200	conserved Plasmodium membrane protein, unknown function	-1.72338	0.00303493
PVP01_1404400	sodium/hydrogen exchanger, Na+, H+ antiporter, putative	-1.72251	1.19517e-09	1	1
PVP01_0110400	conserved Plasmodium protein, unknown function	-1.72123	5.82202e-05	1	1
PVP01_0115600	GTPase-activating protein, putative	-1.71933	1.78216e-05	1	1
PVP01_1209900	conserved Plasmodium protein, unknown function	-1.71515	9.61529e-05	1	1
PVP01_0213600	conserved Plasmodium protein, unknown function	-1.71509	5.53327e-05	1	1
PVP01_0308400	U4/U6 small nuclear ribonucleoprotein PRP31, putative	-1.70635	0.000618539		1
PVP01_0410800	protein transport protein SEC31, putative	-1.70598	1.65323e-05	1	1
PVP01_1016000	zinc finger protein, putative	-1.70452	1.2723e-05	1
PVP01_1257900	conserved Plasmodium protein, unknown function	-1.70434	0.0012816	1	1
PVP01_1268600	metacaspase 2, putative	-1.70179	0.0033659	1	1
PVP01_1313800	ataxin-2 like protein, putative	-1.69607	0.000709763		1
PVP01_0310100	conserved Plasmodium protein, unknown function	-1.69451	0.00861635	1	1
PVP01_1142200	coatomer alpha subunit, putative	-1.68734	4.95872e-05	1	1
PVP01_0819300	histone H2A.Z, putative	-1.68178	2.44672e-05		1
PVP01_0921000	alpha/beta hydrolase fold domain containing protein, putative	-1.68048	0.0010073	1	1
PVP01_1442500	polyadenylate-binding protein, putative	-1.68002	1.09115e-07		1
PVP01_0530100	conserved Plasmodium protein, unknown function	-1.67977	0.000471677
PVP01_1225400	myosin C, putative	-1.67843	0.000287105	1	1
PVP01_0110100	prodrug activation and resistance esterase, putative	-1.67808	0.00213522
PVP01_0918600	conserved Plasmodium protein, unknown function	-1.67788	0.0113625		1
PVP01_0209000	conserved Plasmodium protein, unknown function	-1.67497	6.56432e-06	1	1
PVP01_1458300	conserved Plasmodium protein, unknown function	-1.6724	0.000712106	1	1
PVP01_0812200	conserved Plasmodium protein, unknown function	-1.67047	0.0161786
PVP01_0513200	protein kinase 1, putative	-1.6703	0.0152094	1	1
PVP01_0107700	conserved Plasmodium protein, unknown function	-1.66814	6.22603e-05	1	1
PVP01_0525900	repressor of RNA polymerase III transcription MAF1, putative	-1.66754	5.63715e-06		1
PVP01_0941300	conserved Plasmodium protein, unknown function	-1.66631	0.00229533		1
PVP01_1313500	glucose-6-phosphate isomerase, putative	-1.66191	8.41809e-05	1	1
PVP01_1242100	vacuolar ATP synthase subunit d, putative	-1.65948	0.000268539		1
PVP01_1305400	conserved Plasmodium protein, unknown function	-1.65803	0.0199728		1
PVP01_0413500	GAF domain-related protein, putative	-1.65605	0.000367139	1	1
PVP01_1143000	long chain polyunsaturated fatty acid elongation enzyme, putative	-1.65571	0.000504624	1	1
PVP01_0511700	protein transport protein SEC23, putative	-1.65453	0.000334468	1	1
PVP01_1266600	conserved Plasmodium protein, unknown function	-1.65385	8.11888e-06		1
PVP01_0924900	conserved Plasmodium protein, unknown function	-1.65094	0.000231381		1
PVP01_0304700	liver specific protein 2, putative	-1.64943	6.26511e-07	1	1
PVP01_1243300	fam-a protein	-1.6494	0.000336413		1
PVP01_1467300	CSC1-like protein, putative	-1.64585	0.000124526	1	1
PVP01_1203500	conserved Plasmodium protein, unknown function	-1.63742	0.0276791		1
PVP01_1264300	conserved Plasmodium protein, unknown function	-1.63208	3.95822e-07	1	1
PVP01_0920600	conserved Plasmodium protein, unknown function	-1.63148	0.00344422		1
PVP01_0118800	protein kinase, putative	-1.63024	0.0317346		1
PVP01_1232700	conserved Plasmodium protein, unknown function	-1.62998	0.000449125		1
PVP01_1226900	conserved Plasmodium protein, unknown function	-1.62926	3.45604e-05
PVP01_1260300	conserved Plasmodium protein, unknown function	-1.62665	3.56295e-05	1
PVP01_0607000	schizont egress antigen-1, putative	-1.62575	0.000360679	1	1
PVP01_1343200	ribonucleoside-diphosphate reductase small chain, putative	-1.62397	0.00011714		1
PVP01_0516800	zinc finger protein, putative	-1.62092	0.000574611		1
PVP01_0208800	conserved Plasmodium protein, unknown function	-1.61656	0.000358856		1
PVP01_1463200	actin	-1.61492	3.08062e-05		1
PVP01_1133600	cdc2-related protein kinase 5, putative	-1.61437	0.0197772		1
PVP01_1207500	conserved Plasmodium protein, unknown function	-1.61276	0.000117673		1
PVP01_1234200	protein disulfide-isomerase, putative	-1.61194	0.000436872		1
PVP01_1315300	calmodulin, putative	-1.61039	6.95003e-06		1
PVP01_0622000	DNA repair helicase RAD25, putative	-1.59795	0.000204237		1
PVP01_1115000	protein kinase 5	-1.59489	0.0187389
PVP01_1228800	conserved Plasmodium protein, unknown function	-1.59384	0.00310692		1
PVP01_1437300	conserved Plasmodium protein, unknown function	-1.59297	0.0056066	1	1
PVP01_1268900	translocation protein sec62, putative	-1.59264	0.00060689	1	1
PVP01_0408400	MtN3-like protein	-1.59204	0.0116462		1
PVP01_1305900	conserved Plasmodium protein, unknown function	-1.59203	3.90337e-06		1
PVP01_1219400	MSP7-like protein	-1.58671	0.0138646		1
PVP01_0714800	conserved Plasmodium protein, unknown function	-1.58368	0.0112467	1	1
PVP01_0513800	protein transport protein YIF1, putative	-1.57982	0.0119948		1
PVP01_0832500	conserved Plasmodium protein, unknown function	-1.57722	0.00786031		1
PVP01_1460700	translation initiation factor SUI1, putative	-1.57543	3.4475e-06		1
PVP01_1267700	Sad1/UNC domain-containing protein, putative	-1.57528	5.0192e-05		1
PVP01_1206500	elongation factor Tu, putative	-1.57349	0.0206289		1
PVP01_0613100	methyltransferase, putative	-1.56654	0.0155977		1
PVP01_1114500	conserved Plasmodium protein, unknown function	-1.56651	0.000102428		1
PVP01_0611800	conserved Plasmodium protein, unknown function	-1.56383	0.00326401	1	1
PVP01_1205300	conserved Plasmodium protein, unknown function	-1.56322	2.49913e-06		1
PVP01_1121200	choline/ethanolaminephosphotransferase, putative	-1.56122	0.00290693	1	1
PVP01_1312000	conserved Plasmodium protein, unknown function	-1.55983	0.00660347
PVP01_0935100	conserved Plasmodium protein, unknown function	-1.55814	0.00723914	1	1
PVP01_0519800	conserved Plasmodium protein, unknown function	-1.55764	0.0010043		1
PVP01_1116400	serine/threonine protein phosphatase 5, putative	-1.55714	0.000310144	1	1
PVP01_0521100	acylated pleckstrin-homology domain-containing protein, putative	-1.54879	0.0143266
PVP01_1240500	26S proteasome regulatory subunit RPN2, putative	-1.54849	5.31883e-06	1	1
PVP01_1454200	clustered-asparagine-rich protein, putative	-1.54427	0.000700922		1
PVP01_0913700	conserved Plasmodium protein, unknown function	-1.54206	0.0252522	1	1
PVP01_0934100	LEM3/CDC50 family protein, putative	-1.54096	2.31215e-05	1
PVP01_0706500	P1 nuclease, putative	-1.53976	0.00772893	1
PVP01_0419100	DNA repair protein RAD2, putative	-1.5391	0.0225571		1
PVP01_0730900	profilin, putative	-1.53717	0.000604105	1
PVP01_1030000	cation transporting P-ATPase, putative	-1.5369	4.8601e-05
PVP01_0804200	conserved Plasmodium protein, unknown function	-1.53667	0.000960525
PVP01_1437100	AP-2 complex subunit mu, putative	-1.5343	7.26046e-06	1	1
PVP01_0725200	glutamine-dependent NAD(+) synthetase, putative	-1.53311	0.000532676		1
PVP01_1253400	RAP protein, putative	-1.52378	0.000472326	1
PVP01_0315600	conserved Plasmodium protein, unknown function	-1.52344	0.0105902		1
PVP01_0823500	formate-nitrite transporter, putative	-1.52122	7.84328e-06		1
PVP01_1230500	conserved Plasmodium protein, unknown function	-1.51497	0.000299283
PVP01_0939400	guanylyl cyclase, putative	-1.51439	6.93905e-08	1	1
PVP01_0613600	partial CSTF domain-containing protein, putative	-1.51004	0.00264104		1
PVP01_0417100	serine-repeat antigen 1 (SERA)	-1.50396	1.151e-06	1	1
PVP01_1007100	conserved protein, unknown function	-1.49233	6.14514e-07	1	1
PVP01_0505400	conserved Plasmodium protein, unknown function	-1.49124	0.0176968		1
PVP01_0818400	WD repeat-containing protein, putative	-1.49085	0.0225571		1
PVP01_0721700	nitric oxide synthase, putative	-1.48812	0.0158431	1	1
PVP01_0731500	importin alpha re-exporter, putative	-1.48286	1.54951e-06	1	1
PVP01_0725000	conserved Plasmodium protein, unknown function	-1.47637	0.0304746		1
PVP01_0615900	calmodulin, putative	-1.47379	0.0449061		1
PVP01_0509300	conserved Plasmodium protein, unknown function	-1.47257	0.00218089	1	1
PVP01_1334800	conserved Plasmodium protein, unknown function	-1.47186	0.0506265		1
PVP01_1309100	50S ribosomal protein L1, apicoplast, putative	-1.46983	0.00528085		1
PVP01_1119800	SET domain protein, putative	-1.4676	9.48983e-05	1	1
PVP01_1124900	SNF2 helicase, putative	-1.46383	0.000124552	1	1
PVP01_1124500	sphingomyelin synthase 1, putative	-1.46375	0.0450463	1	1
PVP01_0907900	nucleic acid binding protein, putative	-1.46289	0.000928049		1
PVP01_1466900	THO complex subunit 2, putative	-1.46228	0.00684126		1
PVP01_0715100	RNA-binding protein musashi, putative	-1.46006	0.00082322		1
PVP01_0804600	conserved Plasmodium protein, unknown function	-1.45871	0.00497589	1	1
PVP01_0412600	peptide chain release factor subunit 1, putative	-1.45564	0.0212616
PVP01_1137400	conserved Plasmodium protein, unknown function	-1.45516	0.00488544	1	1
PVP01_1308500	cytosolic iron-sulfur protein assembly protein 1, putative	-1.4501	0.000724812	1	1
PVP01_1110800	conserved Plasmodium protein, unknown function	-1.44644	0.00651708	1	1
PVP01_1341500	conserved Plasmodium protein, unknown function	-1.44507	0.0118604		1
PVP01_1145100	centrosomal protein CEP76, putative	-1.44224	0.000542732		1
PVP01_0212100	conserved Plasmodium membrane protein, unknown function	-1.44185	0.000292068	1	1
PVP01_1339500	conserved Plasmodium protein, unknown function	-1.43582	8.42332e-05		1
PVP01_0409400	conserved Plasmodium protein, unknown function	-1.43458	0.00206603		1
PVP01_0112000	coatomer subunit epsilon, putative	-1.43297	0.0301863
PVP01_1135500	conserved Plasmodium protein, unknown function	-1.42764	0.0499006		1
PVP01_1417500	choline-phosphate cytidylyltransferase, putative	-1.42732	0.00833886	1	1
PVP01_0829300	conserved Plasmodium protein, unknown function	-1.42586	0.0450444		1
PVP01_1419700	translocation protein SEC63, putative	-1.42481	4.2025e-06		1
PVP01_1447000	WD repeat-containing protein, putative	-1.42345	0.00243754	1	1
PVP01_1247300	conserved Plasmodium protein, unknown function	-1.41775	0.00287667		1
PVP01_0906400	translocon component PTEX88, putative	-1.41575	0.00046564		1
PVP01_0116000	conserved Plasmodium protein, unknown function	-1.41509	0.0280726	1	1
PVP01_0313400	conserved Plasmodium protein, unknown function	-1.4148	0.000820174		1
PVP01_1255900	elongation factor 2, putative	-1.41433	2.08606e-07		1
PVP01_0529800	AP2 domain transcription factor, putative	-1.40832	0.00363157		1
PVP01_1321800	DNA mismatch repair protein MSH2, putative	-1.40641	7.4166e-05	1	1
PVP01_0822900	cdc2-related protein kinase 4, putative	-1.40404	0.0012915		1
PVP01_0509600	lipase maturation factor, putative	-1.40404	0.00370267
PVP01_0607900	phospholipid scramblase, putative	-1.40397	0.0267342	1	1
PVP01_1234500	conserved Plasmodium protein, unknown function	-1.40378	0.000617415	1
PVP01_0807400	AP2 domain transcription factor, putative	-1.40179	0.000370703		1
PVP01_1441400	nucleus export protein BRR6, putative	-1.39841	0.00158376		1
PVP01_0530600	transmembrane emp24 domain-containing protein, putative	-1.39639	0.000395123		1
PVP01_1323600	conserved Plasmodium protein, unknown function	-1.39147	0.000677894	1
PVP01_1457000	protein kinase 2, putative	-1.3913	0.00418897	1	1
PVP01_0823900	conserved Plasmodium protein, unknown function	-1.39104	0.0153469	1	1
PVP01_0607600	serine/arginine-rich splicing factor 4, putative	-1.38937	4.91024e-05		1
PVP01_1257500	AP2 domain transcription factor, putative	-1.38559	0.00878972		1
PVP01_1345100	translocation associated membrane protein, putative	-1.38258	0.0432801		1
PVP01_1468800	tryptophan--tRNA ligase, putative	-1.38103	0.00944971		1
PVP01_1017600	phosducin-like protein, putative	-1.37811	0.00585936		1
PVP01_1120300	DnaJ protein, putative	-1.37617	0.00110481		1
PVP01_1265400	acid cluster protein 33 homologue, putative	-1.37602	0.0092242
PVP01_1404700	conserved Plasmodium protein, unknown function	-1.37498	2.1049e-05	1	1
PVP01_1225200	chromatin assembly factor 1 P55 subunit, putative	-1.37443	0.0030617
PVP01_0415700	phospholipase A2, putative	-1.37045	0.00573322		1
PVP01_0918500	conserved Plasmodium protein, unknown function	-1.36677	0.0345362	1	1
PVP01_0823600	kinetochore protein NUF2, putative	-1.36348	0.0109692
PVP01_1268200	conserved Plasmodium protein, unknown function	-1.36307	0.00157373	1	1
PVP01_0311300	DNA polymerase alpha catalytic subunit A, putative	-1.35988	0.00760699		1
PVP01_0517200	zinc finger protein, putative	-1.35844	0.00984787		1
PVP01_1343100	RING zinc finger protein, putative	-1.35761	0.0116069		1
PVP01_0113700	protein tyrosine phosphatase, putative	-1.35204	0.0053908	1	1
PVP01_0520500	structural maintenance of chromosomes protein 3, putative	-1.34773	0.00934375
PVP01_0529300	phosphatidylinositol 4-kinase, putative	-1.34746	0.00839341	1	1
PVP01_0910900	conserved Plasmodium protein, unknown function	-1.34638	0.00043912	1	1
PVP01_1127000	RNA methyltransferase, putative	-1.3435	0.0188444		1
PVP01_1014200	FoP domain-containing protein, putative	-1.34173	0.000109053		1
PVP01_1138200	SNARE associated Golgi protein, putative	-1.34142	4.62661e-05		1
PVP01_0711600	elongation factor 1-beta, putative	-1.33765	5.82202e-05	1	1
PVP01_1027200	transcription factor 25, putative	-1.33384	0.0105902		1
PVP01_1027300	GTPase-activating protein, putative	-1.33339	0.0354527
PVP01_0104600	phosphoinositide-binding protein, putative	-1.33322	0.00203966	1	1
PVP01_0520300	50S ribosomal protein L10, putative	-1.32077	0.0225571
PVP01_1304300	HAD domain ookinete protein, putative	-1.31851	0.0243908		1
PVP01_0724600	protein kinase, putative	-1.31692	0.00408032		1
PVP01_1456600	conserved Plasmodium protein, unknown function	-1.31591	0.0127076		1
PVP01_1227100	conserved Plasmodium protein, unknown function	-1.3097	0.0331008	1	1
PVP01_0410100	conserved Plasmodium protein, unknown function	-1.30775	0.0358675		1
PVP01_1206300	TBC domain protein, putative	-1.30474	0.00265565
PVP01_0408300	autophagy-related protein 11, putative	-1.30427	0.0133263	1	1
PVP01_1316100	conserved Plasmodium protein, unknown function	-1.30396	0.00172212	1	1
PVP01_1270500	bromodomain protein, putative	-1.30383	0.000116181	1	1
PVP01_0822600	kinesin-5, putative	-1.29907	0.0431523		1
PVP01_0527700	conserved Plasmodium protein, unknown function	-1.29811	0.000860589		1
PVP01_1442900	conserved Plasmodium protein, unknown function	-1.29216	0.0473132	1	1
PVP01_0924100	conserved Plasmodium protein, unknown function	-1.29063	2.53523e-05		1
PVP01_0515600	Plasmodium exported protein (PHIST), unknown function	-1.28976	0.00127596		1
PVP01_1113900	patatin-like phospholipase, putative	-1.28873	0.00551437		1
PVP01_1328600	DNL-type zinc finger protein, putative	-1.28731	0.0127717
PVP01_1108100	reticulon-like protein, putative	-1.28717	0.000281202
PVP01_1418000	DNA replication licensing factor MCM4, putative	-1.28558	0.000527794		1
PVP01_0724900	monocarboxylate transporter, putative	-1.28262	0.000789692	1	1
PVP01_1431000	conserved Plasmodium protein, unknown function	-1.27971	0.000269914	1	1
PVP01_1256500	conserved Plasmodium protein, unknown function	-1.2758	0.0117824	1	1
PVP01_0918700	AP-1 complex subunit sigma, putative	-1.27207	0.0134046	1
PVP01_0945800	coatomer subunit gamma, putative	-1.27203	0.00238132	1	1
PVP01_1415900	conserved Plasmodium protein, unknown function	-1.27061	0.0110252
PVP01_1329900	conserved Plasmodium protein, unknown function	-1.26747	0.00589184	1	1
PVP01_0619000	ubiquitin-conjugating enzyme E2, putative	-1.26662	0.0136099		1
PVP01_1227700	conserved Apicomplexan protein, unknown function	-1.26275	0.0171783		1
PVP01_1028400	conserved Plasmodium protein, unknown function	-1.25723	0.0193959
PVP01_1006800	DNA replication licensing factor MCM3, putative	-1.25217	0.000147628		1
PVP01_1025700	triose phosphate transporter, putative	-1.25143	0.00624866	1	1
PVP01_0118400	mannose-6-phosphate isomerase, putative	-1.24926	0.0031306		1
PVP01_0936000	regulator of chromosome condensation, putative	-1.2491	0.00279263	1	1
PVP01_0914100	UDP-galactose transporter, putative	-1.24886	0.000713534
PVP01_1212200	myosin A, putative	-1.2483	0.00013936	1	1
PVP01_0516600	DNA helicase, putative	-1.24809	4.65796e-05		1
PVP01_1320900	protein kinase, putative	-1.24496	0.0244259	1	1
PVP01_1415400	cop-coated vesicle membrane protein p24 precursor, putative	-1.24109	0.0166196		1
PVP01_1337800	conserved Plasmodium protein, unknown function	-1.23811	0.00714625	1
PVP01_1228900	conserved Plasmodium protein, unknown function	-1.23457	0.0343328
PVP01_0701600	ras-related protein RAB7, putative	-1.23383	0.000189008
PVP01_0511300	serine/threonine protein kinase VPS15, putative	-1.23214	0.0180846		1
PVP01_1347000	choline kinase, putative	-1.23211	0.0320706		1
PVP01_1346500	26S proteasome regulatory subunit RPN6, putative	-1.23104	6.50547e-05		1
PVP01_1447300	multidrug resistance-associated protein 2, putative	-1.22947	0.0160959		1
PVP01_0317200	conserved Plasmodium protein, unknown function	-1.22779	0.0254274		1
PVP01_1224100	ER lumen protein retaining receptor 1, putative	-1.22572	9.03513e-05		1
PVP01_1208400	conserved Plasmodium protein, unknown function	-1.22467	0.00109459	1	1
PVP01_0606100	ADP-ribosylation factor, putative	-1.21901	0.0290924	1
PVP01_1319600	coatomer subunit beta, putative	-1.21311	0.0234954		1
PVP01_1445000	ataxin-3, putative	-1.21262	0.00914619	1	1
PVP01_0603500	conserved Plasmodium protein, unknown function	-1.21072	0.00936054		1
PVP01_0717500	DnaJ protein, putative	-1.20879	5.82202e-05	1	1
PVP01_1005700	AP-1 complex subunit beta, putative	-1.20637	8.53947e-05		1
PVP01_1319400	conserved Plasmodium protein, unknown function	-1.20628	0.0481451	1	1
PVP01_0612800	centrin-3, putative	-1.20583	0.00963396	1	1
PVP01_0320400	conserved Plasmodium protein, unknown function	-1.20167	0.00686415	1	1
PVP01_1408600	conserved Plasmodium protein, unknown function	-1.19571	0.00751248		1
PVP01_1022500	RNA pseudouridylate synthase, putative	-1.19135	0.0102106	1	1
PVP01_1449600	amino acid transporter, putative	-1.18599	0.0024341	1	1
PVP01_0801200	Plasmodium exported protein, unknown function	-1.18249	0.00606878	1	1
PVP01_0922200	exported protein 1, putative	-1.17348	0.000110751		1
PVP01_1445600	conserved Plasmodium protein, unknown function	-1.17335	0.0493047	1	1
PVP01_0315300	60S ribosomal protein L11a, putative	-1.1696	0.00422054
PVP01_1308000	protein phosphatase, putative	-1.16658	0.000253074	1	1
PVP01_1328700	tetratricopeptide repeat protein, putative	-1.16499	0.0167836	1	1
PVP01_1024200	phosphatidylinositol 4-kinase, putative	-1.16271	0.0315721	1	1
PVP01_1225700	transcriptional regulatory protein sir2a, putative	-1.15872	0.0453355
PVP01_1419200	conserved Plasmodium protein, unknown function	-1.155	0.00152714	1	1
PVP01_0114600	conserved protein, unknown function	-1.15437	0.0454341		1
PVP01_1428600	conserved Plasmodium protein, unknown function	-1.15402	0.00877833		1
PVP01_1442400	BRO1 domain-containing protein, putative	-1.15307	0.000146787	1
PVP01_1014700	V-type proton ATPase 16 kDa proteolipid subunit, putative	-1.14761	8.40205e-05	1	1
PVP01_1119600	sec14-like cytosolic factor or phosphatidylinositol/phosphatidylcholine transfer protein, putative	-1.1448	0.0153488	1
PVP01_0525700	DNA helicase MCM9, putative	-1.14053	0.0131356	1	1
PVP01_0942800	conserved Plasmodium protein, unknown function	-1.1403	0.00194188	1	1
PVP01_1423300	conserved Plasmodium protein, unknown function	-1.13542	0.00224127	1	1
PVP01_0947900	conserved Plasmodium protein, unknown function	-1.13375	0.000490068	1	1
PVP01_1131700	histone H2A, putative	-1.1293	0.000404204		1
PVP01_1260700	conserved Plasmodium protein, unknown function	-1.12878	0.0113128		1
PVP01_1105100	conserved Plasmodium protein, unknown function	-1.12513	0.00870144	1	1
PVP01_0720700	S-adenosylmethionine synthetase, putative	-1.11943	0.00261064	1	1
PVP01_0935300	alpha/beta hydrolase, putative	-1.11824	0.000990743		1
PVP01_1146300	SAC3/GNAP family-related protein, putative	-1.11813	0.0278014	1	1
PVP01_1425800	conserved Plasmodium protein, unknown function	-1.11812	0.0369538	1	1
PVP01_0105500	origin recognition complex subunit 2, putative	-1.11635	0.00210236		1
PVP01_0706700	conserved Plasmodium protein, unknown function	-1.11579	0.0346457		1
PVP01_0920000	ubiquitin-protein ligase, putative	-1.11361	0.0191698	1	1
PVP01_1442700	histone chaperone ASF1, putative	-1.11176	0.000828506		1
PVP01_0819600	conserved Plasmodium protein, unknown function	-1.10929	0.0224283
PVP01_0927700	protein phosphatase, putative	-1.10857	0.00637022	1	1
PVP01_0931500	structural maintenance of chromosomes protein 1, putative	-1.10456	0.00153317		1
PVP01_1340300	conserved Plasmodium protein, unknown function	-1.10247	0.011989	1	1
PVP01_1105700	conserved Plasmodium protein, unknown function	-1.09916	0.0172542		1
PVP01_0914600	conserved Plasmodium protein, unknown function	-1.0986	0.0509613	1
PVP01_0716300	heat shock protein 70, putative	-1.09462	4.77604e-05		1
PVP01_0921700	conserved Plasmodium protein, unknown function	-1.09372	0.0209086	1	1
PVP01_1253800	conserved Plasmodium protein, unknown function	-1.09262	0.0167836	1	1
PVP01_0604700	conserved Plasmodium protein, unknown function	-1.0901	0.0150507	1	1
PVP01_0917900	conserved Plasmodium protein, unknown function	-1.08967	0.004655		1
PVP01_1110900	protein transport protein Sec24A, putative	-1.08844	0.00869823	1	1
PVP01_0905200	thioredoxin, putative	-1.08793	0.0046444		1
PVP01_1312500	N-acetyltransferase, putative	-1.0874	0.000359554	1	1
PVP01_0818600	ATP-dependent RNA helicase DDX42, putative	-1.08394	0.0460253		1
PVP01_1004800	conserved Plasmodium protein, unknown function	-1.08168	0.000502042	1	1
PVP01_1301900	conserved protein, unknown function	-1.08161	0.00742591		1
PVP01_1425200	importin beta, putative	-1.08042	0.0227098	1	1
PVP01_0922500	3-phosphoinositide dependent protein kinase-1, putative	-1.0803	0.0387086	1	1
PVP01_0804000	E3 ubiquitin-protein ligase, putative	-1.07887	0.00788147		1
PVP01_1334400	atypical protein kinase, ABC-1 family, putative	-1.07882	0.00321247	1	1
PVP01_1107800	conserved Plasmodium protein, unknown function	-1.07821	0.011122	1	1
PVP01_1115800	conserved Plasmodium protein, unknown function	-1.07611	0.00616105		1
PVP01_1466000	26S protease regulatory subunit 8, putative	-1.07492	0.00152219		1
PVP01_1462800	epsin, putative	-1.0734	0.0450005		1
PVP01_0409300	DNA-directed RNA polymerase II subunit RPB2, putative	-1.07002	0.0130134		1
PVP01_1337700	rhomboid protease ROM8, putative	-1.06836	0.0464226		1
PVP01_0212200	ubiquitin carboxyl-terminal hydrolase, putative	-1.06755	0.000443396		1
PVP01_1118400	conserved Plasmodium protein, unknown function	-1.06631	0.00861635	1	1
PVP01_0610000	conserved Plasmodium protein, unknown function	-1.05954	0.012147		1
PVP01_0912900	conserved Plasmodium protein, unknown function	-1.05655	0.0279547	1	1
PVP01_1003700	phosphoenolpyruvate/phosphate translocator, putative	-1.05483	0.005663	1
PVP01_0812500	hypoxanthine-guanine phosphoribosyltransferase, putative	-1.05437	0.021667	1
PVP01_0203800	conserved Plasmodium protein, unknown function	-1.05255	0.0173681	1
PVP01_0928300	CRAL/TRIO domain-containing protein, putative	-1.04829	0.0196557
PVP01_0811800	DNA repair protein RAD23, putative	-1.0455	0.0118783	1	1
PVP01_1010300	conserved Plasmodium protein, unknown function	-1.04496	0.0279222	1
PVP01_0806900	rhoGAP GTPase, putative	-1.04338	0.0169291		1
PVP01_1424300	conserved Plasmodium protein, unknown function	-1.04099	0.0317534		1
PVP01_1229900	SNARE protein, putative	-1.04018	0.0460095		1
PVP01_0406300	pre-mRNA-processing protein 45, putative	-1.03563	0.048839
PVP01_0319100	conserved Plasmodium protein, unknown function	-1.03471	0.0381745	1	1
PVP01_0707900	exoribonuclease, putative	-1.0322	0.00603104	1	1
PVP01_1221400	transmembrane protein Tmp21 homologue, putative	-1.02869	0.00504577	1	1
PVP01_0603100	26S proteasome regulatory subunit p55, putative	-1.02777	0.0128243
PVP01_1138300	transcription elongation factor SPT5, putative	-1.02547	0.0159678		1
PVP01_1120100	RNA-binding protein, putative	-1.02247	0.00126117
PVP01_0808800	Plasmodium exported protein (PHIST), unknown function	-1.02018	0.0176233		1
PVP01_1322500	conserved Plasmodium protein, unknown function	-1.01751	0.00230544	1	1
PVP01_1427100	CS domain protein, putative	-1.01489	0.047257		1
PVP01_1260500	conserved Plasmodium protein, unknown function	-1.01484	0.00166952	1	1
PVP01_0939800	WD repeat-containing protein, putative	-1.01464	0.00275991	1	1
PVP01_1460600	vacuolar-sorting protein SNF7, putative	-1.01145	0.00855136
PVP01_1131100	conserved Plasmodium protein, unknown function	-1.00694	0.0446091
PVP01_1416500	phosphatidylinositol synthase, putative	-1.00431	0.0370551
PVP01_1263600	WD repeat-containing protein, putative	-1.00352	0.0222944		1
PVP01_1429300	cullin-1, putative	-1.0018	0.00628592		1
PVP01_1267500	oocyst rupture protein 2, putative	-1.00141	0.0140025	1	1
PVP01_0106700	conserved Plasmodium protein, unknown function	-1.00079	0.0235928	1	1
PVP01_1403600	ATP-dependent RNA helicase DHR1, putative	1.00125	0.00262614	1	1
PVP01_0703600	mitochondrial carrier protein, putative	1.00732	0.0160959		1
PVP01_0614700	adenosine deaminase, putative	1.00981	0.0165118		1
PVP01_1405700	NLI interacting factor-like phosphatase, putative	1.01021	0.0141058	1	1
PVP01_1266800	porphobilinogen synthase, putative	1.01217	0.0152094		1
PVP01_1326600	conserved Plasmodium protein, unknown function	1.01236	0.015505	1	1
PVP01_1239500	1-deoxy-D-xylulose 5-phosphate reductoisomerase, putative	1.01307	0.0429647		1
PVP01_1309700	general transcription factor 3C polypeptide 5, putative	1.01787	0.00812418		1
PVP01_0819900	T-complex protein 1 subunit epsilon, putative	1.02097	0.0036698		1
PVP01_1435100	signal recognition particle subunit SRP19, putative	1.02373	0.0377865		1
PVP01_0321000	conserved Plasmodium protein, unknown function	1.02502	0.0153002		1
PVP01_1411500	conserved protein, unknown function	1.02503	0.0238063		1
PVP01_1415200	conserved Plasmodium protein, unknown function	1.02994	0.0365333
PVP01_0924500	splicing factor, putative	1.03102	0.0393291
PVP01_0909700	conserved Plasmodium protein, unknown function	1.03158	0.0048317		1
PVP01_1020600	purine nucleoside phosphorylase, putative	1.03319	0.000459241		1
PVP01_1437400	arginine--tRNA ligase, putative	1.03507	0.000653878		1
PVP01_0942400	OTU domain-containing protein, putative	1.03529	0.0365062		1
PVP01_0904400	actin-like protein, putative	1.03796	0.0074038	1
PVP01_0512300	mitochondrial ribosomal protein L4 precursor, putative	1.04052	0.025268		1
PVP01_0719200	inosine-5'-monophosphate dehydrogenase, putative	1.04156	0.00846617		1
PVP01_0526000	prohibitin-like protein, putative	1.0417	0.0444713		1
PVP01_0943500	conserved Plasmodium protein, unknown function	1.04357	0.0479576
PVP01_1220500	chaperone binding protein, putative	1.04426	0.00302744		1
PVP01_0810700	eukaryotic translation initiation factor 2 subunit beta, putative	1.04595	0.00771474		1
PVP01_0837600	ABC transporter B family member 4, putative	1.04833	0.0272017		1
PVP01_1120200	phosphatidylcholine-sterol acyltransferase, putative	1.04925	0.0233012	1	1
PVP01_0722700	conserved Plasmodium protein, unknown function	1.05319	0.0242918	1
PVP01_1210400	conserved Plasmodium protein, unknown function	1.0532	0.000491513		1
PVP01_1255100	ribosome biogenesis protein TSR1, putative	1.05469	0.0341841		1
PVP01_0922300	protein GCN20, putative	1.05574	0.000829584	1	1
PVP01_1007800	RAP protein, putative	1.05849	0.0306564	1	1
PVP01_0819700	nicotinamidase, putative	1.06084	0.0158455		1
PVP01_1412300	ATP synthase subunit gamma, mitochondrial, putative	1.0637	0.00440131
PVP01_1107200	DNA-directed RNA polymerases I, II, and III subunit RPABC1, putative	1.06433	0.0279789	1
PVP01_0719400	ubiquitin-conjugating enzyme E2, putative	1.06517	0.0381869
PVP01_1264800	GTP-binding protein, putative	1.06723	0.0454341	1
PVP01_0105400	conserved Plasmodium protein, unknown function	1.06909	0.0165063	1	1
PVP01_1122600	mitochondrial ribosomal protein L46 precursor, putative	1.06926	0.0198632		1
PVP01_1339800	conserved Plasmodium protein, unknown function	1.07585	0.0146344	1	1
PVP01_0617700	conserved protein, unknown function	1.07639	0.0474709
PVP01_1405500	conserved Plasmodium protein, unknown function	1.07784	0.00245354		1
PVP01_1414900	conserved Plasmodium protein, unknown function	1.07857	0.0393665	1	1
PVP01_1438500	pre-mRNA-processing factor 17, putative	1.07867	0.0109743		1
PVP01_1010900	multidrug resistance protein 1, putative	1.0792	0.000480449		1
PVP01_0809200	small subunit rRNA synthesis-associated protein, putative	1.0796	0.0296178	1	1
PVP01_1203200	glycerol kinase, putative	1.08496	0.031024		1
PVP01_0705100	zinc finger protein, putative	1.08673	0.000282401	1	1
PVP01_0622500	GDP dissociation inhibitor, putative	1.08727	0.00269681	1
PVP01_0912300	acylphosphatase, putative	1.08826	0.0319598		1
PVP01_0811700	conserved Plasmodium protein, unknown function	1.09184	0.0078294		1
PVP01_1256400	S-adenosylmethionine-dependent methyltransferase, putative	1.09327	0.00597653
PVP01_1122000	protein DJ-1, putative	1.09476	0.0114035		1
PVP01_1103200	DNA repair endonuclease, putative	1.09708	0.0414063	1	1
PVP01_0813200	U3 small nucleolar RNA-associated protein 13, putative	1.0985	0.0225571	1	1
PVP01_0832600	conserved Plasmodium protein, unknown function	1.10071	0.0159614		1
PVP01_1411800	conserved Plasmodium protein, unknown function	1.10744	0.0166196		1
PVP01_1424700	GTP-binding translation elongation factor tu family protein, putative	1.1091	0.0325125		1
PVP01_0719700	conserved Plasmodium protein, unknown function	1.11086	0.026441	1	1
PVP01_1411400	conserved Plasmodium protein, unknown function	1.11162	0.0116057		1
PVP01_0835900	conserved Plasmodium protein, unknown function	1.11508	0.00527501	1	1
PVP01_0312800	conserved Plasmodium protein, unknown function	1.11639	0.0450444
PVP01_0529500	serine/threonine protein kinase RIO2, putative	1.11669	0.0175781		1
PVP01_1455700	periodic tryptophan protein 1, putative	1.11948	0.0244401		1
PVP01_1446700	RNA pseudouridylate synthase, putative	1.12118	0.00597653
PVP01_1253000	RNA-binding protein, putative	1.12384	0.00324975	1	1
PVP01_0809800	conserved Plasmodium protein, unknown function	1.12529	0.00606878	1	1
PVP01_0421300	conserved Plasmodium protein, unknown function	1.1263	0.00323978
PVP01_1457700	hydroxyethylthiazole kinase, putative	1.12931	0.036373		1
PVP01_0719800	conserved Plasmodium protein, unknown function	1.13066	0.0364392		1
PVP01_1342900	RNA-binding protein, putative	1.13165	0.000787301		1
PVP01_0808500	nucleolar protein 5, putative	1.13728	0.000607524	1
PVP01_1323100	protein arginine N-methyltransferase 1, putative	1.14018	0.00236781	1	1
PVP01_1247200	pyridoxal 5'-phosphate synthase, putative	1.142	0.0109065	1	1
PVP01_0204700	DNA-directed RNA polymerase II subunit RPB9, putative	1.14277	0.0329344		1
PVP01_0904200	FeS cluster assembly protein SufD, putative	1.14469	0.000933768		1
PVP01_1468600	ATP-dependent RNA helicase DRS1, putative	1.14502	0.0114966	1
PVP01_1002700	conserved Plasmodium protein, unknown function	1.14907	0.000527794	1	1
PVP01_0929800	parasitophorous vacuolar protein 1, putative	1.15117	1.24111e-05		1
PVP01_0911800	tRNA m5C-methyltransferase, putative	1.155	0.0103643	1	1
PVP01_1104500	NADH-cytochrome b5 reductase, putative	1.15522	0.0163221		1
PVP01_1406200	conserved Plasmodium protein, unknown function	1.15605	5.2222e-05	1	1
PVP01_1344000	conserved Plasmodium protein, unknown function	1.1577	0.00375795	1	1
PVP01_1426600	ABC transporter F family member 1, putative	1.15935	0.0297765	1	1
PVP01_1444900	U3 small nucleolar RNA-interacting protein 2, putative	1.16139	0.0400781		1
PVP01_1428800	histone-arginine methyltransferase CARM1, putative	1.16205	0.00598961		1
PVP01_1237100	mediator of RNA polymerase II transcription subunit 6, putative	1.16295	0.0464226	1	1
PVP01_1131600	histone H3 variant, putative	1.16344	0.0121404		1
PVP01_1341600	rRNA 2'-O-methyltransferase fibrillarin, putative	1.16823	0.00155541
PVP01_0815700	heat shock protein 60, putative	1.17063	0.00944032
PVP01_1220800	conserved Plasmodium protein, unknown function	1.17105	0.00460361	1	1
PVP01_1118200	RNA polymerase II transcription factor B subunit 4, putative	1.17267	0.0169043		1
PVP01_0916200	vivapain-2	1.17467	6.26075e-05		1
PVP01_1215200	conserved Plasmodium protein, unknown function	1.17597	0.0489447		1
PVP01_1146400	geranylgeranyltransferase, putative	1.17704	0.031369
PVP01_0312400	cysteine desulfurase, putative	1.17984	0.0326218		1
PVP01_1420200	tRNA (guanine(26)-N(2))-dimethyltransferase, putative	1.18322	3.1951e-05
PVP01_1408200	ATP-dependent RNA helicase DBP6, putative	1.18385	0.0489447	1	1
PVP01_1021100	conserved Plasmodium protein, unknown function	1.1865	0.00176022	1	1
PVP01_0927100	conserved Plasmodium protein, unknown function	1.18757	0.0128811	1
PVP01_1229500	phosphoribosylpyrophosphate synthetase	1.18944	0.00921372
PVP01_1253100	conserved Plasmodium protein, unknown function	1.19719	0.00622023	1
PVP01_1413400	translation initiation factor IF-2, putative	1.19766	0.0174436	1	1
PVP01_0215100	ribosome biogenesis protein BRX1 homolog, putative	1.19774	0.00545839		1
PVP01_0945200	SUMO-activating enzyme subunit 1, putative	1.19977	0.0164587		1
PVP01_1212600	conserved Plasmodium protein, unknown function	1.19986	0.00634409		1
PVP01_0507300	translation initiation factor IF-2, putative	1.19987	0.0424459		1
PVP01_0811200	conserved Plasmodium protein, unknown function	1.20073	0.00363157		1
PVP01_1411100	conserved Plasmodium protein, unknown function	1.20233	0.00899578	1	1
PVP01_0505200	prohibitin, putative	1.20705	0.000182853
PVP01_1138000	AP2 domain transcription factor, putative	1.21059	0.022916	1
PVP01_1427000	conserved Plasmodium protein, unknown function	1.21084	0.000511116		1
PVP01_1329800	ATP-dependent rRNA helicase SPB4, putative	1.21285	0.0484654	1	1
PVP01_1300700	Plasmodium exported protein, unknown function	1.21371	0.0328333		1
PVP01_1265200	vacuolar-sorting protein SNF7, putative	1.21653	0.0218298		1
PVP01_0512700	polyribonucleotide 5'-hydroxyl-kinase Clp1, putative	1.21741	0.0324687		1
PVP01_0612000	biotin--acetyl-CoA-carboxylase, putative	1.21815	0.0181883
PVP01_1231600	beta-hydroxyacyl-ACP dehydratase precursor, putative	1.21819	0.0256555		1
PVP01_1254800	aminomethyltransferase, putative	1.22133	0.00797123
PVP01_1246700	kelch domain-containing protein, putative	1.22413	0.00697978
PVP01_0116800	DNA repair and recombination protein RAD54, putative	1.22417	0.00675885		1
PVP01_0313700	thioredoxin-like protein	1.22457	0.0208476	1
PVP01_0509900	nucleoside transporter 2, putative	1.2284	0.00378755		1
PVP01_1311600	HSP40, subfamily A, putative	1.22939	0.000204244		1
PVP01_1223500	DNA polymerase theta, putative	1.23035	0.0401822	1	1
PVP01_1261200	conserved Plasmodium protein, unknown function	1.23213	0.000108757	1	1
PVP01_1244000	glyceraldehyde-3-phosphate dehydrogenase, putative	1.2398	1.98553e-05		1
PVP01_1254900	leucine-rich repeat protein	1.24076	0.0400078
PVP01_1212400	casein kinase II beta chain, putative	1.2414	0.00474016	1	1
PVP01_1318400	50S ribosomal protein L17, putative	1.24299	0.0105524
PVP01_1342200	WD repeat-containing protein 65, putative	1.24636	0.00355056		1
PVP01_1330900	ubiquitin fusion degradation protein UFD1, putative	1.24745	0.00347057	1
PVP01_1453800	ATP synthase subunit beta, mitochondrial, putative	1.24808	8.80607e-05
PVP01_1109700	conserved protein, unknown function	1.25189	0.0117097	1	1
PVP01_1112600	exosome complex exonuclease RRP44, putative	1.25707	0.0229257		1
PVP01_MIT03400	cytochrome b	1.26264	2.65622e-05
PVP01_1248700	conserved Plasmodium protein, unknown function	1.26268	0.0378049
PVP01_1429200	mitochondrial carrier protein, putative	1.26698	0.00352586	1
PVP01_1247800	GTP-binding protein, putative	1.2689	0.044827	1	1
PVP01_1227400	conserved Plasmodium protein, unknown function	1.27107	0.00292114		1
PVP01_1210200	lipoyl synthase, putative	1.27171	0.000263329
PVP01_0918100	tyrosine--tRNA ligase, putative	1.27222	0.016788	1
PVP01_1264700	tRNA import protein tRIP, putative	1.27304	0.00166787		1
PVP01_1234900	conserved Plasmodium protein, unknown function	1.2767	0.00730873	1	1
PVP01_0113900	kinesin-like protein, putative	1.27758	0.0455404
PVP01_0918900	insulinase, putative	1.2797	0.012115		1
PVP01_0305200	conserved Plasmodium protein, unknown function	1.28324	0.0119559	1
PVP01_1408700	fork head domain protein, putative	1.28366	3.56295e-05	1
PVP01_1218100	conserved Plasmodium protein, unknown function	1.28467	0.00655484
PVP01_1449100	serine/threonine protein kinase RIO1, putative	1.28851	0.0116057		1
PVP01_1315800	conserved Plasmodium protein, unknown function	1.28908	0.00129763		1
PVP01_1205000	conserved Plasmodium protein, unknown function	1.28924	0.00905124	1	1
PVP01_1410600	ribosomal RNA methyltransferase, putative	1.2916	0.0162854
PVP01_1142100	glutaredoxin-like protein	1.29241	0.00207727
PVP01_1307800	conserved protein, unknown function	1.29246	0.0128755		1
PVP01_1236700	conserved Plasmodium protein, unknown function	1.29476	0.0359817		1
PVP01_0913600	conserved protein, unknown function	1.29727	0.00508362	1
PVP01_0105800	RNA helicase, putative	1.29786	0.0504389		1
PVP01_1415600	pinin/SDK/MemA domain-containing protein, putative	1.29945	0.00930269		1
PVP01_0809000	diphthine methyl ester synthase, putative	1.3018	0.0112879	1	1
PVP01_1120700	glutamyl-tRNA(Gln) amidotransferase subunit B, putative	1.30293	0.0287038
PVP01_1120600	RAP protein, putative	1.31201	0.00815845		1
PVP01_0820400	conserved Plasmodium protein, unknown function	1.31361	0.0285841		1
PVP01_1414100	methionyl-tRNA formyltransferase, putative	1.31411	0.0011857		1
PVP01_1340800	AP2 domain transcription factor AP2-G2, putative	1.31849	0.0240665		1
PVP01_0612300	mitochondrial ribosomal protein S22 precursor, putative	1.31895	0.0312259
PVP01_0810000	conserved Plasmodium protein, unknown function	1.31958	0.0253722		1
PVP01_0837800	pre-mRNA-splicing factor PRP46, putative	1.32075	0.000168128	1	1
PVP01_1247900	ATP-dependent RNA helicase DBP5, putative	1.3211	9.94954e-05		1
PVP01_1310000	conserved Plasmodium protein, unknown function	1.32692	0.000672772	1
PVP01_0940100	AP2 domain transcription factor, putative	1.3287	7.22931e-05		1
PVP01_1262600	conserved Plasmodium protein, unknown function	1.32907	0.00592919		1
PVP01_1466200	conserved Plasmodium protein, unknown function	1.33903	0.00748185	1	1
PVP01_1419900	conserved Plasmodium protein, unknown function	1.34162	0.000700502	1	1
PVP01_1466100	conserved Plasmodium protein, unknown function	1.34173	8.05993e-05		1
PVP01_1429000	CCR4-associated factor 1, putative	1.34232	4.93632e-06	1	1
PVP01_1268100	thioredoxin peroxidase 1, putative	1.34355	1.75479e-05		1
PVP01_1428300	conserved Plasmodium protein, unknown function	1.3447	0.00464341
PVP01_1204100	N6-adenine-specific methylase, putative	1.34479	0.00628592	1	1
PVP01_1118800	bifunctional methylenetetrahydrofolate dehydrogenase/cyclohydrolase, putative	1.34479	0.0212855
PVP01_1117300	adenylosuccinate synthetase, putative	1.34552	0.0031848
PVP01_0414400	conserved Plasmodium protein, unknown function	1.34735	0.00384005		1
PVP01_0922800	cupin-like protein, putative	1.34892	0.00273712	1
PVP01_1468400	thymidylate kinase, putative	1.35745	0.0340951
PVP01_0725800	fumarate hydratase, putative	1.36047	0.00760699
PVP01_1013800	protein phosphatase 2C, putative	1.36361	0.000111166		1
PVP01_1463800	conserved Plasmodium protein, unknown function	1.36388	0.0370179	1	1
PVP01_1455200	conserved Plasmodium protein, unknown function	1.36441	3.66551e-05		1
PVP01_1433800	thioredoxin peroxidase 2, putative	1.36477	0.00150738
PVP01_0109500	glutaredoxin-like protein	1.37001	0.0293296	1
PVP01_0320800	conserved Plasmodium protein, unknown function	1.37301	0.00301323	1	1
PVP01_1141700	uroporphyrinogen III decarboxylase, putative	1.37629	0.00326401
PVP01_0311700	phosphopantothenate--cysteine ligase, putative	1.38072	0.0395157	1
PVP01_1424800	conserved Plasmodium protein, unknown function	1.38167	0.0145473		1
PVP01_1212500	tetratricopeptide repeat protein, putative	1.38259	0.00621296
PVP01_1108700	50S ribosomal protein L9, mitochondrial, putative	1.38921	0.023625	1
PVP01_1123300	conserved Plasmodium protein, unknown function	1.39551	0.00667586	1	1
PVP01_0806100	conserved Plasmodium protein, unknown function	1.39569	0.033478
PVP01_0212900	cysteine desulfurase, putative	1.39728	0.00730873
PVP01_0912000	conserved Plasmodium protein, unknown function	1.39828	0.0350824
PVP01_0948300	ATP synthase subunit delta, mitochondrial, putative	1.3993	0.00185646
PVP01_0210800	parasite-infected erythrocyte surface protein, putative	1.40185	0.000457756
PVP01_1228100	RNA-binding protein, putative	1.40546	0.0239158		1
PVP01_1220900	conserved Plasmodium protein, unknown function	1.41094	0.0163504
PVP01_1214000	mitochondrial pyruvate carrier protein 1, putative	1.41543	0.00310164		1
PVP01_1011200	iron-sulfur assembly protein	1.41703	0.0359817
PVP01_1109100	conserved Plasmodium protein, unknown function	1.42098	0.0269239		1
PVP01_1202600	U3 small nucleolar RNA-associated protein 15, putative	1.42124	0.000170573		1
PVP01_0803500	MKT1 domain-containing protein, putative	1.426	0.0145648		1
PVP01_0413900	conserved Plasmodium protein, unknown function	1.42835	0.00462595		1
PVP01_1011100	pre-mRNA-splicing factor BUD31, putative	1.42918	0.0387086
PVP01_0934800	heat shock protein 70, putative	1.43054	1.00297e-07	1	1
PVP01_1239600	WD repeat-containing protein 79, putative	1.43248	0.00257453
PVP01_1431100	conserved Plasmodium protein, unknown function	1.4354	0.00157373	1	1
PVP01_1136100	conserved Plasmodium protein, unknown function	1.4358	0.0430656	1
PVP01_1011000	zinc finger protein, putative	1.43768	0.0001772	1	1
PVP01_1003200	conserved Plasmodium protein, unknown function	1.43817	1.54769e-05	1	1
PVP01_0812600	phosphoglucomutase, putative	1.44289	0.0237836		1
PVP01_0319900	type 2A phosphatase-associated protein 42, putative	1.44399	0.00439512	1	1
PVP01_0621600	conserved Plasmodium protein, unknown function	1.44533	0.00209206		1
PVP01_0613500	nucleolar preribosomal assembly protein, putative	1.44612	0.00292376	1
PVP01_0214900	1-cys peroxiredoxin	1.4478	0.0109853	1	1
PVP01_0207900	2-C-methyl-D-erythritol 4-phosphate cytidylyltransferase, putative	1.44939	0.0360555
PVP01_1252400	ribosomal protein S11, putative	1.44979	0.000447046
PVP01_1265300	mitochondrial inner membrane protease ATP23, putative	1.45027	0.00442375
PVP01_1410800	conserved Plasmodium protein, unknown function	1.45079	0.021892	1	1
PVP01_1032800	protein Mpv17, putative	1.45087	0.0132355		1
PVP01_0406700	rRNA methylase, putative	1.4539	0.0171783	1
PVP01_0828600	dolichyl-diphosphooligosaccharide--protein glycosyltransferase subunit 1, putative	1.45546	0.000538412	1	1
PVP01_0520400	ubiquitin carboxyl-terminal hydrolase 13, putative	1.45762	2.94145e-06		1
PVP01_1450100	conserved Plasmodium protein, unknown function	1.45828	0.033478		1
PVP01_1261700	mitochondrial ribosomal protein S29 precursor, putative	1.46317	0.000298219		1
PVP01_0103600	conserved Plasmodium protein, unknown function	1.46573	0.0136273	1	1
PVP01_1114000	pyrroline carboxylate reductase, putative	1.46754	0.00168969	1
PVP01_1242500	conserved Plasmodium protein, unknown function	1.46929	0.0242918		1
PVP01_0509200	ankyrin-repeat protein, putative	1.47035	0.0138394	1
PVP01_1263500	poly(A)-specific ribonuclease PARN, putative	1.47088	0.000943393	1	1
PVP01_0942900	conserved Plasmodium protein, unknown function	1.47195	0.00309945
PVP01_0505700	conserved Plasmodium protein, unknown function	1.4793	0.0140025		1
PVP01_1008100	conserved Plasmodium protein, unknown function	1.47998	0.029096		1
PVP01_0705800	conserved Plasmodium protein, unknown function	1.48042	0.000601511	1	1
PVP01_1407400	MORN repeat protein, putative	1.48671	0.02199	1	1
PVP01_0939600	beta-catenin-like protein 1, putative	1.49335	0.00868867	1	1
PVP01_0212600	mitochondrial import inner membrane translocase subunit TIM50, putative	1.50117	0.00460285	1
PVP01_1237300	conserved Plasmodium protein, unknown function	1.50294	0.0102439		1
PVP01_0930100	rRNA (cytosine-C(5))-methyltransferase, putative	1.50365	0.00548438		1
PVP01_1412700	cytochrome c, putative	1.50533	0.00270101		1
PVP01_1233000	conserved Plasmodium protein, unknown function	1.51218	0.0370179		1
PVP01_1210800	aminomethyltransferase, putative	1.51591	8.26164e-05		1
PVP01_1321700	CorA-like Mg2+ transporter protein, putative	1.51774	0.00410904		1
PVP01_1235800	RNA 3'-terminal phosphate cyclase-like protein, putative	1.52081	0.00243213		1
PVP01_1262900	conserved Plasmodium protein, unknown function	1.5216	3.47558e-05	1	1
PVP01_0614200	conserved Plasmodium protein, unknown function	1.52697	5.19342e-06	1	1
PVP01_0421200	5'-3' exonuclease, N-terminal resolvase-like domain, putative	1.52778	0.00424671	1	1
PVP01_1103400	mitochondrial import inner membrane translocase subunit TIM9, putative	1.53086	0.0284805
PVP01_1467700	translation initiation factor eIF-2B subunit beta, putative	1.53257	0.000727981	1	1
PVP01_1330000	ATP-dependent RNA helicase DBP4, putative	1.53304	0.000894474	1	1
PVP01_1268500	cleavage and polyadenylation specificity factor subunit 3, putative	1.53428	0.00112769	1	1
PVP01_0208100	small ribosomal subunit assembling AARP2 protein	1.53529	0.0216043		1
PVP01_0421400	protein MAK16, putative	1.53728	0.0115528		1
PVP01_1107500	exosome complex component RRP45, putative	1.53843	1.29188e-05		1
PVP01_0527800	conserved Plasmodium protein, unknown function	1.54113	0.00613666	1	1
PVP01_1109800	RuvB-like helicase 3, putative	1.54566	3.01673e-06	1	1
PVP01_1425300	RAP protein, putative	1.54627	0.000304732	1	1
PVP01_1448700	WD repeat-containing protein, putative	1.55114	0.00946684
PVP01_0814800	prohibitin, putative	1.55152	0.0159768		1
PVP01_0705200	leucine-rich repeat protein	1.55577	0.000249741		1
PVP01_0108500	conserved Plasmodium protein, unknown function	1.55615	0.0464226		1
PVP01_0941000	P-loop containing nucleoside triphosphate hydrolase, putative	1.56058	0.0105689	1	1
PVP01_0209300	conserved Plasmodium protein, unknown function	1.56249	0.0255419
PVP01_1300600	liver stage associated protein 1, putative	1.56855	3.84885e-05
PVP01_1251800	protein tyrosine phosphatase, putative	1.56911	0.0346845		1
PVP01_0724800	protein kinase, putative	1.5713	0.0500169		1
PVP01_0714600	conserved Plasmodium protein, unknown function	1.5722	0.00701748	1
PVP01_1457200	50S ribosomal protein L23, putative	1.57517	0.000884912		1
PVP01_1442600	conserved Plasmodium protein, unknown function	1.57591	0.00285363		1
PVP01_1117200	60S ribosomal protein L7-2, putative	1.57679	0.00224127	1	1
PVP01_1339200	conserved Plasmodium protein, unknown function	1.57742	0.000760146		1
PVP01_1009800	conserved Plasmodium protein, unknown function	1.5781	0.00761799		1
PVP01_0508300	conserved Plasmodium protein, unknown function	1.57885	0.0402442	1	1
PVP01_1310100	GPI mannosyltransferase 1, putative	1.58086	0.000111121	1
PVP01_1435000	glycerol-3-phosphate dehydrogenase, putative	1.58123	0.000306468
PVP01_1132100	mitochondrial import receptor subunit TOM40, putative	1.58424	0.0199728	1	1
PVP01_1449900	conserved Plasmodium protein, unknown function	1.58935	0.0387306
PVP01_0306400	methyltransferase, putative	1.593	0.0294021
PVP01_1314700	mitochondrial acidic protein MAM33, putative	1.59504	3.59219e-06	1	1
PVP01_0103500	conserved Plasmodium protein, unknown function	1.59655	0.032425	1
PVP01_0623100	Plasmodium exported protein, unknown function	1.59917	0.00761391		1
PVP01_0822200	conserved Plasmodium protein, unknown function	1.60207	0.00318535	1	1
PVP01_1309500	conserved Plasmodium protein, unknown function	1.60279	0.0152203		1
PVP01_0711800	conserved Plasmodium protein, unknown function	1.60305	0.030438
PVP01_1267100	triosephosphate isomerase, putative	1.60706	3.72885e-06	1
PVP01_0211900	conserved Plasmodium protein, unknown function	1.60849	0.009258
PVP01_1306000	conserved Plasmodium protein, unknown function	1.60965	0.04473		1
PVP01_0923500	dynein heavy chain, putative	1.6122	0.00342327	1	1
PVP01_1462300	conserved Plasmodium protein, unknown function	1.61297	0.000736188	1	1
PVP01_1126100	MEI2-like RNA-binding protein, putative	1.61628	0.0093357		1
PVP01_0303500	conserved Plasmodium protein, unknown function	1.61735	0.0101393		1
PVP01_1030900	merozoite surface protein 3	1.61859	0.0172984		1
PVP01_0614100	conserved Plasmodium protein, unknown function	1.61926	1.063e-06
PVP01_1256100	acetyl-CoA acetyltransferase, putative	1.62323	0.0194408		1
PVP01_1210000	aspartate carbamoyltransferase, putative	1.62466	5.35861e-06	1	1
PVP01_0718100	pyridoxal 5'-phosphate dependent enzyme class III, putative	1.62936	0.00251574		1
PVP01_1103300	mitochondrial carrier protein, putative	1.63158	0.0190981		1
PVP01_1403100	early transcribed membrane protein	1.63171	0.0473146
PVP01_0611400	conserved Plasmodium protein, unknown function	1.63202	0.000550637		1
PVP01_0937500	conserved Plasmodium protein, unknown function	1.63758	0.000315721	1	1
PVP01_0935400	zinc finger protein, putative	1.63863	1.97097e-06	1	1
PVP01_0412900	GDP-fructose:GMP antiporter, putative	1.63911	0.00954418		1
PVP01_1133200	conserved Plasmodium protein, unknown function	1.64318	0.0187416		1
PVP01_0927000	DnaJ protein, putative	1.64916	0.00159222		1
PVP01_1270700	conserved Plasmodium protein, unknown function	1.65099	7.73203e-05		1
PVP01_1266500	allantoicase, putative	1.65187	0.00626015		1
PVP01_0205800	fatty acid elongation protein, GNS1/SUR4 family, putative	1.65495	0.00321247
PVP01_1434000	peptidyl-prolyl cis-trans isomerase, putative	1.65892	0.0105524		1
PVP01_1437700	conserved Plasmodium protein, unknown function	1.66055	0.00189948		1
PVP01_1245800	conserved Plasmodium protein, unknown function	1.66663	2.92314e-05	1
PVP01_1331400	H/ACA ribonucleoprotein complex subunit 4, putative	1.66753	6.11828e-08		1
PVP01_0708400	helicase SKI2W, putative	1.66862	2.0282e-05		1
PVP01_0410700	50S ribosomal protein L13, putative	1.67224	0.0121125
PVP01_1140300	conserved Plasmodium protein, unknown function	1.67318	0.0133529
PVP01_1237400	nucleoside transporter 3, putative	1.6732	1.06911e-08	1	1
PVP01_0729300	conserved Plasmodium protein, unknown function	1.67613	0.00153317	1
PVP01_0702200	LCCL domain-containing protein	1.68113	0.0323791		1
PVP01_1303400	conserved Plasmodium protein, unknown function	1.68413	0.000990743		1
PVP01_0520600	conserved Plasmodium protein, unknown function	1.68616	3.41502e-05	1	1
PVP01_1446300	leucine-rich repeat protein	1.68867	0.0434692
PVP01_1443200	conserved Plasmodium protein, unknown function	1.69817	9.38488e-06	1	1
PVP01_0710600	zinc finger protein, putative	1.69902	0.024892		1
PVP01_0215600	dynein heavy chain, putative	1.70218	2.89815e-05		1
PVP01_1425500	superoxide dismutase [Fe], putative	1.71206	2.04417e-08		1
PVP01_1109000	conserved Plasmodium protein, unknown function	1.71878	0.00139697
PVP01_1111000	protein arginine N-methyltransferase 5, putative	1.72099	1.81291e-05	1	1
PVP01_1456200	calcyclin binding protein, putative	1.72181	5.08609e-08		1
PVP01_1433900	conserved Plasmodium protein, unknown function	1.7228	0.00173594		1
PVP01_1263800	conserved Plasmodium protein, unknown function	1.72338	0.000234985	1	1
PVP01_1322800	ABC transporter G family member 2, putative	1.72728	1.39881e-05	1
PVP01_0411900	conserved Plasmodium protein, unknown function	1.72845	0.0112617
PVP01_0805400	peptidase, putative	1.73072	0.0134347		1
PVP01_0617100	ribosome maturation factor RimM, putative	1.73238	0.00694673
PVP01_0936500	condensin-2 complex subunit D3, putative	1.73304	0.0501442		1
PVP01_1204900	conserved Plasmodium protein, unknown function	1.73676	0.00934375	1
PVP01_1138600	peptidyl-tRNA hydrolase PTRHD1, putative	1.73822	0.00617699
PVP01_1334000	ATP-dependent protease, putative	1.74778	6.19061e-06	1	1
PVP01_0207300	serine/threonine protein kinase, putative	1.7487	0.000369357		1
PVP01_1012000	conserved Plasmodium protein, unknown function	1.74896	0.000411019	1	1
PVP01_1442800	cytochrome c heme lyase, putative	1.74937	0.00149224		1
PVP01_1118000	reactive oxygen species modulator 1, putative	1.74965	0.00148079		1
PVP01_1459100	conserved Plasmodium protein, unknown function	1.7535	0.00946684	1
PVP01_1209600	rhomboid protease ROM6, putative	1.75355	0.00549664
PVP01_0945700	conserved Plasmodium protein, unknown function	1.75504	0.00357939		1
PVP01_0706400	peptide deformylase, putative	1.75676	7.9444e-05	1
PVP01_0119700	VIR protein, pseudogene	1.75687	0.00580196
PVP01_0811600	conserved Plasmodium protein, unknown function	1.75705	0.011485
PVP01_0709300	cytosolic Fe-S cluster assembly factor NBP35, putative	1.76136	0.0166002		1
PVP01_1444200	conserved Plasmodium protein, unknown function	1.77437	7.40818e-05		1
PVP01_0713700	conserved Plasmodium protein, unknown function	1.77824	0.0188364	1
PVP01_1311200	glutathione peroxidase-like thioredoxin peroxidase, putative	1.78353	4.2025e-06		1
PVP01_1140100	ornithine aminotransferase, putative	1.78847	0.00064964		1
PVP01_1221600	conserved Plasmodium protein, unknown function	1.78908	0.00909213	1	1
PVP01_0936400	conserved Plasmodium protein, unknown function	1.79827	0.0123057	1	1
PVP01_0909000	D-tyrosyl-tRNA(Tyr) deacylase, putative	1.80017	0.00966159
PVP01_1119900	conserved Plasmodium protein, unknown function	1.80258	0.0174135
PVP01_0923200	conserved Plasmodium protein, unknown function	1.80411	0.000307987	1	1
PVP01_1007700	conserved Plasmodium protein, unknown function	1.81883	0.000643518
PVP01_0320500	kelch domain-containing protein, putative	1.82621	1.24181e-05		1
PVP01_0713900	conserved Plasmodium protein, unknown function	1.83809	0.0036698		1
PVP01_1308700	porphobilinogen deaminase, putative	1.84068	0.00147947	1
PVP01_0725700	zinc finger protein, putative	1.84134	0.00760699	1	1
PVP01_0936700	conserved Plasmodium protein, unknown function	1.84221	0.0398742
PVP01_1258200	Appr-1-p processing domain protein	1.8492	2.13134e-05
PVP01_0819000	UDP-N-acetylglucosamine--dolichyl-phosphate N-acetylglucosaminephosphotransferase, putative	1.85729	0.00025107		1
PVP01_1128300	pyridoxine biosynthesis protein PDX1, putative	1.85793	6.19061e-06		1
PVP01_0817600	conserved Plasmodium protein, unknown function	1.85931	0.01406		1
PVP01_0505900	translation initiation factor eIF-2B subunit alpha, putative	1.86107	0.000519495
PVP01_1301300	ATP-dependent RNA helicase, putative	1.86329	1.03708e-10	1	1
PVP01_1126500	chorismate synthase, putative	1.86455	0.00101177	1	1
PVP01_1225900	alpha/beta-hydrolase, putative	1.86536	0.0011457		1
PVP01_0927500	RNA-binding protein, putative	1.86832	0.0050501	1	1
PVP01_1115700	mitochondrial import inner membrane translocase subunit TIM23, putative	1.86924	0.00302744		1
PVP01_0106900	DNA mismatch repair protein MSH2, putative	1.87125	0.0256555		1
PVP01_0822100	conserved Plasmodium protein, unknown function	1.87363	0.0259155		1
PVP01_1269100	conserved Plasmodium protein, unknown function	1.87544	4.07005e-06	1	1
PVP01_1314300	conserved Plasmodium protein, unknown function	1.8818	0.0126837	1	1
PVP01_1267300	leucine carboxyl methyltransferase, putative	1.8825	0.0147337	1	1
PVP01_0727800	conserved Plasmodium protein, unknown function	1.88394	0.0429381		1
PVP01_0306600	transcription factor, putative	1.88453	0.0345295		1
PVP01_0304400	ATP-dependent RNA helicase DDX51, putative	1.88529	2.18794e-07	1	1
PVP01_0917800	conserved Plasmodium protein, unknown function	1.88948	0.0172551	1	1
PVP01_1433000	histone-lysine N-methyltransferase, putative	1.89617	0.0271956		1
PVP01_1020500	GTP-binding protein, putative	1.89717	0.0231144		1
PVP01_1009100	ubiquitin fusion degradation protein 1, putative	1.90409	4.99178e-10	1	1
PVP01_0603300	conserved Plasmodium protein, unknown function	1.91066	0.0288059
PVP01_1434100	10 kDa chaperonin, putative	1.91964	0.000322028		1
PVP01_0506300	conserved Plasmodium protein, unknown function	1.92132	0.000987555		1
PVP01_1122900	conserved Plasmodium protein, unknown function	1.92226	0.00597968
PVP01_0832300	conserved Plasmodium protein, unknown function	1.93403	0.00121202	1	1
PVP01_1121500	6-pyruvoyltetrahydropterin synthase, putative	1.93648	0.00292114
PVP01_1238800	conserved Plasmodium protein, unknown function	1.93683	0.000601511		1
PVP01_0614600	conserved Plasmodium protein, unknown function	1.93868	0.00734068		1
PVP01_1420500	ACDC domain-containing protein, putative	1.94307	5.3879e-09	1	1
PVP01_1415000	conserved Plasmodium protein, unknown function	1.9527	3.34513e-08		1
PVP01_1241000	dynein beta chain, putative	1.95531	0.000928049		1
PVP01_1020200	secreted ookinete protein, putative	1.95654	0.0217226	1	1
PVP01_1314800	mitochondrial import inner membrane translocase subunit TIM17, putative	1.96285	0.00117395
PVP01_1432500	DNA-directed RNA polymerases I, II, and III subunit RPABC3, putative	1.97583	0.000110898		1
PVP01_0947400	conserved Plasmodium protein, unknown function	1.97983	9.20137e-05		1
PVP01_0727000	conserved Plasmodium protein, unknown function	1.98215	0.0125684	1	1
PVP01_1407200	SAM dependent methyltransferase, putative	1.98231	1.1647e-05		1
PVP01_1306900	conserved Plasmodium protein, unknown function	1.98548	0.00202673	1	1
PVP01_1145700	mitochondrial chaperone BCS1, putative	1.98597	5.28992e-05	1
PVP01_0518400	adenylate kinase 2, putative	1.98656	0.00079313		1
PVP01_0522600	hypothetical protein	1.99239	0.00577068		1
PVP01_0616000	28 kDa ookinete surface protein, putative	1.99881	1.50416e-05		1
PVP01_0408800	conserved Plasmodium protein, unknown function	2.0146	0.000813115
PVP01_1271000	early transcribed membrane protein	2.01794	1.11835e-09		1
PVP01_1120800	conserved Plasmodium protein, unknown function	2.01822	0.000280619		1
PVP01_0821100	E3 ubiquitin-protein ligase RBX1, putative	2.0244	1.9935e-07
PVP01_1426500	GDP-mannose 4,6-dehydratase, putative	2.03551	9.17963e-07	1	1
PVP01_1022100	conserved Plasmodium protein, unknown function	2.03607	4.2025e-06		1
PVP01_1347100	conserved Plasmodium protein, unknown function	2.0407	8.16161e-07		1
PVP01_1426200	conserved Plasmodium protein, unknown function	2.06312	0.000898202		1
PVP01_1250800	serine hydroxymethyltransferase, putative	2.06908	0.000224241		1
PVP01_1403800	conserved Plasmodium protein, unknown function	2.07002	1.35733e-05	1	1
PVP01_0527100	conserved Plasmodium protein, unknown function	2.07096	0.00365464		1
PVP01_0940400	adrenodoxin reductase, putative	2.07291	0.000707405		1
PVP01_1435300	male development gene 1, putative	2.07444	0.0132939	1	1
PVP01_0303900	6-cysteine protein, putative, pseudogene	2.07641	0.000240018
PVP01_0320600	kinesin-19, putative	2.08503	0.0500937	1	1
PVP01_1305200	IMP-specific 5'-nucleotidase, putative	2.09504	2.94994e-07
PVP01_1332600	conserved Plasmodium protein, unknown function	2.09569	7.32519e-06	1	1
PVP01_1227200	ribonuclease P protein subunit RPR2, putative	2.09616	6.43486e-05	1	1
PVP01_1212300	sporozoite protein essential for cell traversal, putative	2.09693	0.0269239		1
PVP01_0945500	conserved Plasmodium protein, unknown function	2.11139	0.00337367	1	1
PVP01_1004200	conserved Plasmodium protein, unknown function	2.11178	2.03325e-05	1
PVP01_0707600	conserved Plasmodium protein, unknown function	2.11419	0.000198757	1	1
PVP01_1213000	inner membrane complex protein 1k, putative	2.12292	0.00600842
PVP01_0616100	ookinete surface protein Pvs25	2.12667	7.10034e-13		1
PVP01_0718800	conserved Plasmodium protein, unknown function	2.13454	4.79529e-06	1	1
PVP01_1146200	conserved Plasmodium protein, unknown function	2.13696	0.000223835		1
PVP01_0409700	conserved Plasmodium protein, unknown function	2.15331	0.0456951	1
PVP01_1121900	conserved Plasmodium protein, unknown function	2.16257	2.0751e-09	1	1
PVP01_0811000	conserved Plasmodium protein, unknown function	2.16668	0.000703794
PVP01_0834000	activator of Hsp90 ATPase, putative	2.1667	0.000968653
PVP01_1242600	zinc finger protein, putative	2.16899	0.000323116		1
PVP01_1144000	conserved Plasmodium protein, unknown function	2.17469	0.0147941
PVP01_0114500	AAA family ATPase, putative	2.18783	0.00207727
PVP01_1264400	TRAP-like protein	2.18788	7.52365e-09	1	1
PVP01_0916300	AP2 domain transcription factor, putative	2.18985	3.977e-08
PVP01_0939300	conserved Plasmodium protein, unknown function	2.19931	0.0268307		1
PVP01_1345000	nuclear formin-like protein MISFIT, putative	2.2023	0.0019762	1	1
PVP01_0618500	haloacid dehalogenase-like hydrolase, putative	2.20788	1.133e-08		1
PVP01_0918300	GTP-binding nuclear protein RAN/TC4, putative	2.21506	1.35464e-05
PVP01_0908700	mechanosensitive ion channel protein, putative	2.23124	0.0178645		1
PVP01_0933300	amino acid transporter, putative	2.23141	0.00812844		1
PVP01_0807500	conserved Plasmodium protein, unknown function	2.23189	1.52299e-08		1
PVP01_0726600	conserved Plasmodium protein, unknown function	2.23296	0.0464133		1
PVP01_0204200	adenylate kinase-like protein 1, putative	2.23298	3.51846e-08		1
PVP01_0520900	conserved Plasmodium protein, unknown function	2.24935	0.000563987		1
PVP01_0010840	conserved Plasmodium protein, unknown function	2.26228	0.0012701		1
PVP01_1320400	protein archease, putative	2.26902	0.00201237
PVP01_0312500	conserved Plasmodium protein, unknown function	2.27019	0.0133345
PVP01_1467500	conserved Plasmodium protein, unknown function	2.27304	0.000834865		1
PVP01_1270300	cysteine repeat modular protein 4, putative	2.30269	3.63713e-08	1	1
PVP01_1140700	conserved Plasmodium protein, unknown function	2.30554	0.02199		1
PVP01_0728100	G2 protein, putative	2.30651	0.0266019
PVP01_0313800	dynein heavy chain, putative	2.31017	0.000249425		1
PVP01_0930600	phosphoacetylglucosamine mutase, putative	2.32117	0.000411027	1	1
PVP01_1231800	conserved Plasmodium protein, unknown function	2.32271	0.00229126
PVP01_1303900	conserved Plasmodium protein, unknown function	2.32404	0.0381745		1
PVP01_1007200	conserved Plasmodium protein, unknown function	2.33139	9.42482e-11
PVP01_1468100	conserved Plasmodium protein, unknown function	2.33287	0.033101		1
PVP01_0715300	zinc finger protein, putative	2.33442	1.7313e-05	1
PVP01_1440700	diphthine--ammonia ligase, putative	2.33954	0.00508015	1	1
PVP01_1435500	perforin-like protein 2	2.34055	2.84897e-05		1
PVP01_0806400	conserved Plasmodium protein, unknown function	2.34144	0.00033044
PVP01_0318700	tRNAHis guanylyltransferase, putative	2.34696	0.0262365		1
PVP01_1306500	conserved Plasmodium protein, unknown function	2.35802	6.6231e-06		1
PVP01_0106800	conserved Plasmodium protein, unknown function	2.35835	1.78216e-05	1
PVP01_1403300	conserved Plasmodium protein, unknown function	2.36032	0.0122668		1
PVP01_1117000	metacaspase 1, putative	2.36496	0.00209707	1	1
PVP01_1415800	TFIIH basal transcription factor subunit, putative	2.36821	5.79026e-06		1
PVP01_1304200	O-phosphoseryl-tRNA(Sec) selenium transferase, putative	2.37382	4.26501e-05	1
PVP01_1024000	conserved Plasmodium protein, unknown function	2.38384	0.00815405	1
PVP01_1300900	NIMA related kinase 3, putative	2.39558	0.00760699		1
PVP01_0921200	conserved Plasmodium protein, unknown function	2.40118	0.00549878	1	1
PVP01_0835700	1-cys-glutaredoxin-like protein-1, putative	2.4036	0.0322372	1	1
PVP01_0938900	conserved Plasmodium protein, unknown function	2.40502	0.00378007	1	1
PVP01_0608400	orotidine 5'-phosphate decarboxylase, putative	2.40513	5.53071e-07		1
PVP01_0421700	conserved Plasmodium protein, unknown function	2.41286	1.58589e-05		1
PVP01_0701300	conserved Plasmodium protein, unknown function	2.41323	1.06855e-07
PVP01_1439700	inner membrane complex protein 1h, putative	2.42676	0.00292162	1
PVP01_1020900	conserved Plasmodium protein, unknown function	2.42775	9.29466e-06		1
PVP01_0728800	merozoite surface protein 1 paralog	2.43764	0.0139874		1
PVP01_1462400	NEDD8-conjugating enzyme UBC12, putative	2.44337	0.0143134	1	1
PVP01_0622600	conserved Plasmodium protein, unknown function	2.44427	0.000788476
PVP01_0411700	conserved Plasmodium protein, unknown function	2.45456	4.40414e-07
PVP01_0829200	conserved Plasmodium protein, unknown function	2.45568	0.0141184		1
PVP01_1209800	conserved Plasmodium protein, unknown function	2.46435	0.0124202	1	1
PVP01_0517900	phosphatase, putative	2.46735	0.00421465	1	1
PVP01_1465500	conserved Plasmodium protein, unknown function	2.48093	0.00173784
PVP01_0510300	conserved Plasmodium protein, unknown function	2.48464	0.0282533
PVP01_1208000	6-cysteine protein	2.48645	0.000205594		1
PVP01_0504800	early transcribed membrane protein	2.48714	2.57352e-16	1
PVP01_1448100	conserved Plasmodium protein, unknown function	2.50814	0.000402294		1
PVP01_0704700	conserved Plasmodium protein, unknown function	2.51356	0.00193066
PVP01_1239100	conserved Plasmodium protein, unknown function	2.51537	0.00594651
PVP01_0514500	conserved Plasmodium protein, unknown function	2.51548	0.00602422		1
PVP01_0942700	conserved Plasmodium protein, unknown function	2.51752	0.00131957	1	1
PVP01_0010970	conserved Plasmodium protein, unknown function	2.52235	0.000158971
PVP01_0944400	conserved Plasmodium protein, unknown function	2.52287	6.5873e-06		1
PVP01_1233500	conserved Plasmodium protein, unknown function	2.52559	0.000234417		1
PVP01_0314600	conserved Plasmodium protein, unknown function	2.54236	2.48278e-09		1
PVP01_0836200	inner membrane complex protein 1a, putative	2.5933	0.00924471		1
PVP01_1318200	OST-HTH associated domain protein, putative	2.60959	0.00461244	1	1
PVP01_1434500	conserved Plasmodium protein, unknown function	2.61006	0.0402025	1	1
PVP01_1427900	sporozoite surface protein 3, putative	2.62076	0.010522		1
PVP01_1144500	conserved Plasmodium protein, unknown function	2.64926	0.00603215		1
PVP01_1004600	apicoplast TIC22 protein, putative	2.65817	1.50688e-09
PVP01_1422400	3',5'-cyclic nucleotide phosphodiesterase, putative	2.66075	0.0200004		1
PVP01_0617300	conserved Plasmodium protein, unknown function	2.6702	0.0476266
PVP01_0527000	conserved Plasmodium protein, unknown function	2.67574	2.04417e-08	1	1
PVP01_1345400	conserved Plasmodium protein, unknown function	2.6851	0.00121672	1	1
PVP01_1301000	conserved Plasmodium protein, unknown function	2.69104	1.29437e-23		1
PVP01_1111400	guanylyl cyclase beta, putative	2.71384	4.18002e-07	1	1
PVP01_1222600	conserved Plasmodium protein, unknown function	2.71551	1.30686e-10		1
PVP01_1233200	conserved Plasmodium protein, unknown function	2.729	4.335e-07	1
PVP01_0609600	conserved Plasmodium protein, unknown function	2.73215	0.00370458		1
PVP01_1453900	conserved Plasmodium protein, unknown function	2.7343	0.000355978		1
PVP01_0619400	thioredoxin-like associated protein 2, putative	2.74302	0.0252522
PVP01_0700100	hypothetical protein	2.77227	1.03017e-11	1	1
PVP01_0510200	exonuclease, putative	2.78147	1.55942e-05		1
PVP01_1248900	vivapain-1	2.78348	8.95214e-29		1
PVP01_1301800	trimethylguanosine synthase, putative	2.78668	3.0869e-11	1	1
PVP01_0308000	perforin-like protein 1	2.7877	0.00545839		1
PVP01_0937000	conserved Plasmodium protein, unknown function	2.7885	1.75479e-05		1
PVP01_0941200	myosin F, putative	2.79311	0.0165202		1
PVP01_0614800	conserved Plasmodium protein, unknown function	2.79511	7.93093e-09		1
PVP01_0405900	conserved Plasmodium protein, unknown function	2.80965	2.10842e-10
PVP01_1255400	LCCL domain-containing protein	2.81839	0.00691406	1
PVP01_1033300	anaphase promoting complex subunit, putative	2.82416	0.0176314		1
PVP01_1252000	protein phosphatase 2C, putative	2.82905	0.0130604		1
PVP01_1229400	lactate dehydrogenase, putative	2.83649	2.12632e-06		1
PVP01_1009700	conserved Plasmodium protein, unknown function	2.84139	1.58066e-12	1	1
PVP01_0835600	circumsporozoite (CS) protein	2.84715	1.00336e-19
PVP01_1405400	small heat shock protein, putative	2.85225	1.28062e-15		1
PVP01_1307300	cysteine repeat modular protein 3, putative	2.85704	6.24155e-07	1	1
PVP01_1202200	protein kinase, putative	2.8794	0.00148671		1
PVP01_1008400	G-protein coupled receptor, putative	2.9009	6.01131e-08	1	1
PVP01_0528200	MOLO1 domain-containing protein, putative	2.91214	0.00168969
PVP01_1122100	mitochondrial import inner membrane translocase subunit TIM22, putative	2.92326	0.0120095
PVP01_0732400	conserved Plasmodium protein, unknown function	2.92357	0.0210357
PVP01_1003900	conserved Plasmodium protein, unknown function	2.95422	6.87052e-18
PVP01_0304200	conserved Plasmodium protein, unknown function	2.95604	0.0151684	1	1
PVP01_0523000	Plasmodium exported protein (PHIST), unknown function	2.95652	9.94475e-07		1
PVP01_1270800	KELT protein	2.97204	2.61935e-12		1
PVP01_0311000	conserved Plasmodium protein, unknown function	2.9831	0.00391089
PVP01_1029500	MOLO1 domain-containing protein, putative	2.98758	0.0333734
PVP01_0314000	cysteine repeat modular protein 2, putative	3.00866	0.0187566	1	1
PVP01_0809600	protein phosphatase, putative	3.01471	1.78898e-10	1
PVP01_1412000	protein ISD11, putative	3.0349	1.74464e-05
PVP01_1432200	conserved Plasmodium protein, unknown function	3.03705	0.00474016	1
PVP01_0716800	conserved Plasmodium protein, unknown function	3.05673	0.000118497		1
PVP01_0939900	RNA-binding protein, putative	3.0582	5.15253e-10	1	1
PVP01_0604500	zinc finger protein, putative	3.05904	0.0133345	1	1
PVP01_1464900	dipeptidyl aminopeptidase 2, putative	3.08418	0.0160312		1
PVP01_1023700	stripes inner membrane complex protein, putative	3.08842	0.0074038		1
PVP01_0732500	tubulin delta chain, putative	3.10296	0.00561114		1
PVP01_0802100	conserved Plasmodium protein, unknown function	3.12259	0.00244954
PVP01_1341100	conserved Plasmodium protein, unknown function	3.12905	0.00192021		1
PVP01_1266000	cytoplasmic tRNA 2-thiolation protein 2, putative	3.13004	9.88907e-10		1
PVP01_0115400	conserved Plasmodium protein, unknown function	3.13319	0.000865649	1	1
PVP01_0601900	Plasmodium exported protein (PHIST), unknown function	3.14429	0.0118435
PVP01_1214300	conserved Plasmodium protein, unknown function	3.14947	8.52343e-09		1
PVP01_1452500	aspartyl protease, putative	3.15502	0.000209701
PVP01_1213300	inner membrane complex suture component, putative	3.17698	0.00121196
PVP01_0922400	petidase, M16 family, putative	3.18317	0.00903394	1	1
PVP01_0830300	conserved Plasmodium protein, unknown function	3.1914	0.000147628		1
PVP01_1308600	3',5'-cyclic nucleotide phosphodiesterase, putative	3.19269	0.000307987		1
PVP01_0526400	conserved Plasmodium protein, unknown function	3.22138	0.0310083
PVP01_1012800	conserved Plasmodium protein, unknown function	3.23374	1.15169e-10		1
PVP01_1341700	LCCL domain-containing protein, putative	3.23572	0.000469464		1
PVP01_0507200	conserved Plasmodium protein, unknown function	3.24334	0.0399862		1
PVP01_0602100	early transcribed membrane protein	3.25186	3.65412e-21
PVP01_0424500	hypothetical protein	3.25294	0.0443124
PVP01_0622200	dynein intermediate chain, putative	3.25354	3.56797e-07	1
PVP01_1007250	NA	3.32775	8.94332e-14
PVP01_0938800	sporozoite surface protein essential for liver stage development, putative	3.35342	0.0100341
PVP01_0919400	actin-related protein 2/3 complex subunit 1, putative	3.36719	0.0500003		1
PVP01_0510800	inner membrane complex protein 1i, putative	3.38277	0.00255605		1
PVP01_0411300	conserved Plasmodium protein, unknown function	3.39799	8.40653e-05		1
PVP01_0912400	endonuclease/exonuclease/phosphatase family protein, putative	3.41278	0.00309945		1
PVP01_1434300	conserved Plasmodium protein, unknown function	3.42499	0.0174766	1
PVP01_1208600	nuclear import protein MOG1, putative	3.43384	1.57655e-06		1
PVP01_1240300	conserved Plasmodium protein, unknown function	3.46007	8.75371e-05	1
PVP01_0805100	conserved Plasmodium protein, unknown function	3.46656	0.00142366
PVP01_0827300	conserved Plasmodium protein, unknown function	3.47627	0.0008388	1
PVP01_1207200	conserved Plasmodium protein, unknown function	3.51325	0.0145371		1
PVP01_0910000	conserved Plasmodium protein, unknown function	3.51409	0.0242918		1
PVP01_1441100	conserved Plasmodium protein, unknown function	3.5152	1.58256e-08	1
PVP01_0517000	dynactin subunit 6, putative	3.5251	0.000719972
PVP01_0411500	protein kinase 7, putative	3.53743	1.87355e-09		1
PVP01_1106100	ubiquitin-60S ribosomal protein L40, putative	3.57357	5.54234e-09
PVP01_1432300	integral membrane protein GPR180, putative	3.57516	3.12598e-06		1
PVP01_0725100	conserved Plasmodium protein, unknown function	3.57968	0.0486309		1
PVP01_0515100	perforin-like protein 5	3.5989	0.00384103		1
PVP01_1266400	conserved Plasmodium protein, unknown function	3.601	0.000346484
PVP01_1143200	conserved Plasmodium protein, unknown function	3.6306	0.00100549
PVP01_0409000	DEAD/DEAH box helicase, putative	3.64924	6.1772e-05	1	1
PVP01_0810500	conserved Plasmodium protein, unknown function	3.68606	0.0307826	1	1
PVP01_1301400	SRAP domain-containing protein, putative	3.6873	2.4874e-16
PVP01_1336400	actin II	3.69887	2.98785e-41		1
PVP01_0307900	sporozoite invasion-associated protein 1, putative	3.7248	0.0239158		1
PVP01_1461600	conserved Plasmodium protein, unknown function	3.77325	0.000331965		1
PVP01_0530200	conserved Plasmodium protein, unknown function	3.77338	0.000472326		1
PVP01_0834400	P-loop containing nucleoside triphosphate hydrolase, putative	3.8347	0.00954418		1
PVP01_1208100	6-cysteine protein	3.88044	0.0198072	1
PVP01_1205800	conserved Plasmodium protein, unknown function	3.89306	0.000217543		1
PVP01_0938600	conserved Plasmodium protein, unknown function	3.8993	2.57517e-05		1
PVP01_1122800	conserved protein, unknown function	3.9023	2.30662e-28		1
PVP01_0946800	conserved Plasmodium protein, unknown function	3.92093	0.0124524	1	1
PVP01_1013400	phosphomethylpyrimidine kinase, putative	3.95281	1.60029e-08
PVP01_0940200	AAA family ATPase, putative	3.96323	8.71851e-08		1
PVP01_1232200	conserved Plasmodium protein, unknown function	4.00735	2.12957e-05		1
PVP01_1345800	conserved Plasmodium protein, unknown function	4.00837	0.00501527		1
PVP01_1267800	conserved Plasmodium protein, unknown function	4.05117	3.0731e-05		1
PVP01_0617000	conserved Plasmodium protein, unknown function	4.064	0.0467573		1
PVP01_0517400	high mobility group protein B2, putative	4.07968	4.53153e-16
PVP01_0306900	conserved Plasmodium protein, unknown function	4.13185	0.0328333
PVP01_1445100	conserved Plasmodium protein, unknown function	4.15091	8.98824e-41		1
PVP01_1468300	coronin, putative	4.17904	0.0431316		1
PVP01_1227300	conserved Plasmodium protein, unknown function	4.23762	1.41837e-05		1
PVP01_1251100	LCCL domain-containing protein	4.2467	3.02229e-09		1
PVP01_1123000	conserved Plasmodium protein, unknown function	4.26706	9.80201e-12		1
PVP01_1323700	zinc finger protein, putative	4.48082	2.10229e-05	1	1
PVP01_1015200	mRNA-binding protein PUF1, putative	4.54587	4.45443e-08	1	1
PVP01_0808300	zinc finger (CCCH type) protein, putative	4.64148	5.31136e-13		1
PVP01_1406700	conserved Plasmodium protein, unknown function	4.65267	0.00229518		1
PVP01_0119600	Plasmodium exported protein, unknown function	4.68503	7.94394e-05
PVP01_0944300	conserved Plasmodium protein, unknown function	4.70729	8.57109e-07	1	1
PVP01_0210000	major facilitator superfamily-related transporter, putative	5.13487	0.0141755		1
PVP01_0720800	conserved Plasmodium protein, unknown function	5.2529	0.0324326
PVP01_0819800	oocyst capsule protein Cap380, putative	5.27842	0.00344422		1
PVP01_1121100	conserved Plasmodium protein, unknown function	5.29082	0.000194577
PVP01_1251900	MFS-type transporter, putative	5.31978	0.0074038		1
PVP01_0728700	leucine-rich repeat protein	5.43558	0.0187389		1
PVP01_1106400	DNA topoisomerase VI, b subunit, putative	5.47749	0.00059134	1	1
PVP01_1216300	SprT-like domain-containing protein, putative	5.70953	0.0232897
PVP01_1438400	zinc finger protein, putative	5.72164	0.000117673	1	1
PVP01_0314500	conserved Plasmodium protein, unknown function	6.42125	0.000269714
PVP01_1323000	dynein-associated protein, putative	6.61651	8.87036e-08		1
PVP01_0514900	perforin-like protein 4	6.71695	6.88414e-07	1	1
PVP01_0940300	conserved Plasmodium protein, unknown function	7.46703	0.00190721	1

## Sheet: Figure 8b_hypnozoite
motif_ID	motif_ALT_ID	seq_ID	site_Start	site_End	site_Strand	site_Score	site_Sequence
1-GGGGGGAG	STREME-1	transcript_PVP01_0617100.1	396	403	.	13.4	GGGGGGAG
1-GGGGGGAG	STREME-1	transcript_PVP01_0508300.1	1355	1362	.	13.4	GGGGGGAG
1-GGGGGGAG	STREME-1	transcript_PVP01_1449100.1	1501	1508	.	13.4	GGGGGGAG
1-GGGGGGAG	STREME-1	transcript_PVP01_0719200.1	3669	3676	.	13.4	GGGGGGAG
1-GGGGGGAG	STREME-1	transcript_PVP01_0713700.1	815	822	.	13.4	GGGGGGAG
1-GGGGGGAG	STREME-1	transcript_PVP01_1442800.1	1184	1191	.	13.4	GGGGGGAG
1-GGGGGGAG	STREME-1	transcript_PVP01_1442800.1	2445	2452	.	13.4	GGGGGGAG
1-GGGGGGAG	STREME-1	transcript_PVP01_1442800.1	3655	3662	.	13.4	GGGGGGAG
1-GGGGGGAG	STREME-1	transcript_PVP01_1220900.1	1791	1798	.	13.4	GGGGGGAG
1-GGGGGGAG	STREME-1	transcript_PVP01_1227400.1	616	623	.	13.4	GGGGGGAG
1-GGGGGGAG	STREME-1	transcript_PVP01_0811200.1	2027	2034	.	13.4	GGGGGGAG
1-GGGGGGAG	STREME-1	transcript_PVP01_1450100.1	225	232	.	13.4	GGGGGGAG
1-GGGGGGAG	STREME-1	transcript_PVP01_1450100.1	470	477	.	13.4	GGGGGGAG
1-GGGGGGAG	STREME-1	transcript_PVP01_1450100.1	1000	1007	.	13.4	GGGGGGAG
1-GGGGGGAG	STREME-1	transcript_PVP01_1450100.1	2459	2466	.	13.4	GGGGGGAG
1-GGGGGGAG	STREME-1	transcript_PVP01_1450100.1	2945	2952	.	13.4	GGGGGGAG
1-GGGGGGAG	STREME-1	transcript_PVP01_1450100.1	3107	3114	.	13.4	GGGGGGAG
1-GGGGGGAG	STREME-1	transcript_PVP01_0806100.1	1262	1269	.	13.4	GGGGGGAG
1-GGGGGGAG	STREME-1	transcript_PVP01_1420500.1	1990	1997	.	13.4	GGGGGGAG
1-GGGGGGAG	STREME-1	transcript_PVP01_0923500.1	794	801	.	13.4	GGGGGGAG
1-GGGGGGAG	STREME-1	transcript_PVP01_0923500.1	9234	9241	.	13.4	GGGGGGAG
1-GGGGGGAG	STREME-1	transcript_PVP01_0923500.1	10812	10819	.	13.4	GGGGGGAG
1-GGGGGGAG	STREME-1	transcript_PVP01_0923500.1	11865	11872	.	13.4	GGGGGGAG
1-GGGGGGAG	STREME-1	transcript_PVP01_0923500.1	11988	11995	.	13.4	GGGGGGAG
1-GGGGGGAG	STREME-1	transcript_PVP01_1115700.1	1116	1123	.	13.4	GGGGGGAG
1-GGGGGGAG	STREME-1	transcript_PVP01_1128300.1	7	14	.	13.4	GGGGGGAG
1-GGGGGGAG	STREME-1	transcript_PVP01_1128300.1	997	1004	.	13.4	GGGGGGAG
1-GGGGGGAG	STREME-1	transcript_PVP01_1120200.1	1531	1538	.	13.4	GGGGGGAG
1-GGGGGGAG	STREME-1	transcript_PVP01_0709300.1	1607	1614	.	13.4	GGGGGGAG
1-GGGGGGAG	STREME-1	transcript_PVP01_0318700.1	720	727	.	13.4	GGGGGGAG
1-GGGGGGAG	STREME-1	transcript_PVP01_0725800.1	3405	3412	.	13.4	GGGGGGAG
1-GGGGGGAG	STREME-1	transcript_PVP01_0725800.1	3607	3614	.	13.4	GGGGGGAG
1-GGGGGGAG	STREME-1	transcript_PVP01_0822100.1	926	933	.	13.4	GGGGGGAG
1-GGGGGGAG	STREME-1	transcript_PVP01_1133200.1	1576	1583	.	13.4	GGGGGGAG
1-GGGGGGAG	STREME-1	transcript_PVP01_1213000.1	1843	1850	.	13.4	GGGGGGAG
1-GGGGGGAG	STREME-1	transcript_PVP01_1455700.1	544	551	.	13.4	GGGGGGAG
1-GGGGGGAG	STREME-1	transcript_PVP01_1455700.1	665	672	.	13.4	GGGGGGAG
1-GGGGGGAG	STREME-1	transcript_PVP01_0834000.1	1523	1530	.	13.4	GGGGGGAG
1-GGGGGGAG	STREME-1	transcript_PVP01_1212600.1	1094	1101	.	13.4	GGGGGGAG
1-GGGGGGAG	STREME-1	transcript_PVP01_0306400.1	1246	1253	.	13.4	GGGGGGAG
1-GGGGGGAG	STREME-1	transcript_PVP01_1233500.1	3008	3015	.	13.4	GGGGGGAG
1-GGGGGGAG	STREME-1	transcript_PVP01_1233500.1	3271	3278	.	13.4	GGGGGGAG
1-GGGGGGAG	STREME-1	transcript_PVP01_0718800.1	1811	1818	.	13.4	GGGGGGAG
1-GGGGGGAG	STREME-1	transcript_PVP01_0718800.1	2606	2613	.	13.4	GGGGGGAG
1-GGGGGGAG	STREME-1	transcript_PVP01_0718800.1	3104	3111	.	13.4	GGGGGGAG
1-GGGGGGAG	STREME-1	transcript_PVP01_0718800.1	4674	4681	.	13.4	GGGGGGAG
1-GGGGGGAG	STREME-1	transcript_PVP01_1446300.1	1380	1387	.	13.4	GGGGGGAG
1-GGGGGGAG	STREME-1	transcript_PVP01_0612000.1	1309	1316	.	13.4	GGGGGGAG
1-GGGGGGAG	STREME-1	transcript_PVP01_1214300.1	851	858	.	13.4	GGGGGGAG
1-GGGGGGAG	STREME-1	transcript_PVP01_1002700.1	4811	4818	.	13.4	GGGGGGAG
1-GGGGGGAG	STREME-1	transcript_PVP01_1210800.1	2575	2582	.	13.4	GGGGGGAG
1-GGGGGGAG	STREME-1	transcript_PVP01_0711800.1	650	657	.	13.4	GGGGGGAG
1-GGGGGGAG	STREME-1	transcript_PVP01_0105400.1	3043	3050	.	13.4	GGGGGGAG
1-GGGGGGAG	STREME-1	transcript_PVP01_1342900.1	2689	2696	.	13.4	GGGGGGAG
1-GGGGGGAG	STREME-1	transcript_PVP01_1264800.1	2139	2146	.	13.4	GGGGGGAG
1-GGGGGGAG	STREME-1	transcript_PVP01_1264800.1	3835	3842	.	13.4	GGGGGGAG
1-GGGGGGAG	STREME-1	transcript_PVP01_1221600.1	422	429	.	13.4	GGGGGGAG
1-GGGGGGAG	STREME-1	transcript_PVP01_1241000.1	9168	9175	.	13.4	GGGGGGAG
1-GGGGGGAG	STREME-1	transcript_PVP01_1208600.1	2873	2880	.	13.4	GGGGGGAG
1-GGGGGGAG	STREME-1	transcript_PVP01_0810000.1	189	196	.	13.4	GGGGGGAG
1-GGGGGGAG	STREME-1	transcript_PVP01_1235800.1	2990	2997	.	13.4	GGGGGGAG
1-GGGGGGAG	STREME-1	transcript_PVP01_0939900.1	4773	4780	.	13.4	GGGGGGAG
1-GGGGGGAG	STREME-1	transcript_PVP01_1443200.1	2554	2561	.	13.4	GGGGGGAG
1-GGGGGGAG	STREME-1	transcript_PVP01_1262900.1	4654	4661	.	13.4	GGGGGGAG
1-GGGGGGAG	STREME-1	transcript_PVP01_1262900.1	6274	6281	.	13.4	GGGGGGAG
1-GGGGGGAG	STREME-1	transcript_PVP01_0409000.1	3285	3292	.	13.4	GGGGGGAG
1-GGGGGGAG	STREME-1	transcript_PVP01_0212900.1	2267	2274	.	13.4	GGGGGGAG
1-GGGGGGAG	STREME-1	transcript_PVP01_0836200.1	1689	1696	.	13.4	GGGGGGAG
1-GGGGGGAG	STREME-1	transcript_PVP01_0836200.1	1725	1732	.	13.4	GGGGGGAG
1-GGGGGGAG	STREME-1	transcript_PVP01_1216300.1	46	53	.	13.4	GGGGGGAG
1-GGGGGGAG	STREME-1	transcript_PVP01_1216300.1	681	688	.	13.4	GGGGGGAG
1-GGGGGGAG	STREME-1	transcript_PVP01_1216300.1	2411	2418	.	13.4	GGGGGGAG
1-GGGGGGAG	STREME-1	transcript_PVP01_1426600.1	463	470	.	13.4	GGGGGGAG
1-GGGGGGAG	STREME-1	transcript_PVP01_0703600.1	1612	1619	.	13.4	GGGGGGAG
1-GGGGGGAG	STREME-1	transcript_PVP01_0522600.1	450	457	.	13.4	GGGGGGAG
1-GGGGGGAG	STREME-1	transcript_PVP01_0522600.1	1546	1553	.	13.4	GGGGGGAG
1-GGGGGGAG	STREME-1	transcript_PVP01_1453900.1	2224	2231	.	13.4	GGGGGGAG
1-GGGGGGAG	STREME-1	transcript_PVP01_1453900.1	4045	4052	.	13.4	GGGGGGAG
1-GGGGGGAG	STREME-1	transcript_PVP01_1453900.1	4571	4578	.	13.4	GGGGGGAG
1-GGGGGGAG	STREME-1	transcript_PVP01_1121900.1	1200	1207	.	13.4	GGGGGGAG
1-GGGGGGAG	STREME-1	transcript_PVP01_0411300.1	1536	1543	.	13.4	GGGGGGAG
1-GGGGGGAG	STREME-1	transcript_PVP01_0411300.1	3463	3470	.	13.4	GGGGGGAG
1-GGGGGGAG	STREME-1	transcript_PVP01_1318200.1	1988	1995	.	13.4	GGGGGGAG
1-GGGGGGAG	STREME-1	transcript_PVP01_0211900.1	351	358	.	13.4	GGGGGGAG
1-GGGGGGAG	STREME-1	transcript_PVP01_1220500.1	2382	2389	.	13.4	GGGGGGAG
1-GGGGGGAG	STREME-1	transcript_PVP01_0912300.1	262	269	.	13.4	GGGGGGAG
1-GGGGGGAG	STREME-1	transcript_PVP01_1255100.1	3997	4004	.	13.4	GGGGGGAG
1-GGGGGGAG	STREME-1	transcript_PVP01_1407400.1	8515	8522	.	13.4	GGGGGGAG
1-GGGGGGAG	STREME-1	transcript_PVP01_1307300.1	8408	8415	.	13.4	GGGGGGAG
1-GGGGGGAG	STREME-1	transcript_PVP01_1301800.1	3203	3210	.	13.4	GGGGGGAG
1-GGGGGGAG	STREME-1	transcript_PVP01_1020200.1	3827	3834	.	13.4	GGGGGGAG
1-GGGGGGAG	STREME-1	transcript_PVP01_0810500.1	2473	2480	.	13.4	GGGGGGAG
1-GGGGGGAG	STREME-1	transcript_PVP01_0810500.1	3600	3607	.	13.4	GGGGGGAG
1-GGGGGGAG	STREME-1	transcript_PVP01_1108700.1	69	76	.	13.4	GGGGGGAG
1-GGGGGGAG	STREME-1	transcript_PVP01_0829200.1	376	383	.	13.4	GGGGGGAG
1-GGGGGGAG	STREME-1	transcript_PVP01_1414900.1	2281	2288	.	13.4	GGGGGGAG
1-GGGGGGAG	STREME-1	transcript_PVP01_1345000.1	1874	1881	.	13.4	GGGGGGAG
1-GGGGGGAG	STREME-1	transcript_PVP01_1345000.1	2803	2810	.	13.4	GGGGGGAG
1-GGGGGGAG	STREME-1	transcript_PVP01_1345000.1	4441	4448	.	13.4	GGGGGGAG
1-GGGGGGAG	STREME-1	transcript_PVP01_0828600.1	953	960	.	13.4	GGGGGGAG
1-GGGGGGAG	STREME-1	transcript_PVP01_0505200.1	496	503	.	13.4	GGGGGGAG
1-GGGGGGAG	STREME-1	transcript_PVP01_0505200.1	1551	1558	.	13.4	GGGGGGAG
1-GGGGGGAG	STREME-1	transcript_PVP01_0803500.1	4217	4224	.	13.4	GGGGGGAG
1-GGGGGGAG	STREME-1	transcript_PVP01_1118200.1	1604	1611	.	13.4	GGGGGGAG
1-GGGGGGAG	STREME-1	transcript_PVP01_1210400.1	1766	1773	.	13.4	GGGGGGAG
1-GGGGGGAG	STREME-1	transcript_PVP01_0604500.1	590	597	.	13.4	GGGGGGAG
1-GGGGGGAG	STREME-1	transcript_PVP01_0604500.1	956	963	.	13.4	GGGGGGAG
1-GGGGGGAG	STREME-1	transcript_PVP01_0604500.1	3586	3593	.	13.4	GGGGGGAG
1-GGGGGGAG	STREME-1	transcript_PVP01_0727800.1	104	111	.	13.4	GGGGGGAG
1-GGGGGGAG	STREME-1	transcript_PVP01_0727800.1	766	773	.	13.4	GGGGGGAG
1-GGGGGGAG	STREME-1	transcript_PVP01_0933300.1	2995	3002	.	13.4	GGGGGGAG
1-GGGGGGAG	STREME-1	transcript_PVP01_1269100.1	10229	10236	.	13.4	GGGGGGAG
1-GGGGGGAG	STREME-1	transcript_PVP01_1033300.1	5923	5930	.	13.4	GGGGGGAG
1-GGGGGGAG	STREME-1	transcript_PVP01_0505700.1	885	892	.	13.4	GGGGGGAG
1-GGGGGGAG	STREME-1	transcript_PVP01_0505700.1	1138	1145	.	13.4	GGGGGGAG
1-GGGGGGAG	STREME-1	transcript_PVP01_0505700.1	3797	3804	.	13.4	GGGGGGAG
1-GGGGGGAG	STREME-1	transcript_PVP01_0505700.1	4803	4810	.	13.4	GGGGGGAG
1-GGGGGGAG	STREME-1	transcript_PVP01_0935400.1	2904	2911	.	13.4	GGGGGGAG
1-GGGGGGAG	STREME-1	transcript_PVP01_1107500.1	2294	2301	.	13.4	GGGGGGAG
1-GGGGGGAG	STREME-1	transcript_PVP01_0614100.1	1960	1967	.	13.4	GGGGGGAG
1-GGGGGGAG	STREME-1	transcript_PVP01_0614100.1	3337	3344	.	13.4	GGGGGGAG
1-GGGGGGAG	STREME-1	transcript_PVP01_0732400.1	455	462	.	13.4	GGGGGGAG
1-GGGGGGAG	STREME-1	transcript_PVP01_0732400.1	724	731	.	13.4	GGGGGGAG
1-GGGGGGAG	STREME-1	transcript_PVP01_0936400.1	2255	2262	.	13.4	GGGGGGAG
1-GGGGGGAG	STREME-1	transcript_PVP01_1323100.1	3246	3253	.	13.4	GGGGGGAG
1-GGGGGGAG	STREME-1	transcript_PVP01_0817600.1	794	801	.	13.4	GGGGGGAG
1-GGGGGGAG	STREME-1	transcript_PVP01_0817600.1	1147	1154	.	13.4	GGGGGGAG
1-GGGGGGAG	STREME-1	transcript_PVP01_0817600.1	4907	4914	.	13.4	GGGGGGAG
1-GGGGGGAG	STREME-1	transcript_PVP01_1405700.1	1393	1400	.	13.4	GGGGGGAG
1-GGGGGGAG	STREME-1	transcript_PVP01_0834400.1	2927	2934	.	13.4	GGGGGGAG
1-GGGGGGAG	STREME-1	transcript_PVP01_0927500.1	4694	4701	.	13.4	GGGGGGAG
1-GGGGGGAG	STREME-1	transcript_PVP01_0819800.1	2583	2590	.	13.4	GGGGGGAG
1-GGGGGGAG	STREME-1	transcript_PVP01_0819800.1	7582	7589	.	13.4	GGGGGGAG
1-GGGGGGAG	STREME-1	transcript_PVP01_1254900.1	933	940	.	13.4	GGGGGGAG
1-GGGGGGAG	STREME-1	transcript_PVP01_1103200.1	1773	1780	.	13.4	GGGGGGAG
1-GGGGGGAG	STREME-1	transcript_PVP01_1015200.1	3112	3119	.	13.4	GGGGGGAG
1-GGGGGGAG	STREME-1	transcript_PVP01_1220800.1	1170	1177	.	13.4	GGGGGGAG
1-GGGGGGAG	STREME-1	transcript_PVP01_1220800.1	2862	2869	.	13.4	GGGGGGAG
1-GGGGGGAG	STREME-1	transcript_PVP01_1220800.1	4839	4846	.	13.4	GGGGGGAG
1-GGGGGGAG	STREME-1	transcript_PVP01_1341100.1	1896	1903	.	13.4	GGGGGGAG
1-GGGGGGAG	STREME-1	transcript_PVP01_1341100.1	2456	2463	.	13.4	GGGGGGAG
1-GGGGGGAG	STREME-1	transcript_PVP01_1463800.1	645	652	.	13.4	GGGGGGAG
1-GGGGGGAG	STREME-1	transcript_PVP01_1463800.1	1527	1534	.	13.4	GGGGGGAG
1-GGGGGGAG	STREME-1	transcript_PVP01_1411100.1	1007	1014	.	13.4	GGGGGGAG
1-GGGGGGAG	STREME-1	transcript_PVP01_1411800.1	1340	1347	.	13.4	GGGGGGAG
1-GGGGGGAG	STREME-1	transcript_PVP01_1411800.1	2774	2781	.	13.4	GGGGGGAG
1-GGGGGGAG	STREME-1	transcript_PVP01_1411800.1	3620	3627	.	13.4	GGGGGGAG
1-GGGGGGAG	STREME-1	transcript_PVP01_1323700.1	2522	2529	.	13.4	GGGGGGAG
1-GGGGGGAG	STREME-1	transcript_PVP01_1323700.1	2839	2846	.	13.4	GGGGGGAG
1-GGGGGGAG	STREME-1	transcript_PVP01_0713900.1	120	127	.	13.4	GGGGGGAG
1-GGGGGGAG	STREME-1	transcript_PVP01_0713900.1	910	917	.	13.4	GGGGGGAG
1-GGGGGGAG	STREME-1	transcript_PVP01_0705200.1	1638	1645	.	13.4	GGGGGGAG
1-GGGGGGAG	STREME-1	transcript_PVP01_0514900.1	1060	1067	.	13.4	GGGGGGAG
1-GGGGGGAG	STREME-1	transcript_PVP01_0507200.1	411	418	.	13.4	GGGGGGAG
1-GGGGGGAG	STREME-1	transcript_PVP01_0830300.1	1811	1818	.	13.4	GGGGGGAG
1-GGGGGGAG	STREME-1	transcript_PVP01_0830300.1	2242	2249	.	13.4	GGGGGGAG
1-GGGGGGAG	STREME-1	transcript_PVP01_0312500.1	330	337	.	13.4	GGGGGGAG
1-GGGGGGAG	STREME-1	transcript_PVP01_0312500.1	1707	1714	.	13.4	GGGGGGAG
1-GGGGGGAG	STREME-1	transcript_PVP01_0312500.1	2927	2934	.	13.4	GGGGGGAG
1-GGGGGGAG	STREME-1	transcript_PVP01_0832300.1	2016	2023	.	13.4	GGGGGGAG
1-GGGGGGAG	STREME-1	transcript_PVP01_0832300.1	2263	2270	.	13.4	GGGGGGAG
1-GGGGGGAG	STREME-1	transcript_PVP01_0832300.1	2296	2303	.	13.4	GGGGGGAG
1-GGGGGGAG	STREME-1	transcript_PVP01_0832300.1	3147	3154	.	13.4	GGGGGGAG
1-GGGGGGAG	STREME-1	transcript_PVP01_0832300.1	4549	4556	.	13.4	GGGGGGAG
1-GGGGGGAG	STREME-1	transcript_PVP01_0832300.1	6274	6281	.	13.4	GGGGGGAG
1-GGGGGGAG	STREME-1	transcript_PVP01_0832300.1	7239	7246	.	13.4	GGGGGGAG
1-GGGGGGAG	STREME-1	transcript_PVP01_0832300.1	9627	9634	.	13.4	GGGGGGAG
1-GGGGGGAG	STREME-1	transcript_PVP01_0115400.1	1702	1709	.	13.4	GGGGGGAG
1-GGGGGGAG	STREME-1	transcript_PVP01_0614700.1	292	299	.	13.4	GGGGGGAG
1-GGGGGGAG	STREME-1	transcript_PVP01_1024000.1	978	985	.	13.4	GGGGGGAG
1-GGGGGGAG	STREME-1	transcript_PVP01_1024000.1	1259	1266	.	13.4	GGGGGGAG
1-GGGGGGAG	STREME-1	transcript_PVP01_1024000.1	2083	2090	.	13.4	GGGGGGAG
1-GGGGGGAG	STREME-1	transcript_PVP01_1111400.1	2192	2199	.	13.4	GGGGGGAG
1-GGGGGGAG	STREME-1	transcript_PVP01_1111400.1	2207	2214	.	13.4	GGGGGGAG
1-GGGGGGAG	STREME-1	transcript_PVP01_1111400.1	3957	3964	.	13.4	GGGGGGAG
1-GGGGGGAG	STREME-1	transcript_PVP01_1111400.1	4449	4456	.	13.4	GGGGGGAG
1-GGGGGGAG	STREME-1	transcript_PVP01_1111400.1	4665	4672	.	13.4	GGGGGGAG
1-GGGGGGAG	STREME-1	transcript_PVP01_1123300.1	1273	1280	.	13.4	GGGGGGAG
1-GGGGGGAG	STREME-1	transcript_PVP01_0617700.1	675	682	.	13.4	GGGGGGAG
1-GGGGGGAG	STREME-1	transcript_PVP01_0820400.1	1269	1276	.	13.4	GGGGGGAG
1-GGGGGGAG	STREME-1	transcript_PVP01_0820400.1	1873	1880	.	13.4	GGGGGGAG
1-GGGGGGAG	STREME-1	transcript_PVP01_1212300.1	143	150	.	13.4	GGGGGGAG
1-GGGGGGAG	STREME-1	transcript_PVP01_1212300.1	1716	1723	.	13.4	GGGGGGAG
1-GGGGGGAG	STREME-1	transcript_PVP01_1236700.1	517	524	.	13.4	GGGGGGAG
1-GGGGGGAG	STREME-1	transcript_PVP01_1236700.1	1395	1402	.	13.4	GGGGGGAG
1-GGGGGGAG	STREME-1	transcript_PVP01_1236700.1	1548	1555	.	13.4	GGGGGGAG
1-GGGGGGAG	STREME-1	transcript_PVP01_1236700.1	4474	4481	.	13.4	GGGGGGAG
1-GGGGGGAG	STREME-1	transcript_PVP01_1126500.1	1591	1598	.	13.4	GGGGGGAG
1-GGGGGGAG	STREME-1	transcript_PVP01_1126500.1	2050	2057	.	13.4	GGGGGGAG
1-GGGGGGAG	STREME-1	transcript_PVP01_1126500.1	2067	2074	.	13.4	GGGGGGAG
1-GGGGGGAG	STREME-1	transcript_PVP01_1336400.1	1400	1407	.	13.4	GGGGGGAG
1-GGGGGGAG	STREME-1	transcript_PVP01_1336400.1	3373	3380	.	13.4	GGGGGGAG
1-GGGGGGAG	STREME-1	transcript_PVP01_1315800.1	1353	1360	.	13.4	GGGGGGAG
1-GGGGGGAG	STREME-1	transcript_PVP01_1315800.1	5628	5635	.	13.4	GGGGGGAG
1-GGGGGGAG	STREME-1	transcript_PVP01_0103500.1	1440	1447	.	13.4	GGGGGGAG
1-GGGGGGAG	STREME-1	transcript_PVP01_0515100.1	772	779	.	13.4	GGGGGGAG
1-GGGGGGAG	STREME-1	transcript_PVP01_0515100.1	973	980	.	13.4	GGGGGGAG
1-GGGGGGAG	STREME-1	transcript_PVP01_0113900.1	1620	1627	.	13.4	GGGGGGAG
1-GGGGGGAG	STREME-1	transcript_PVP01_0113900.1	2972	2979	.	13.4	GGGGGGAG
1-GGGGGGAG	STREME-1	transcript_PVP01_0517900.1	565	572	.	13.4	GGGGGGAG
1-GGGGGGAG	STREME-1	transcript_PVP01_1307800.1	800	807	.	13.4	GGGGGGAG
1-GGGGGGAG	STREME-1	transcript_PVP01_1238800.1	183	190	.	13.4	GGGGGGAG
1-GGGGGGAG	STREME-1	transcript_PVP01_1238800.1	6351	6358	.	13.4	GGGGGGAG
1-GGGGGGAG	STREME-1	transcript_PVP01_1109000.1	2647	2654	.	13.4	GGGGGGAG
1-GGGGGGAG	STREME-1	transcript_PVP01_1414100.1	803	810	.	13.4	GGGGGGAG
1-GGGGGGAG	STREME-1	transcript_PVP01_1112600.1	1384	1391	.	13.4	GGGGGGAG
1-GGGGGGAG	STREME-1	transcript_PVP01_0114500.1	314	321	.	13.4	GGGGGGAG
1-GGGGGGAG	STREME-1	transcript_PVP01_0114500.1	916	923	.	13.4	GGGGGGAG
1-GGGGGGAG	STREME-1	transcript_PVP01_0114500.1	1770	1777	.	13.4	GGGGGGAG
1-GGGGGGAG	STREME-1	transcript_PVP01_1342200.1	228	235	.	13.4	GGGGGGAG
1-GGGGGGAG	STREME-1	transcript_PVP01_1342200.1	1571	1578	.	13.4	GGGGGGAG
1-GGGGGGAG	STREME-1	transcript_PVP01_0414400.1	3201	3208	.	13.4	GGGGGGAG
1-GGGGGGAG	STREME-1	transcript_PVP01_0930100.1	235	242	.	13.4	GGGGGGAG
1-GGGGGGAG	STREME-1	transcript_PVP01_1464900.1	3279	3286	.	13.4	GGGGGGAG
1-GGGGGGAG	STREME-1	transcript_PVP01_1009800.1	388	395	.	13.4	GGGGGGAG
1-GGGGGGAG	STREME-1	transcript_PVP01_0921200.1	1132	1139	.	13.4	GGGGGGAG
1-GGGGGGAG	STREME-1	transcript_PVP01_0921200.1	3121	3128	.	13.4	GGGGGGAG
1-GGGGGGAG	STREME-1	transcript_PVP01_0320800.1	607	614	.	13.4	GGGGGGAG
1-GGGGGGAG	STREME-1	transcript_PVP01_0320800.1	2656	2663	.	13.4	GGGGGGAG
1-GGGGGGAG	STREME-1	transcript_PVP01_1109100.1	3139	3146	.	13.4	GGGGGGAG
1-GGGGGGAG	STREME-1	transcript_PVP01_1109100.1	4537	4544	.	13.4	GGGGGGAG
1-GGGGGGAG	STREME-1	transcript_PVP01_1444200.1	1220	1227	.	13.4	GGGGGGAG
1-GGGGGGAG	STREME-1	transcript_PVP01_0614800.1	744	751	.	13.4	GGGGGGAG
1-GGGGGGAG	STREME-1	transcript_PVP01_0930600.1	925	932	.	13.4	GGGGGGAG
1-GGGGGGAG	STREME-1	transcript_PVP01_1455200.1	1752	1759	.	13.4	GGGGGGAG
1-GGGGGGAG	STREME-1	transcript_PVP01_1455200.1	1916	1923	.	13.4	GGGGGGAG
1-GGGGGGAG	STREME-1	transcript_PVP01_1021100.1	849	856	.	13.4	GGGGGGAG
1-GGGGGGAG	STREME-1	transcript_PVP01_1021100.1	2234	2241	.	13.4	GGGGGGAG
1-GGGGGGAG	STREME-1	transcript_PVP01_1021100.1	2351	2358	.	13.4	GGGGGGAG
1-GGGGGGAG	STREME-1	transcript_PVP01_1021100.1	3518	3525	.	13.4	GGGGGGAG
1-GGGGGGAG	STREME-1	transcript_PVP01_1267800.1	581	588	.	13.4	GGGGGGAG
1-GGGGGGAG	STREME-1	transcript_PVP01_1428300.1	556	563	.	13.4	GGGGGGAG
1-GGGGGGAG	STREME-1	transcript_PVP01_1022100.1	838	845	.	13.4	GGGGGGAG
1-GGGGGGAG	STREME-1	transcript_PVP01_0313800.1	8648	8655	.	13.4	GGGGGGAG
1-GGGGGGAG	STREME-1	transcript_PVP01_1232200.1	283	290	.	13.4	GGGGGGAG
1-GGGGGGAG	STREME-1	transcript_PVP01_1232200.1	325	332	.	13.4	GGGGGGAG
1-GGGGGGAG	STREME-1	transcript_PVP01_1232200.1	418	425	.	13.4	GGGGGGAG
1-GGGGGGAG	STREME-1	transcript_PVP01_0716800.1	1733	1740	.	13.4	GGGGGGAG
1-GGGGGGAG	STREME-1	transcript_PVP01_0716800.1	1841	1848	.	13.4	GGGGGGAG
1-GGGGGGAG	STREME-1	transcript_PVP01_0716800.1	1872	1879	.	13.4	GGGGGGAG
1-GGGGGGAG	STREME-1	transcript_PVP01_0716800.1	1908	1915	.	13.4	GGGGGGAG
1-GGGGGGAG	STREME-1	transcript_PVP01_1237300.1	2876	2883	.	13.4	GGGGGGAG
1-GGGGGGAG	STREME-1	transcript_PVP01_0530200.1	2244	2251	.	13.4	GGGGGGAG
1-GGGGGGAG	STREME-1	transcript_PVP01_0530200.1	4790	4797	.	13.4	GGGGGGAG
1-GGGGGGAG	STREME-1	transcript_PVP01_1234900.1	1596	1603	.	13.4	GGGGGGAG
1-GGGGGGAG	STREME-1	transcript_PVP01_1234900.1	2694	2701	.	13.4	GGGGGGAG
1-GGGGGGAG	STREME-1	transcript_PVP01_0520400.1	1241	1248	.	13.4	GGGGGGAG
1-GGGGGGAG	STREME-1	transcript_PVP01_1424700.1	642	649	.	13.4	GGGGGGAG
1-GGGGGGAG	STREME-1	transcript_PVP01_0837600.1	4102	4109	.	13.4	GGGGGGAG
1-GGGGGGAG	STREME-1	transcript_PVP01_0837600.1	4857	4864	.	13.4	GGGGGGAG
1-GGGGGGAG	STREME-1	transcript_PVP01_1120600.1	965	972	.	13.4	GGGGGGAG
1-GGGGGGAG	STREME-1	transcript_PVP01_1120600.1	2178	2185	.	13.4	GGGGGGAG
1-GGGGGGAG	STREME-1	transcript_PVP01_0304200.1	287	294	.	13.4	GGGGGGAG
1-GGGGGGAG	STREME-1	transcript_PVP01_0304200.1	999	1006	.	13.4	GGGGGGAG
1-GGGGGGAG	STREME-1	transcript_PVP01_0728800.1	2257	2264	.	13.4	GGGGGGAG
1-GGGGGGAG	STREME-1	transcript_PVP01_0728800.1	3464	3471	.	13.4	GGGGGGAG
1-GGGGGGAG	STREME-1	transcript_PVP01_0728800.1	5047	5054	.	13.4	GGGGGGAG
1-GGGGGGAG	STREME-1	transcript_PVP01_0911800.1	189	196	.	13.4	GGGGGGAG
1-GGGGGGAG	STREME-1	transcript_PVP01_0922400.1	3050	3057	.	13.4	GGGGGGAG
1-GGGGGGAG	STREME-1	transcript_PVP01_1233200.1	691	698	.	13.4	GGGGGGAG
1-GGGGGGAG	STREME-1	transcript_PVP01_1233200.1	1507	1514	.	13.4	GGGGGGAG
1-GGGGGGAG	STREME-1	transcript_PVP01_1144500.1	949	956	.	13.4	GGGGGGAG
1-GGGGGGAG	STREME-1	transcript_PVP01_1144500.1	1094	1101	.	13.4	GGGGGGAG
1-GGGGGGAG	STREME-1	transcript_PVP01_1303400.1	799	806	.	13.4	GGGGGGAG
1-GGGGGGAG	STREME-1	transcript_PVP01_1330900.1	430	437	.	13.4	GGGGGGAG
1-GGGGGGAG	STREME-1	transcript_PVP01_0725100.1	914	921	.	13.4	GGGGGGAG
1-GGGGGGAG	STREME-1	transcript_PVP01_0725700.1	4512	4519	.	13.4	GGGGGGAG
1-GGGGGGAG	STREME-1	transcript_PVP01_1449900.1	152	159	.	13.4	GGGGGGAG
1-GGGGGGAG	STREME-1	transcript_PVP01_0207300.1	532	539	.	13.4	GGGGGGAG
1-GGGGGGAG	STREME-1	transcript_PVP01_0207300.1	1259	1266	.	13.4	GGGGGGAG
1-GGGGGGAG	STREME-1	transcript_PVP01_0207300.1	1685	1692	.	13.4	GGGGGGAG
1-GGGGGGAG	STREME-1	transcript_PVP01_0207300.1	3803	3810	.	13.4	GGGGGGAG
1-GGGGGGAG	STREME-1	transcript_PVP01_0207300.1	3844	3851	.	13.4	GGGGGGAG
1-GGGGGGAG	STREME-1	transcript_PVP01_0207300.1	6354	6361	.	13.4	GGGGGGAG
1-GGGGGGAG	STREME-1	transcript_PVP01_0207300.1	9915	9922	.	13.4	GGGGGGAG
1-GGGGGGAG	STREME-1	transcript_PVP01_0908700.1	1853	1860	.	13.4	GGGGGGAG
1-GGGGGGAG	STREME-1	transcript_PVP01_0208100.1	1766	1773	.	13.4	GGGGGGAG
1-GGGGGGAG	STREME-1	transcript_PVP01_0208100.1	4204	4211	.	13.4	GGGGGGAG
1-GGGGGGAG	STREME-1	transcript_PVP01_1457200.1	3268	3275	.	13.4	GGGGGGAG
1-GGGGGGAG	STREME-1	transcript_PVP01_1262600.1	1433	1440	.	13.4	GGGGGGAG
1-GGGGGGAG	STREME-1	transcript_PVP01_0611400.1	1339	1346	.	13.4	GGGGGGAG
1-GGGGGGAG	STREME-1	transcript_PVP01_0611400.1	1378	1385	.	13.4	GGGGGGAG
1-GGGGGGAG	STREME-1	transcript_PVP01_1215200.1	1143	1150	.	13.4	GGGGGGAG
1-GGGGGGAG	STREME-1	transcript_PVP01_1215200.1	2070	2077	.	13.4	GGGGGGAG
1-GGGGGGAG	STREME-1	transcript_PVP01_0947400.1	6990	6997	.	13.4	GGGGGGAG
1-GGGGGGAG	STREME-1	transcript_PVP01_1131600.1	1276	1283	.	13.4	GGGGGGAG
1-GGGGGGAG	STREME-1	transcript_PVP01_1131600.1	1903	1910	.	13.4	GGGGGGAG
1-GGGGGGAG	STREME-1	transcript_PVP01_1410600.1	390	397	.	13.4	GGGGGGAG
1-GGGGGGAG	STREME-1	transcript_PVP01_1462300.1	63	70	.	13.4	GGGGGGAG
1-GGGGGGAG	STREME-1	transcript_PVP01_0728700.1	279	286	.	13.4	GGGGGGAG
1-GGGGGGAG	STREME-1	transcript_PVP01_0728700.1	2693	2700	.	13.4	GGGGGGAG
1-GGGGGGAG	STREME-1	transcript_PVP01_0204700.1	1274	1281	.	13.4	GGGGGGAG
1-GGGGGGAG	STREME-1	transcript_PVP01_0204700.1	2349	2356	.	13.4	GGGGGGAG
1-GGGGGGAG	STREME-1	transcript_PVP01_1467700.1	1710	1717	.	13.4	GGGGGGAG
1-GGGGGGAG	STREME-1	transcript_PVP01_1467700.1	1849	1856	.	13.4	GGGGGGAG
1-GGGGGGAG	STREME-1	transcript_PVP01_1467700.1	3120	3127	.	13.4	GGGGGGAG
1-GGGGGGAG	STREME-1	transcript_PVP01_0832600.1	1482	1489	.	13.4	GGGGGGAG
1-GGGGGGAG	STREME-1	transcript_PVP01_1023700.1	2047	2054	.	13.4	GGGGGGAG
1-GGGGGGAG	STREME-1	transcript_PVP01_1428800.1	946	953	.	13.4	GGGGGGAG
1-GGGGGGAG	STREME-1	transcript_PVP01_0927000.1	301	308	.	13.4	GGGGGGAG
1-GGGGGGAG	STREME-1	transcript_PVP01_1408200.1	2540	2547	.	13.4	GGGGGGAG
1-GGGGGGAG	STREME-1	transcript_PVP01_0705800.1	970	977	.	13.4	GGGGGGAG
1-GGGGGGAG	STREME-1	transcript_PVP01_0732500.1	1600	1607	.	13.4	GGGGGGAG
1-GGGGGGAG	STREME-1	transcript_PVP01_1465500.1	713	720	.	13.4	GGGGGGAG
1-GGGGGGAG	STREME-1	transcript_PVP01_0518400.1	341	348	.	13.4	GGGGGGAG
1-GGGGGGAG	STREME-1	transcript_PVP01_0518400.1	1497	1504	.	13.4	GGGGGGAG
1-GGGGGGAG	STREME-1	transcript_PVP01_1326600.1	581	588	.	13.4	GGGGGGAG
1-GGGGGGAG	STREME-1	transcript_PVP01_1326600.1	2710	2717	.	13.4	GGGGGGAG
1-GGGGGGAG	STREME-1	transcript_PVP01_0807500.1	516	523	.	13.4	GGGGGGAG
1-GGGGGGAG	STREME-1	transcript_PVP01_1229400.1	297	304	.	13.4	GGGGGGAG
1-GGGGGGAG	STREME-1	transcript_PVP01_0822200.1	723	730	.	13.4	GGGGGGAG
1-GGGGGGAG	STREME-1	transcript_PVP01_0321000.1	2022	2029	.	13.4	GGGGGGAG
1-GGGGGGAG	STREME-1	transcript_PVP01_1132100.1	1820	1827	.	10.23	GGGGGUAG
1-GGGGGGAG	STREME-1	transcript_PVP01_0702200.1	4525	4532	.	10.23	GGGGGUAG
1-GGGGGGAG	STREME-1	transcript_PVP01_0713700.1	903	910	.	10.23	GGGGGUAG
1-GGGGGGAG	STREME-1	transcript_PVP01_1420500.1	1628	1635	.	10.23	GGGGGUAG
1-GGGGGGAG	STREME-1	transcript_PVP01_1133200.1	1837	1844	.	10.23	GGGGGUAG
1-GGGGGGAG	STREME-1	transcript_PVP01_1415600.1	889	896	.	10.23	GGGGGUAG
1-GGGGGGAG	STREME-1	transcript_PVP01_1020900.1	143	150	.	10.23	GGGGGUAG
1-GGGGGGAG	STREME-1	transcript_PVP01_1437700.1	3213	3220	.	10.23	GGGGGUAG
1-GGGGGGAG	STREME-1	transcript_PVP01_0835900.1	688	695	.	10.23	GGGGGUAG
1-GGGGGGAG	STREME-1	transcript_PVP01_1262900.1	7540	7547	.	10.23	GGGGGUAG
1-GGGGGGAG	STREME-1	transcript_PVP01_0409000.1	3268	3275	.	10.23	GGGGGUAG
1-GGGGGGAG	STREME-1	transcript_PVP01_0409000.1	4787	4794	.	10.23	GGGGGUAG
1-GGGGGGAG	STREME-1	transcript_PVP01_1426600.1	4688	4695	.	10.23	GGGGGUAG
1-GGGGGGAG	STREME-1	transcript_PVP01_1340800.1	1227	1234	.	10.23	GGGGGUAG
1-GGGGGGAG	STREME-1	transcript_PVP01_0411300.1	697	704	.	10.23	GGGGGUAG
1-GGGGGGAG	STREME-1	transcript_PVP01_0805400.1	2927	2934	.	10.23	GGGGGUAG
1-GGGGGGAG	STREME-1	transcript_PVP01_1255100.1	2898	2905	.	10.23	GGGGGUAG
1-GGGGGGAG	STREME-1	transcript_PVP01_1419900.1	2172	2179	.	10.23	GGGGGUAG
1-GGGGGGAG	STREME-1	transcript_PVP01_1209600.1	253	260	.	10.23	GGGGGUAG
1-GGGGGGAG	STREME-1	transcript_PVP01_1247900.1	3766	3773	.	10.23	GGGGGUAG
1-GGGGGGAG	STREME-1	transcript_PVP01_1307300.1	3742	3749	.	10.23	GGGGGUAG
1-GGGGGGAG	STREME-1	transcript_PVP01_1307300.1	6456	6463	.	10.23	GGGGGUAG
1-GGGGGGAG	STREME-1	transcript_PVP01_1301800.1	4824	4831	.	10.23	GGGGGUAG
1-GGGGGGAG	STREME-1	transcript_PVP01_0204200.1	162	169	.	10.23	GGGGGUAG
1-GGGGGGAG	STREME-1	transcript_PVP01_1345000.1	294	301	.	10.23	GGGGGUAG
1-GGGGGGAG	STREME-1	transcript_PVP01_1011000.1	5942	5949	.	10.23	GGGGGUAG
1-GGGGGGAG	STREME-1	transcript_PVP01_1011000.1	8932	8939	.	10.23	GGGGGUAG
1-GGGGGGAG	STREME-1	transcript_PVP01_0727800.1	1366	1373	.	10.23	GGGGGUAG
1-GGGGGGAG	STREME-1	transcript_PVP01_1269100.1	10090	10097	.	10.23	GGGGGUAG
1-GGGGGGAG	STREME-1	transcript_PVP01_0922300.1	3149	3156	.	10.23	GGGGGUAG
1-GGGGGGAG	STREME-1	transcript_PVP01_1457700.1	1143	1150	.	10.23	GGGGGUAG
1-GGGGGGAG	STREME-1	transcript_PVP01_0927500.1	1263	1270	.	10.23	GGGGGUAG
1-GGGGGGAG	STREME-1	transcript_PVP01_0927500.1	2989	2996	.	10.23	GGGGGUAG
1-GGGGGGAG	STREME-1	transcript_PVP01_0707600.1	3339	3346	.	10.23	GGGGGUAG
1-GGGGGGAG	STREME-1	transcript_PVP01_1126100.1	721	728	.	10.23	GGGGGUAG
1-GGGGGGAG	STREME-1	transcript_PVP01_0507200.1	903	910	.	10.23	GGGGGUAG
1-GGGGGGAG	STREME-1	transcript_PVP01_1304200.1	967	974	.	10.23	GGGGGUAG
1-GGGGGGAG	STREME-1	transcript_PVP01_0832300.1	8197	8204	.	10.23	GGGGGUAG
1-GGGGGGAG	STREME-1	transcript_PVP01_0212600.1	2594	2601	.	10.23	GGGGGUAG
1-GGGGGGAG	STREME-1	transcript_PVP01_1111400.1	8065	8072	.	10.23	GGGGGUAG
1-GGGGGGAG	STREME-1	transcript_PVP01_0820400.1	2009	2016	.	10.23	GGGGGUAG
1-GGGGGGAG	STREME-1	transcript_PVP01_1236700.1	2504	2511	.	10.23	GGGGGUAG
1-GGGGGGAG	STREME-1	transcript_PVP01_1236700.1	2525	2532	.	10.23	GGGGGUAG
1-GGGGGGAG	STREME-1	transcript_PVP01_1236700.1	2546	2553	.	10.23	GGGGGUAG
1-GGGGGGAG	STREME-1	transcript_PVP01_1236700.1	2567	2574	.	10.23	GGGGGUAG
1-GGGGGGAG	STREME-1	transcript_PVP01_1236700.1	2588	2595	.	10.23	GGGGGUAG
1-GGGGGGAG	STREME-1	transcript_PVP01_0312400.1	1446	1453	.	10.23	GGGGGUAG
1-GGGGGGAG	STREME-1	transcript_PVP01_1237400.1	1728	1735	.	10.23	GGGGGUAG
1-GGGGGGAG	STREME-1	transcript_PVP01_1267100.1	513	520	.	10.23	GGGGGUAG
1-GGGGGGAG	STREME-1	transcript_PVP01_0708400.1	1000	1007	.	10.23	GGGGGUAG
1-GGGGGGAG	STREME-1	transcript_PVP01_0936700.1	765	772	.	10.23	GGGGGUAG
1-GGGGGGAG	STREME-1	transcript_PVP01_1140700.1	2682	2689	.	10.23	GGGGGUAG
1-GGGGGGAG	STREME-1	transcript_PVP01_1315800.1	1638	1645	.	10.23	GGGGGUAG
1-GGGGGGAG	STREME-1	transcript_PVP01_0103600.1	4535	4542	.	10.23	GGGGGUAG
1-GGGGGGAG	STREME-1	transcript_PVP01_0517000.1	1402	1409	.	10.23	GGGGGUAG
1-GGGGGGAG	STREME-1	transcript_PVP01_0517000.1	3598	3605	.	10.23	GGGGGUAG
1-GGGGGGAG	STREME-1	transcript_PVP01_1256400.1	842	849	.	10.23	GGGGGUAG
1-GGGGGGAG	STREME-1	transcript_PVP01_1009800.1	2702	2709	.	10.23	GGGGGUAG
1-GGGGGGAG	STREME-1	transcript_PVP01_1265300.1	552	559	.	10.23	GGGGGUAG
1-GGGGGGAG	STREME-1	transcript_PVP01_1109100.1	4557	4564	.	10.23	GGGGGUAG
1-GGGGGGAG	STREME-1	transcript_PVP01_1264400.1	2237	2244	.	10.23	GGGGGUAG
1-GGGGGGAG	STREME-1	transcript_PVP01_1332600.1	2106	2113	.	10.23	GGGGGUAG
1-GGGGGGAG	STREME-1	transcript_PVP01_0215100.1	3027	3034	.	10.23	GGGGGUAG
1-GGGGGGAG	STREME-1	transcript_PVP01_0530200.1	3963	3970	.	10.23	GGGGGUAG
1-GGGGGGAG	STREME-1	transcript_PVP01_0409700.1	2879	2886	.	10.23	GGGGGUAG
1-GGGGGGAG	STREME-1	transcript_PVP01_1144500.1	1221	1228	.	10.23	GGGGGUAG
1-GGGGGGAG	STREME-1	transcript_PVP01_1303400.1	1252	1259	.	10.23	GGGGGUAG
1-GGGGGGAG	STREME-1	transcript_PVP01_0725100.1	1053	1060	.	10.23	GGGGGUAG
1-GGGGGGAG	STREME-1	transcript_PVP01_0725700.1	737	744	.	10.23	GGGGGUAG
1-GGGGGGAG	STREME-1	transcript_PVP01_0207300.1	6065	6072	.	10.23	GGGGGUAG
1-GGGGGGAG	STREME-1	transcript_PVP01_1445100.1	3768	3775	.	10.23	GGGGGUAG
1-GGGGGGAG	STREME-1	transcript_PVP01_1433000.1	3949	3956	.	10.23	GGGGGUAG
1-GGGGGGAG	STREME-1	transcript_PVP01_1020500.1	1150	1157	.	10.23	GGGGGUAG
1-GGGGGGAG	STREME-1	transcript_PVP01_0529500.1	1447	1454	.	10.23	GGGGGUAG
1-GGGGGGAG	STREME-1	transcript_PVP01_1213300.1	1517	1524	.	10.23	GGGGGUAG
1-GGGGGGAG	STREME-1	transcript_PVP01_0421400.1	337	344	.	10.23	GGGGGUAG
1-GGGGGGAG	STREME-1	transcript_PVP01_1341700.1	2164	2171	.	10.23	GGGGGUAG
1-GGGGGGAG	STREME-1	transcript_PVP01_0306900.1	1456	1463	.	10.23	GGGGGUAG
1-GGGGGGAG	STREME-1	transcript_PVP01_0306900.1	2688	2695	.	10.23	GGGGGUAG
1-GGGGGGAG	STREME-1	transcript_PVP01_0215600.1	13301	13308	.	10.23	GGGGGUAG
1-GGGGGGAG	STREME-1	transcript_PVP01_1212400.1	1405	1412	.	10.23	GGGGGUAG
1-GGGGGGAG	STREME-1	transcript_PVP01_0108500.1	1711	1718	.	10.23	GGGGGUAG
1-GGGGGGAG	STREME-1	transcript_PVP01_0927100.1	2059	2066	.	10.23	GGGGGUAG
1-GGGGGGAG	STREME-1	transcript_PVP01_0411700.1	391	398	.	9.45	GGGCGGAG
1-GGGGGGAG	STREME-1	transcript_PVP01_1227400.1	365	372	.	9.45	GGGCGGAG
1-GGGGGGAG	STREME-1	transcript_PVP01_1227400.1	1151	1158	.	9.45	GGGCGGAG
1-GGGGGGAG	STREME-1	transcript_PVP01_1122800.1	809	816	.	9.45	GGGCGGAG
1-GGGGGGAG	STREME-1	transcript_PVP01_1415200.1	861	868	.	9.45	GGCGGGAG
1-GGGGGGAG	STREME-1	transcript_PVP01_0940100.1	2104	2111	.	9.45	GGGCGGAG
1-GGGGGGAG	STREME-1	transcript_PVP01_1115700.1	1172	1179	.	9.45	GGCGGGAG
1-GGGGGGAG	STREME-1	transcript_PVP01_1120700.1	815	822	.	9.45	GGGCGGAG
1-GGGGGGAG	STREME-1	transcript_PVP01_0617300.1	306	313	.	9.45	GGCGGGAG
1-GGGGGGAG	STREME-1	transcript_PVP01_0725800.1	1850	1857	.	9.45	GGCGGGAG
1-GGGGGGAG	STREME-1	transcript_PVP01_0725800.1	2455	2462	.	9.45	GGGCGGAG
1-GGGGGGAG	STREME-1	transcript_PVP01_1210800.1	2732	2739	.	9.45	GGCGGGAG
1-GGGGGGAG	STREME-1	transcript_PVP01_0106800.1	686	693	.	9.45	GGGCGGAG
1-GGGGGGAG	STREME-1	transcript_PVP01_1306000.1	1378	1385	.	9.45	GGCGGGAG
1-GGGGGGAG	STREME-1	transcript_PVP01_1239600.1	2152	2159	.	9.45	GGCGGGAG
1-GGGGGGAG	STREME-1	transcript_PVP01_1262900.1	4848	4855	.	9.45	GGGCGGAG
1-GGGGGGAG	STREME-1	transcript_PVP01_0726600.1	1267	1274	.	9.45	GGGCGGAG
1-GGGGGGAG	STREME-1	transcript_PVP01_1340800.1	459	466	.	9.45	GGGCGGAG
1-GGGGGGAG	STREME-1	transcript_PVP01_1340800.1	860	867	.	9.45	GGCGGGAG
1-GGGGGGAG	STREME-1	transcript_PVP01_1318200.1	1236	1243	.	9.45	GGCGGGAG
1-GGGGGGAG	STREME-1	transcript_PVP01_0211900.1	1142	1149	.	9.45	GGGCGGAG
1-GGGGGGAG	STREME-1	transcript_PVP01_0514500.1	292	299	.	9.45	GGCGGGAG
1-GGGGGGAG	STREME-1	transcript_PVP01_0706400.1	1922	1929	.	9.45	GGCGGGAG
1-GGGGGGAG	STREME-1	transcript_PVP01_1419900.1	1776	1783	.	9.45	GGGCGGAG
1-GGGGGGAG	STREME-1	transcript_PVP01_1419900.1	2136	2143	.	9.45	GGCGGGAG
1-GGGGGGAG	STREME-1	transcript_PVP01_1253100.1	1945	1952	.	9.45	GGCGGGAG
1-GGGGGGAG	STREME-1	transcript_PVP01_1020200.1	1440	1447	.	9.45	GGGCGGAG
1-GGGGGGAG	STREME-1	transcript_PVP01_0803500.1	2282	2289	.	9.45	GGGCGGAG
1-GGGGGGAG	STREME-1	transcript_PVP01_0727000.1	68	75	.	9.45	GGGCGGAG
1-GGGGGGAG	STREME-1	transcript_PVP01_0604500.1	2025	2032	.	9.45	GGCGGGAG
1-GGGGGGAG	STREME-1	transcript_PVP01_0604500.1	3122	3129	.	9.45	GGCGGGAG
1-GGGGGGAG	STREME-1	transcript_PVP01_0505700.1	4389	4396	.	9.45	GGGCGGAG
1-GGGGGGAG	STREME-1	transcript_PVP01_0512700.1	1802	1809	.	9.45	GGGCGGAG
1-GGGGGGAG	STREME-1	transcript_PVP01_0817600.1	5841	5848	.	9.45	GGCGGGAG
1-GGGGGGAG	STREME-1	transcript_PVP01_0918100.1	822	829	.	9.45	GGCGGGAG
1-GGGGGGAG	STREME-1	transcript_PVP01_0819800.1	2871	2878	.	9.45	GGCGGGAG
1-GGGGGGAG	STREME-1	transcript_PVP01_0707600.1	2963	2970	.	9.45	GGGCGGAG
1-GGGGGGAG	STREME-1	transcript_PVP01_1323700.1	1303	1310	.	9.45	GGGCGGAG
1-GGGGGGAG	STREME-1	transcript_PVP01_0601900.1	353	360	.	9.45	GGGCGGAG
1-GGGGGGAG	STREME-1	transcript_PVP01_1344000.1	2435	2442	.	9.45	GGCGGGAG
1-GGGGGGAG	STREME-1	transcript_PVP01_0830300.1	2942	2949	.	9.45	GGGCGGAG
1-GGGGGGAG	STREME-1	transcript_PVP01_0832300.1	2574	2581	.	9.45	GGGCGGAG
1-GGGGGGAG	STREME-1	transcript_PVP01_0832300.1	6310	6317	.	9.45	GGCGGGAG
1-GGGGGGAG	STREME-1	transcript_PVP01_0616100.1	1530	1537	.	9.45	GGCGGGAG
1-GGGGGGAG	STREME-1	transcript_PVP01_0937500.1	2944	2951	.	9.45	GGCGGGAG
1-GGGGGGAG	STREME-1	transcript_PVP01_0937500.1	5615	5622	.	9.45	GGGCGGAG
1-GGGGGGAG	STREME-1	transcript_PVP01_0937500.1	5709	5716	.	9.45	GGCGGGAG
1-GGGGGGAG	STREME-1	transcript_PVP01_1236700.1	3881	3888	.	9.45	GGGCGGAG
1-GGGGGGAG	STREME-1	transcript_PVP01_1315800.1	528	535	.	9.45	GGCGGGAG
1-GGGGGGAG	STREME-1	transcript_PVP01_0517000.1	2722	2729	.	9.45	GGGCGGAG
1-GGGGGGAG	STREME-1	transcript_PVP01_0114500.1	1485	1492	.	9.45	GGCGGGAG
1-GGGGGGAG	STREME-1	transcript_PVP01_1247800.1	2307	2314	.	9.45	GGGCGGAG
1-GGGGGGAG	STREME-1	transcript_PVP01_0921200.1	7741	7748	.	9.45	GGGCGGAG
1-GGGGGGAG	STREME-1	transcript_PVP01_0614800.1	1943	1950	.	9.45	GGGCGGAG
1-GGGGGGAG	STREME-1	transcript_PVP01_0614800.1	1982	1989	.	9.45	GGGCGGAG
1-GGGGGGAG	STREME-1	transcript_PVP01_0614800.1	2474	2481	.	9.45	GGGCGGAG
1-GGGGGGAG	STREME-1	transcript_PVP01_1021100.1	4727	4734	.	9.45	GGGCGGAG
1-GGGGGGAG	STREME-1	transcript_PVP01_0614200.1	1699	1706	.	9.45	GGCGGGAG
1-GGGGGGAG	STREME-1	transcript_PVP01_0722700.1	70	77	.	9.45	GGCGGGAG
1-GGGGGGAG	STREME-1	transcript_PVP01_0409700.1	3153	3160	.	9.45	GGCGGGAG
1-GGGGGGAG	STREME-1	transcript_PVP01_0304200.1	598	605	.	9.45	GGCGGGAG
1-GGGGGGAG	STREME-1	transcript_PVP01_1012000.1	2365	2372	.	9.45	GGCGGGAG
1-GGGGGGAG	STREME-1	transcript_PVP01_1233200.1	562	569	.	9.45	GGCGGGAG
1-GGGGGGAG	STREME-1	transcript_PVP01_1303400.1	665	672	.	9.45	GGGCGGAG
1-GGGGGGAG	STREME-1	transcript_PVP01_0725700.1	1726	1733	.	9.45	GGGCGGAG
1-GGGGGGAG	STREME-1	transcript_PVP01_0725700.1	2587	2594	.	9.45	GGGCGGAG
1-GGGGGGAG	STREME-1	transcript_PVP01_0207300.1	1022	1029	.	9.45	GGCGGGAG
1-GGGGGGAG	STREME-1	transcript_PVP01_0207300.1	1802	1809	.	9.45	GGGCGGAG
1-GGGGGGAG	STREME-1	transcript_PVP01_0207300.1	8532	8539	.	9.45	GGCGGGAG
1-GGGGGGAG	STREME-1	transcript_PVP01_1410600.1	1277	1284	.	9.45	GGCGGGAG
1-GGGGGGAG	STREME-1	transcript_PVP01_1210200.1	67	74	.	9.45	GGGCGGAG
1-GGGGGGAG	STREME-1	transcript_PVP01_0832600.1	2007	2014	.	9.45	GGGCGGAG
1-GGGGGGAG	STREME-1	transcript_PVP01_1326600.1	1851	1858	.	9.45	GGGCGGAG
1-GGGGGGAG	STREME-1	transcript_PVP01_1326600.1	2782	2789	.	9.45	GGCGGGAG
1-GGGGGGAG	STREME-1	transcript_PVP01_1326600.1	4495	4502	.	9.45	GGCGGGAG
1-GGGGGGAG	STREME-1	transcript_PVP01_1326600.1	4513	4520	.	9.45	GGCGGGAG
1-GGGGGGAG	STREME-1	transcript_PVP01_0822200.1	747	754	.	9.45	GGCGGGAG
1-GGGGGGAG	STREME-1	transcript_PVP01_0321000.1	1008	1015	.	9.45	GGCGGGAG
1-GGGGGGAG	STREME-1	transcript_PVP01_0617100.1	1009	1016	.	9.35	GGGUGGAG
1-GGGGGGAG	STREME-1	transcript_PVP01_0609600.1	1476	1483	.	9.35	GGGUGGAG
1-GGGGGGAG	STREME-1	transcript_PVP01_1011100.1	1663	1670	.	9.35	GGGUGGAG
1-GGGGGGAG	STREME-1	transcript_PVP01_1030900.1	1345	1352	.	9.35	GGUGGGAG
1-GGGGGGAG	STREME-1	transcript_PVP01_0512300.1	1629	1636	.	9.35	GGGUGGAG
1-GGGGGGAG	STREME-1	transcript_PVP01_0923500.1	2812	2819	.	9.35	GGUGGGAG
1-GGGGGGAG	STREME-1	transcript_PVP01_1461600.1	1495	1502	.	9.35	GGUGGGAG
1-GGGGGGAG	STREME-1	transcript_PVP01_0834000.1	1598	1605	.	9.35	GGGUGGAG
1-GGGGGGAG	STREME-1	transcript_PVP01_0718800.1	3383	3390	.	9.35	GGUGGGAG
1-GGGGGGAG	STREME-1	transcript_PVP01_1007200.1	4549	4556	.	9.35	GGGUGGAG
1-GGGGGGAG	STREME-1	transcript_PVP01_1429200.1	123	130	.	9.35	GGGUGGAG
1-GGGGGGAG	STREME-1	transcript_PVP01_0509900.1	1346	1353	.	9.35	GGUGGGAG
1-GGGGGGAG	STREME-1	transcript_PVP01_1241000.1	9233	9240	.	9.35	GGGUGGAG
1-GGGGGGAG	STREME-1	transcript_PVP01_1235800.1	3016	3023	.	9.35	GGGUGGAG
1-GGGGGGAG	STREME-1	transcript_PVP01_0815700.1	1851	1858	.	9.35	GGGUGGAG
1-GGGGGGAG	STREME-1	transcript_PVP01_0409000.1	1350	1357	.	9.35	GGGUGGAG
1-GGGGGGAG	STREME-1	transcript_PVP01_1425300.1	261	268	.	9.35	GGGUGGAG
1-GGGGGGAG	STREME-1	transcript_PVP01_0726600.1	428	435	.	9.35	GGGUGGAG
1-GGGGGGAG	STREME-1	transcript_PVP01_0205800.1	1898	1905	.	9.35	GGGUGGAG
1-GGGGGGAG	STREME-1	transcript_PVP01_0205800.1	1971	1978	.	9.35	GGGUGGAG
1-GGGGGGAG	STREME-1	transcript_PVP01_0703600.1	3097	3104	.	9.35	GGUGGGAG
1-GGGGGGAG	STREME-1	transcript_PVP01_1340800.1	4242	4249	.	9.35	GGGUGGAG
1-GGGGGGAG	STREME-1	transcript_PVP01_0940300.1	1784	1791	.	9.35	GGGUGGAG
1-GGGGGGAG	STREME-1	transcript_PVP01_0411300.1	2836	2843	.	9.35	GGUGGGAG
1-GGGGGGAG	STREME-1	transcript_PVP01_0411300.1	4737	4744	.	9.35	GGGUGGAG
1-GGGGGGAG	STREME-1	transcript_PVP01_1225900.1	2504	2511	.	9.35	GGGUGGAG
1-GGGGGGAG	STREME-1	transcript_PVP01_1433900.1	1941	1948	.	9.35	GGGUGGAG
1-GGGGGGAG	STREME-1	transcript_PVP01_1407400.1	9467	9474	.	9.35	GGGUGGAG
1-GGGGGGAG	STREME-1	transcript_PVP01_1020200.1	3263	3270	.	9.35	GGUGGGAG
1-GGGGGGAG	STREME-1	transcript_PVP01_1414900.1	3267	3274	.	9.35	GGGUGGAG
1-GGGGGGAG	STREME-1	transcript_PVP01_1345000.1	2297	2304	.	9.35	GGGUGGAG
1-GGGGGGAG	STREME-1	transcript_PVP01_0828600.1	1467	1474	.	9.35	GGGUGGAG
1-GGGGGGAG	STREME-1	transcript_PVP01_1320400.1	86	93	.	9.35	GGGUGGAG
1-GGGGGGAG	STREME-1	transcript_PVP01_1227300.1	568	575	.	9.35	GGUGGGAG
1-GGGGGGAG	STREME-1	transcript_PVP01_0803500.1	4997	5004	.	9.35	GGGUGGAG
1-GGGGGGAG	STREME-1	transcript_PVP01_1114000.1	689	696	.	9.35	GGUGGGAG
1-GGGGGGAG	STREME-1	transcript_PVP01_0604500.1	3562	3569	.	9.35	GGGUGGAG
1-GGGGGGAG	STREME-1	transcript_PVP01_0727800.1	1384	1391	.	9.35	GGUGGGAG
1-GGGGGGAG	STREME-1	transcript_PVP01_0933300.1	2138	2145	.	9.35	GGGUGGAG
1-GGGGGGAG	STREME-1	transcript_PVP01_1269100.1	1767	1774	.	9.35	GGUGGGAG
1-GGGGGGAG	STREME-1	transcript_PVP01_0935400.1	4467	4474	.	9.35	GGGUGGAG
1-GGGGGGAG	STREME-1	transcript_PVP01_0935400.1	5230	5237	.	9.35	GGUGGGAG
1-GGGGGGAG	STREME-1	transcript_PVP01_0814800.1	3196	3203	.	9.35	GGUGGGAG
1-GGGGGGAG	STREME-1	transcript_PVP01_1117300.1	1502	1509	.	9.35	GGGUGGAG
1-GGGGGGAG	STREME-1	transcript_PVP01_0819800.1	2425	2432	.	9.35	GGUGGGAG
1-GGGGGGAG	STREME-1	transcript_PVP01_1106100.1	1881	1888	.	9.35	GGGUGGAG
1-GGGGGGAG	STREME-1	transcript_PVP01_1463800.1	2170	2177	.	9.35	GGUGGGAG
1-GGGGGGAG	STREME-1	transcript_PVP01_1323700.1	147	154	.	9.35	GGGUGGAG
1-GGGGGGAG	STREME-1	transcript_PVP01_1323700.1	883	890	.	9.35	GGUGGGAG
1-GGGGGGAG	STREME-1	transcript_PVP01_1323700.1	922	929	.	9.35	GGUGGGAG
1-GGGGGGAG	STREME-1	transcript_PVP01_1323700.1	976	983	.	9.35	GGUGGGAG
1-GGGGGGAG	STREME-1	transcript_PVP01_1323700.1	3117	3124	.	9.35	GGUGGGAG
1-GGGGGGAG	STREME-1	transcript_PVP01_0713900.1	1322	1329	.	9.35	GGGUGGAG
1-GGGGGGAG	STREME-1	transcript_PVP01_0507200.1	3408	3415	.	9.35	GGGUGGAG
1-GGGGGGAG	STREME-1	transcript_PVP01_0832300.1	4498	4505	.	9.35	GGGUGGAG
1-GGGGGGAG	STREME-1	transcript_PVP01_1236700.1	1742	1749	.	9.35	GGGUGGAG
1-GGGGGGAG	STREME-1	transcript_PVP01_1406200.1	7032	7039	.	9.35	GGGUGGAG
1-GGGGGGAG	STREME-1	transcript_PVP01_0708400.1	678	685	.	9.35	GGGUGGAG
1-GGGGGGAG	STREME-1	transcript_PVP01_1336400.1	2898	2905	.	9.35	GGUGGGAG
1-GGGGGGAG	STREME-1	transcript_PVP01_1315800.1	3916	3923	.	9.35	GGUGGGAG
1-GGGGGGAG	STREME-1	transcript_PVP01_1432200.1	2491	2498	.	9.35	GGUGGGAG
1-GGGGGGAG	STREME-1	transcript_PVP01_1342200.1	1472	1479	.	9.35	GGUGGGAG
1-GGGGGGAG	STREME-1	transcript_PVP01_0414400.1	110	117	.	9.35	GGGUGGAG
1-GGGGGGAG	STREME-1	transcript_PVP01_1464900.1	2377	2384	.	9.35	GGUGGGAG
1-GGGGGGAG	STREME-1	transcript_PVP01_1267300.1	1568	1575	.	9.35	GGUGGGAG
1-GGGGGGAG	STREME-1	transcript_PVP01_0921200.1	3211	3218	.	9.35	GGGUGGAG
1-GGGGGGAG	STREME-1	transcript_PVP01_1444200.1	2179	2186	.	9.35	GGUGGGAG
1-GGGGGGAG	STREME-1	transcript_PVP01_1455200.1	1200	1207	.	9.35	GGGUGGAG
1-GGGGGGAG	STREME-1	transcript_PVP01_0614200.1	643	650	.	9.35	GGUGGGAG
1-GGGGGGAG	STREME-1	transcript_PVP01_1267800.1	1145	1152	.	9.35	GGUGGGAG
1-GGGGGGAG	STREME-1	transcript_PVP01_1022100.1	821	828	.	9.35	GGUGGGAG
1-GGGGGGAG	STREME-1	transcript_PVP01_1415800.1	2781	2788	.	9.35	GGUGGGAG
1-GGGGGGAG	STREME-1	transcript_PVP01_1111000.1	2136	2143	.	9.35	GGGUGGAG
1-GGGGGGAG	STREME-1	transcript_PVP01_0306600.1	388	395	.	9.35	GGGUGGAG
1-GGGGGGAG	STREME-1	transcript_PVP01_1234900.1	2223	2230	.	9.35	GGGUGGAG
1-GGGGGGAG	STREME-1	transcript_PVP01_0837600.1	4463	4470	.	9.35	GGUGGGAG
1-GGGGGGAG	STREME-1	transcript_PVP01_1136100.1	1632	1639	.	9.35	GGUGGGAG
1-GGGGGGAG	STREME-1	transcript_PVP01_0409700.1	74	81	.	9.35	GGGUGGAG
1-GGGGGGAG	STREME-1	transcript_PVP01_1452500.1	2387	2394	.	9.35	GGGUGGAG
1-GGGGGGAG	STREME-1	transcript_PVP01_0725100.1	1704	1711	.	9.35	GGUGGGAG
1-GGGGGGAG	STREME-1	transcript_PVP01_0207300.1	4834	4841	.	9.35	GGGUGGAG
1-GGGGGGAG	STREME-1	transcript_PVP01_0207300.1	9466	9473	.	9.35	GGGUGGAG
1-GGGGGGAG	STREME-1	transcript_PVP01_0208100.1	3244	3251	.	9.35	GGGUGGAG
1-GGGGGGAG	STREME-1	transcript_PVP01_1215200.1	447	454	.	9.35	GGGUGGAG
1-GGGGGGAG	STREME-1	transcript_PVP01_0827300.1	525	532	.	9.35	GGGUGGAG
1-GGGGGGAG	STREME-1	transcript_PVP01_0827300.1	532	539	.	9.35	GGUGGGAG
1-GGGGGGAG	STREME-1	transcript_PVP01_0918300.1	3069	3076	.	9.35	GGUGGGAG
1-GGGGGGAG	STREME-1	transcript_PVP01_0728700.1	2524	2531	.	9.35	GGUGGGAG
1-GGGGGGAG	STREME-1	transcript_PVP01_0619400.1	564	571	.	9.35	GGUGGGAG
1-GGGGGGAG	STREME-1	transcript_PVP01_0832600.1	154	161	.	9.35	GGUGGGAG
1-GGGGGGAG	STREME-1	transcript_PVP01_1023700.1	2424	2431	.	9.35	GGUGGGAG
1-GGGGGGAG	STREME-1	transcript_PVP01_0209300.1	248	255	.	9.35	GGUGGGAG
1-GGGGGGAG	STREME-1	transcript_PVP01_0705800.1	1680	1687	.	9.35	GGGUGGAG
1-GGGGGGAG	STREME-1	transcript_PVP01_1321700.1	2303	2310	.	9.35	GGUGGGAG
1-GGGGGGAG	STREME-1	transcript_PVP01_0945700.1	508	515	.	9.35	GGGUGGAG
1-GGGGGGAG	STREME-1	transcript_PVP01_0945700.1	3217	3224	.	9.35	GGUGGGAG
1-GGGGGGAG	STREME-1	transcript_PVP01_0945700.1	3698	3705	.	9.35	GGUGGGAG
1-GGGGGGAG	STREME-1	transcript_PVP01_0108500.1	1840	1847	.	9.35	GGGUGGAG
1-GGGGGGAG	STREME-1	transcript_PVP01_1256100.1	1161	1168	.	9.35	GGUGGGAG
1-GGGGGGAG	STREME-1	transcript_PVP01_0526400.1	582	589	.	9.22	GGGGUGAG
1-GGGGGGAG	STREME-1	transcript_PVP01_0923500.1	14465	14472	.	9.22	GGGGUGAG
1-GGGGGGAG	STREME-1	transcript_PVP01_0318700.1	765	772	.	9.22	GGGGUGAG
1-GGGGGGAG	STREME-1	transcript_PVP01_1252400.1	2052	2059	.	9.22	GGGGUGAG
1-GGGGGGAG	STREME-1	transcript_PVP01_1004600.1	451	458	.	9.22	GGGGUGAG
1-GGGGGGAG	STREME-1	transcript_PVP01_1205800.1	806	813	.	9.22	GGGGUGAG
1-GGGGGGAG	STREME-1	transcript_PVP01_0945200.1	1982	1989	.	9.22	GGGGUGAG
1-GGGGGGAG	STREME-1	transcript_PVP01_1223500.1	1374	1381	.	9.22	GGGGUGAG
1-GGGGGGAG	STREME-1	transcript_PVP01_0621600.1	2370	2377	.	9.22	GGGGUGAG
1-GGGGGGAG	STREME-1	transcript_PVP01_0918900.1	5003	5010	.	9.22	GGGGUGAG
1-GGGGGGAG	STREME-1	transcript_PVP01_0810500.1	4113	4120	.	9.22	GGGGUGAG
1-GGGGGGAG	STREME-1	transcript_PVP01_0944400.1	613	620	.	9.22	GGGGUGAG
1-GGGGGGAG	STREME-1	transcript_PVP01_1114000.1	307	314	.	9.22	GGGGUGAG
1-GGGGGGAG	STREME-1	transcript_PVP01_0923200.1	1570	1577	.	9.22	GGGGUGAG
1-GGGGGGAG	STREME-1	transcript_PVP01_0506300.1	158	165	.	9.22	GGGGUGAG
1-GGGGGGAG	STREME-1	transcript_PVP01_0405900.1	2357	2364	.	9.22	GGGGUGAG
1-GGGGGGAG	STREME-1	transcript_PVP01_1261700.1	1606	1613	.	9.22	GGGGUGAG
1-GGGGGGAG	STREME-1	transcript_PVP01_0507200.1	2098	2105	.	9.22	GGGGUGAG
1-GGGGGGAG	STREME-1	transcript_PVP01_1141700.1	1072	1079	.	9.22	GGGGUGAG
1-GGGGGGAG	STREME-1	transcript_PVP01_0832300.1	3201	3208	.	9.22	GGGGUGAG
1-GGGGGGAG	STREME-1	transcript_PVP01_0820400.1	1903	1910	.	9.22	GGGGUGAG
1-GGGGGGAG	STREME-1	transcript_PVP01_1140700.1	3335	3342	.	9.22	GGGGUGAG
1-GGGGGGAG	STREME-1	transcript_PVP01_0113900.1	906	913	.	9.22	GGGGUGAG
1-GGGGGGAG	STREME-1	transcript_PVP01_0113900.1	2735	2742	.	9.22	GGGGUGAG
1-GGGGGGAG	STREME-1	transcript_PVP01_0517000.1	912	919	.	9.22	GGGGUGAG
1-GGGGGGAG	STREME-1	transcript_PVP01_0114500.1	2473	2480	.	9.22	GGGGUGAG
1-GGGGGGAG	STREME-1	transcript_PVP01_1342200.1	464	471	.	9.22	GGGGUGAG
1-GGGGGGAG	STREME-1	transcript_PVP01_1455200.1	2885	2892	.	9.22	GGGGUGAG
1-GGGGGGAG	STREME-1	transcript_PVP01_1255400.1	856	863	.	9.22	GGGGUGAG
1-GGGGGGAG	STREME-1	transcript_PVP01_1111000.1	4536	4543	.	9.22	GGGGUGAG
1-GGGGGGAG	STREME-1	transcript_PVP01_1136100.1	521	528	.	9.22	GGGGUGAG
1-GGGGGGAG	STREME-1	transcript_PVP01_0728800.1	5108	5115	.	9.22	GGGGUGAG
1-GGGGGGAG	STREME-1	transcript_PVP01_1013800.1	2467	2474	.	9.22	GGGGUGAG
1-GGGGGGAG	STREME-1	transcript_PVP01_0725100.1	2833	2840	.	9.22	GGGGUGAG
1-GGGGGGAG	STREME-1	transcript_PVP01_0207300.1	3449	3456	.	9.22	GGGGUGAG
1-GGGGGGAG	STREME-1	transcript_PVP01_0939300.1	169	176	.	9.22	GGGGUGAG
1-GGGGGGAG	STREME-1	transcript_PVP01_1467700.1	3255	3262	.	9.22	GGGGUGAG
1-GGGGGGAG	STREME-1	transcript_PVP01_1023700.1	651	658	.	9.22	GGGGUGAG
1-GGGGGGAG	STREME-1	transcript_PVP01_1326600.1	2993	3000	.	9.22	GGGGUGAG
1-GGGGGGAG	STREME-1	transcript_PVP01_0215600.1	7770	7777	.	9.22	GGGGUGAG
1-GGGGGGAG	STREME-1	transcript_PVP01_0719200.1	494	501	.	9.09	GGGGCGAG
1-GGGGGGAG	STREME-1	transcript_PVP01_0713700.1	2072	2079	.	9.09	GGGGCGAG
1-GGGGGGAG	STREME-1	transcript_PVP01_0923500.1	4673	4680	.	9.09	GGGGCGAG
1-GGGGGGAG	STREME-1	transcript_PVP01_1128300.1	1826	1833	.	9.09	GGGGCGAG
1-GGGGGGAG	STREME-1	transcript_PVP01_1233000.1	664	671	.	9.09	GGGGCGAG
1-GGGGGGAG	STREME-1	transcript_PVP01_1314700.1	1242	1249	.	9.09	GGGGCGAG
1-GGGGGGAG	STREME-1	transcript_PVP01_1020900.1	1681	1688	.	9.09	GGGGCGAG
1-GGGGGGAG	STREME-1	transcript_PVP01_0210800.1	2521	2528	.	9.09	GGGGCGAG
1-GGGGGGAG	STREME-1	transcript_PVP01_1425300.1	37	44	.	9.09	GGGGCGAG
1-GGGGGGAG	STREME-1	transcript_PVP01_0522600.1	2149	2156	.	9.09	GGGGCGAG
1-GGGGGGAG	STREME-1	transcript_PVP01_1121100.1	197	204	.	9.09	GGGGCGAG
1-GGGGGGAG	STREME-1	transcript_PVP01_1407400.1	236	243	.	9.09	GGGGCGAG
1-GGGGGGAG	STREME-1	transcript_PVP01_1011000.1	10406	10413	.	9.09	GGGGCGAG
1-GGGGGGAG	STREME-1	transcript_PVP01_0817600.1	4639	4646	.	9.09	GGGGCGAG
1-GGGGGGAG	STREME-1	transcript_PVP01_1103200.1	234	241	.	9.09	GGGGCGAG
1-GGGGGGAG	STREME-1	transcript_PVP01_0939600.1	883	890	.	9.09	GGGGCGAG
1-GGGGGGAG	STREME-1	transcript_PVP01_0819000.1	875	882	.	9.09	GGGGCGAG
1-GGGGGGAG	STREME-1	transcript_PVP01_0514900.1	1446	1453	.	9.09	GGGGCGAG
1-GGGGGGAG	STREME-1	transcript_PVP01_0832300.1	6472	6479	.	9.09	GGGGCGAG
1-GGGGGGAG	STREME-1	transcript_PVP01_1405400.1	79	86	.	9.09	GGGGCGAG
1-GGGGGGAG	STREME-1	transcript_PVP01_1336400.1	95	102	.	9.09	GGGGCGAG
1-GGGGGGAG	STREME-1	transcript_PVP01_0526000.1	379	386	.	9.09	GGGGCGAG
1-GGGGGGAG	STREME-1	transcript_PVP01_0930100.1	1192	1199	.	9.09	GGGGCGAG
1-GGGGGGAG	STREME-1	transcript_PVP01_1464900.1	2405	2412	.	9.09	GGGGCGAG
1-GGGGGGAG	STREME-1	transcript_PVP01_0921200.1	8280	8287	.	9.09	GGGGCGAG
1-GGGGGGAG	STREME-1	transcript_PVP01_1455200.1	3585	3592	.	9.09	GGGGCGAG
1-GGGGGGAG	STREME-1	transcript_PVP01_1308600.1	200	207	.	9.09	GGGGCGAG
1-GGGGGGAG	STREME-1	transcript_PVP01_0802100.1	715	722	.	9.09	GGGGCGAG
1-GGGGGGAG	STREME-1	transcript_PVP01_1012000.1	1432	1439	.	9.09	GGGGCGAG
1-GGGGGGAG	STREME-1	transcript_PVP01_0725700.1	4112	4119	.	9.09	GGGGCGAG
1-GGGGGGAG	STREME-1	transcript_PVP01_1003200.1	1862	1869	.	9.09	GGGGCGAG
1-GGGGGGAG	STREME-1	transcript_PVP01_1427000.1	991	998	.	9.09	GGGGCGAG
1-GGGGGGAG	STREME-1	transcript_PVP01_0617100.1	237	244	.	8.82	GGGGGCAG
1-GGGGGGAG	STREME-1	transcript_PVP01_0617100.1	1664	1671	.	8.82	GGGGGCAG
1-GGGGGGAG	STREME-1	transcript_PVP01_1270300.1	10374	10381	.	8.82	GGGGGCAG
1-GGGGGGAG	STREME-1	transcript_PVP01_0411700.1	652	659	.	8.82	GGGGGCAG
1-GGGGGGAG	STREME-1	transcript_PVP01_0609600.1	727	734	.	8.82	GGGGGCAG
1-GGGGGGAG	STREME-1	transcript_PVP01_1220900.1	2033	2040	.	8.82	GGGGGCAG
1-GGGGGGAG	STREME-1	transcript_PVP01_1450100.1	183	190	.	8.82	GGGGGCAG
1-GGGGGGAG	STREME-1	transcript_PVP01_1429000.1	5555	5562	.	8.82	GGGGGCAG
1-GGGGGGAG	STREME-1	transcript_PVP01_1429000.1	7400	7407	.	8.82	GGGGGCAG
1-GGGGGGAG	STREME-1	transcript_PVP01_0923500.1	2331	2338	.	8.82	GGGGGCAG
1-GGGGGGAG	STREME-1	transcript_PVP01_0940100.1	6678	6685	.	8.82	GGGGGCAG
1-GGGGGGAG	STREME-1	transcript_PVP01_1120700.1	871	878	.	8.82	GGGGGCAG
1-GGGGGGAG	STREME-1	transcript_PVP01_0207900.1	389	396	.	8.82	GGGGGCAG
1-GGGGGGAG	STREME-1	transcript_PVP01_1233500.1	1266	1273	.	8.82	GGGGGCAG
1-GGGGGGAG	STREME-1	transcript_PVP01_1252400.1	281	288	.	8.82	GGGGGCAG
1-GGGGGGAG	STREME-1	transcript_PVP01_0718800.1	2732	2739	.	8.82	GGGGGCAG
1-GGGGGGAG	STREME-1	transcript_PVP01_0719400.1	69	76	.	8.82	GGGGGCAG
1-GGGGGGAG	STREME-1	transcript_PVP01_0705100.1	9468	9475	.	8.82	GGGGGCAG
1-GGGGGGAG	STREME-1	transcript_PVP01_1239500.1	507	514	.	8.82	GGGGGCAG
1-GGGGGGAG	STREME-1	transcript_PVP01_0517400.1	40	47	.	8.82	GGGGGCAG
1-GGGGGGAG	STREME-1	transcript_PVP01_0517400.1	854	861	.	8.82	GGGGGCAG
1-GGGGGGAG	STREME-1	transcript_PVP01_1208600.1	2349	2356	.	8.82	GGGGGCAG
1-GGGGGGAG	STREME-1	transcript_PVP01_1309700.1	1016	1023	.	8.82	GGGGGCAG
1-GGGGGGAG	STREME-1	transcript_PVP01_0835900.1	1508	1515	.	8.82	GGGGGCAG
1-GGGGGGAG	STREME-1	transcript_PVP01_1262900.1	3304	3311	.	8.82	GGGGGCAG
1-GGGGGGAG	STREME-1	transcript_PVP01_1270800.1	252	259	.	8.82	GGGGGCAG
1-GGGGGGAG	STREME-1	transcript_PVP01_1270800.1	279	286	.	8.82	GGGGGCAG
1-GGGGGGAG	STREME-1	transcript_PVP01_1270800.1	306	313	.	8.82	GGGGGCAG
1-GGGGGGAG	STREME-1	transcript_PVP01_0621600.1	5030	5037	.	8.82	GGGGGCAG
1-GGGGGGAG	STREME-1	transcript_PVP01_1426600.1	438	445	.	8.82	GGGGGCAG
1-GGGGGGAG	STREME-1	transcript_PVP01_0411300.1	1663	1670	.	8.82	GGGGGCAG
1-GGGGGGAG	STREME-1	transcript_PVP01_0514500.1	4334	4341	.	8.82	GGGGGCAG
1-GGGGGGAG	STREME-1	transcript_PVP01_0805400.1	410	417	.	8.82	GGGGGCAG
1-GGGGGGAG	STREME-1	transcript_PVP01_1330000.1	450	457	.	8.82	GGGGGCAG
1-GGGGGGAG	STREME-1	transcript_PVP01_1345800.1	665	672	.	8.82	GGGGGCAG
1-GGGGGGAG	STREME-1	transcript_PVP01_1407400.1	11063	11070	.	8.82	GGGGGCAG
1-GGGGGGAG	STREME-1	transcript_PVP01_0406700.1	1298	1305	.	8.82	GGGGGCAG
1-GGGGGGAG	STREME-1	transcript_PVP01_0904400.1	1922	1929	.	8.82	GGGGGCAG
1-GGGGGGAG	STREME-1	transcript_PVP01_1011000.1	6803	6810	.	8.82	GGGGGCAG
1-GGGGGGAG	STREME-1	transcript_PVP01_0727800.1	294	301	.	8.82	GGGGGCAG
1-GGGGGGAG	STREME-1	transcript_PVP01_1420200.1	1576	1583	.	8.82	GGGGGCAG
1-GGGGGGAG	STREME-1	transcript_PVP01_1405700.1	3754	3761	.	8.82	GGGGGCAG
1-GGGGGGAG	STREME-1	transcript_PVP01_1405700.1	4697	4704	.	8.82	GGGGGCAG
1-GGGGGGAG	STREME-1	transcript_PVP01_0819800.1	1819	1826	.	8.82	GGGGGCAG
1-GGGGGGAG	STREME-1	transcript_PVP01_1103200.1	2650	2657	.	8.82	GGGGGCAG
1-GGGGGGAG	STREME-1	transcript_PVP01_1103200.1	3043	3050	.	8.82	GGGGGCAG
1-GGGGGGAG	STREME-1	transcript_PVP01_1015200.1	1097	1104	.	8.82	GGGGGCAG
1-GGGGGGAG	STREME-1	transcript_PVP01_1306900.1	2410	2417	.	8.82	GGGGGCAG
1-GGGGGGAG	STREME-1	transcript_PVP01_1339200.1	747	754	.	8.82	GGGGGCAG
1-GGGGGGAG	STREME-1	transcript_PVP01_1411100.1	1763	1770	.	8.82	GGGGGCAG
1-GGGGGGAG	STREME-1	transcript_PVP01_0601900.1	267	274	.	8.82	GGGGGCAG
1-GGGGGGAG	STREME-1	transcript_PVP01_1344000.1	410	417	.	8.82	GGGGGCAG
1-GGGGGGAG	STREME-1	transcript_PVP01_0507200.1	2111	2118	.	8.82	GGGGGCAG
1-GGGGGGAG	STREME-1	transcript_PVP01_0830300.1	2359	2366	.	8.82	GGGGGCAG
1-GGGGGGAG	STREME-1	transcript_PVP01_0832300.1	2919	2926	.	8.82	GGGGGCAG
1-GGGGGGAG	STREME-1	transcript_PVP01_1459100.1	1812	1819	.	8.82	GGGGGCAG
1-GGGGGGAG	STREME-1	transcript_PVP01_0937500.1	5407	5414	.	8.82	GGGGGCAG
1-GGGGGGAG	STREME-1	transcript_PVP01_1236700.1	2472	2479	.	8.82	GGGGGCAG
1-GGGGGGAG	STREME-1	transcript_PVP01_1236700.1	2651	2658	.	8.82	GGGGGCAG
1-GGGGGGAG	STREME-1	transcript_PVP01_1247200.1	679	686	.	8.82	GGGGGCAG
1-GGGGGGAG	STREME-1	transcript_PVP01_1468600.1	2665	2672	.	8.82	GGGGGCAG
1-GGGGGGAG	STREME-1	transcript_PVP01_0921200.1	3795	3802	.	8.82	GGGGGCAG
1-GGGGGGAG	STREME-1	transcript_PVP01_0921200.1	6979	6986	.	8.82	GGGGGCAG
1-GGGGGGAG	STREME-1	transcript_PVP01_0411900.1	774	781	.	8.82	GGGGGCAG
1-GGGGGGAG	STREME-1	transcript_PVP01_1455200.1	3574	3581	.	8.82	GGGGGCAG
1-GGGGGGAG	STREME-1	transcript_PVP01_0714600.1	1192	1199	.	8.82	GGGGGCAG
1-GGGGGGAG	STREME-1	transcript_PVP01_1428300.1	2069	2076	.	8.82	GGGGGCAG
1-GGGGGGAG	STREME-1	transcript_PVP01_0313800.1	2144	2151	.	8.82	GGGGGCAG
1-GGGGGGAG	STREME-1	transcript_PVP01_0719700.1	4170	4177	.	8.82	GGGGGCAG
1-GGGGGGAG	STREME-1	transcript_PVP01_0719700.1	4337	4344	.	8.82	GGGGGCAG
1-GGGGGGAG	STREME-1	transcript_PVP01_0719700.1	4712	4719	.	8.82	GGGGGCAG
1-GGGGGGAG	STREME-1	transcript_PVP01_0319900.1	1902	1909	.	8.82	GGGGGCAG
1-GGGGGGAG	STREME-1	transcript_PVP01_1111000.1	14	21	.	8.82	GGGGGCAG
1-GGGGGGAG	STREME-1	transcript_PVP01_1341600.1	572	579	.	8.82	GGGGGCAG
1-GGGGGGAG	STREME-1	transcript_PVP01_0308000.1	1957	1964	.	8.82	GGGGGCAG
1-GGGGGGAG	STREME-1	transcript_PVP01_0308000.1	2131	2138	.	8.82	GGGGGCAG
1-GGGGGGAG	STREME-1	transcript_PVP01_1234900.1	6650	6657	.	8.82	GGGGGCAG
1-GGGGGGAG	STREME-1	transcript_PVP01_0837600.1	166	173	.	8.82	GGGGGCAG
1-GGGGGGAG	STREME-1	transcript_PVP01_0304200.1	1866	1873	.	8.82	GGGGGCAG
1-GGGGGGAG	STREME-1	transcript_PVP01_0922400.1	3897	3904	.	8.82	GGGGGCAG
1-GGGGGGAG	STREME-1	transcript_PVP01_1303400.1	2666	2673	.	8.82	GGGGGCAG
1-GGGGGGAG	STREME-1	transcript_PVP01_1242500.1	2868	2875	.	8.82	GGGGGCAG
1-GGGGGGAG	STREME-1	transcript_PVP01_0725700.1	2294	2301	.	8.82	GGGGGCAG
1-GGGGGGAG	STREME-1	transcript_PVP01_0725700.1	4398	4405	.	8.82	GGGGGCAG
1-GGGGGGAG	STREME-1	transcript_PVP01_1261200.1	4388	4395	.	8.82	GGGGGCAG
1-GGGGGGAG	STREME-1	transcript_PVP01_0207300.1	2543	2550	.	8.82	GGGGGCAG
1-GGGGGGAG	STREME-1	transcript_PVP01_0916200.1	2229	2236	.	8.82	GGGGGCAG
1-GGGGGGAG	STREME-1	transcript_PVP01_0809200.1	1771	1778	.	8.82	GGGGGCAG
1-GGGGGGAG	STREME-1	transcript_PVP01_1007800.1	3810	3817	.	8.82	GGGGGCAG
1-GGGGGGAG	STREME-1	transcript_PVP01_0941200.1	5529	5536	.	8.82	GGGGGCAG
1-GGGGGGAG	STREME-1	transcript_PVP01_1207200.1	1460	1467	.	8.82	GGGGGCAG
1-GGGGGGAG	STREME-1	transcript_PVP01_1448700.1	1062	1069	.	8.82	GGGGGCAG
1-GGGGGGAG	STREME-1	transcript_PVP01_0306900.1	664	671	.	8.82	GGGGGCAG
1-GGGGGGAG	STREME-1	transcript_PVP01_0938900.1	1639	1646	.	8.82	GGGGGCAG
1-GGGGGGAG	STREME-1	transcript_PVP01_0807500.1	1352	1359	.	8.82	GGGGGCAG
1-GGGGGGAG	STREME-1	transcript_PVP01_1212400.1	2499	2506	.	8.82	GGGGGCAG
1-GGGGGGAG	STREME-1	transcript_PVP01_0822200.1	845	852	.	8.82	GGGGGCAG
1-GGGGGGAG	STREME-1	transcript_PVP01_0508300.1	1385	1392	.	8.82	GCGGGGAG
1-GGGGGGAG	STREME-1	transcript_PVP01_0609600.1	199	206	.	8.82	GCGGGGAG
1-GGGGGGAG	STREME-1	transcript_PVP01_1220900.1	798	805	.	8.82	GCGGGGAG
1-GGGGGGAG	STREME-1	transcript_PVP01_1227400.1	2993	3000	.	8.82	GCGGGGAG
1-GGGGGGAG	STREME-1	transcript_PVP01_0923500.1	10856	10863	.	8.82	GCGGGGAG
1-GGGGGGAG	STREME-1	transcript_PVP01_0923500.1	14648	14655	.	8.82	GCGGGGAG
1-GGGGGGAG	STREME-1	transcript_PVP01_1115700.1	1385	1392	.	8.82	GCGGGGAG
1-GGGGGGAG	STREME-1	transcript_PVP01_0725800.1	518	525	.	8.82	GCGGGGAG
1-GGGGGGAG	STREME-1	transcript_PVP01_0725800.1	3584	3591	.	8.82	GCGGGGAG
1-GGGGGGAG	STREME-1	transcript_PVP01_1212600.1	1245	1252	.	8.82	GCGGGGAG
1-GGGGGGAG	STREME-1	transcript_PVP01_1223500.1	459	466	.	8.82	GCGGGGAG
1-GGGGGGAG	STREME-1	transcript_PVP01_0726600.1	2201	2208	.	8.82	GCGGGGAG
1-GGGGGGAG	STREME-1	transcript_PVP01_1426600.1	2394	2401	.	8.82	GCGGGGAG
1-GGGGGGAG	STREME-1	transcript_PVP01_1242600.1	530	537	.	8.82	GCGGGGAG
1-GGGGGGAG	STREME-1	transcript_PVP01_1453900.1	5280	5287	.	8.82	GCGGGGAG
1-GGGGGGAG	STREME-1	transcript_PVP01_0514500.1	533	540	.	8.82	GCGGGGAG
1-GGGGGGAG	STREME-1	transcript_PVP01_1255100.1	3196	3203	.	8.82	GCGGGGAG
1-GGGGGGAG	STREME-1	transcript_PVP01_1247900.1	1690	1697	.	8.82	GCGGGGAG
1-GGGGGGAG	STREME-1	transcript_PVP01_1307300.1	3723	3730	.	8.82	GCGGGGAG
1-GGGGGGAG	STREME-1	transcript_PVP01_0204200.1	1082	1089	.	8.82	GCGGGGAG
1-GGGGGGAG	STREME-1	transcript_PVP01_1222600.1	668	675	.	8.82	GCGGGGAG
1-GGGGGGAG	STREME-1	transcript_PVP01_0803500.1	2008	2015	.	8.82	GCGGGGAG
1-GGGGGGAG	STREME-1	transcript_PVP01_1011000.1	5062	5069	.	8.82	GCGGGGAG
1-GGGGGGAG	STREME-1	transcript_PVP01_0604500.1	1318	1325	.	8.82	GCGGGGAG
1-GGGGGGAG	STREME-1	transcript_PVP01_1033300.1	3565	3572	.	8.82	GCGGGGAG
1-GGGGGGAG	STREME-1	transcript_PVP01_1329800.1	1378	1385	.	8.82	GCGGGGAG
1-GGGGGGAG	STREME-1	transcript_PVP01_1329800.1	2978	2985	.	8.82	GCGGGGAG
1-GGGGGGAG	STREME-1	transcript_PVP01_0505700.1	3773	3780	.	8.82	GCGGGGAG
1-GGGGGGAG	STREME-1	transcript_PVP01_0923200.1	1548	1555	.	8.82	GCGGGGAG
1-GGGGGGAG	STREME-1	transcript_PVP01_1420200.1	1556	1563	.	8.82	GCGGGGAG
1-GGGGGGAG	STREME-1	transcript_PVP01_0411500.1	644	651	.	8.82	GCGGGGAG
1-GGGGGGAG	STREME-1	transcript_PVP01_0819800.1	9973	9980	.	8.82	GCGGGGAG
1-GGGGGGAG	STREME-1	transcript_PVP01_1344000.1	2370	2377	.	8.82	GCGGGGAG
1-GGGGGGAG	STREME-1	transcript_PVP01_0312500.1	902	909	.	8.82	GCGGGGAG
1-GGGGGGAG	STREME-1	transcript_PVP01_0832300.1	233	240	.	8.82	GCGGGGAG
1-GGGGGGAG	STREME-1	transcript_PVP01_0832300.1	1614	1621	.	8.82	GCGGGGAG
1-GGGGGGAG	STREME-1	transcript_PVP01_0832300.1	6659	6666	.	8.82	GCGGGGAG
1-GGGGGGAG	STREME-1	transcript_PVP01_1024000.1	3044	3051	.	8.82	GCGGGGAG
1-GGGGGGAG	STREME-1	transcript_PVP01_1459100.1	2237	2244	.	8.82	GCGGGGAG
1-GGGGGGAG	STREME-1	transcript_PVP01_1111400.1	391	398	.	8.82	GCGGGGAG
1-GGGGGGAG	STREME-1	transcript_PVP01_1111400.1	8917	8924	.	8.82	GCGGGGAG
1-GGGGGGAG	STREME-1	transcript_PVP01_1267100.1	1666	1673	.	8.82	GCGGGGAG
1-GGGGGGAG	STREME-1	transcript_PVP01_0708400.1	1029	1036	.	8.82	GCGGGGAG
1-GGGGGGAG	STREME-1	transcript_PVP01_1256400.1	1771	1778	.	8.82	GCGGGGAG
1-GGGGGGAG	STREME-1	transcript_PVP01_1009800.1	2205	2212	.	8.82	GCGGGGAG
1-GGGGGGAG	STREME-1	transcript_PVP01_0921200.1	594	601	.	8.82	GCGGGGAG
1-GGGGGGAG	STREME-1	transcript_PVP01_0320800.1	732	739	.	8.82	GCGGGGAG
1-GGGGGGAG	STREME-1	transcript_PVP01_0913600.1	205	212	.	8.82	GCGGGGAG
1-GGGGGGAG	STREME-1	transcript_PVP01_1444200.1	368	375	.	8.82	GCGGGGAG
1-GGGGGGAG	STREME-1	transcript_PVP01_0313800.1	4751	4758	.	8.82	GCGGGGAG
1-GGGGGGAG	STREME-1	transcript_PVP01_0313800.1	10287	10294	.	8.82	GCGGGGAG
1-GGGGGGAG	STREME-1	transcript_PVP01_1415800.1	2809	2816	.	8.82	GCGGGGAG
1-GGGGGGAG	STREME-1	transcript_PVP01_0719700.1	6071	6078	.	8.82	GCGGGGAG
1-GGGGGGAG	STREME-1	transcript_PVP01_1332600.1	1745	1752	.	8.82	GCGGGGAG
1-GGGGGGAG	STREME-1	transcript_PVP01_0716800.1	630	637	.	8.82	GCGGGGAG
1-GGGGGGAG	STREME-1	transcript_PVP01_1237300.1	3010	3017	.	8.82	GCGGGGAG
1-GGGGGGAG	STREME-1	transcript_PVP01_1013400.1	31	38	.	8.82	GCGGGGAG
1-GGGGGGAG	STREME-1	transcript_PVP01_1204100.1	341	348	.	8.82	GCGGGGAG
1-GGGGGGAG	STREME-1	transcript_PVP01_1009700.1	1333	1340	.	8.82	GCGGGGAG
1-GGGGGGAG	STREME-1	transcript_PVP01_0208100.1	2366	2373	.	8.82	GCGGGGAG
1-GGGGGGAG	STREME-1	transcript_PVP01_1310000.1	2881	2888	.	8.82	GCGGGGAG
1-GGGGGGAG	STREME-1	transcript_PVP01_0947400.1	331	338	.	8.82	GCGGGGAG
1-GGGGGGAG	STREME-1	transcript_PVP01_0518400.1	373	380	.	8.82	GCGGGGAG
1-GGGGGGAG	STREME-1	transcript_PVP01_0938900.1	1190	1197	.	8.82	GCGGGGAG
1-GGGGGGAG	STREME-1	transcript_PVP01_1326600.1	2796	2803	.	8.82	GCGGGGAG
1-GGGGGGAG	STREME-1	transcript_PVP01_0704700.1	610	617	.	8.82	GCGGGGAG
1-GGGGGGAG	STREME-1	transcript_PVP01_1212400.1	1412	1419	.	8.82	GCGGGGAG
1-GGGGGGAG	STREME-1	transcript_PVP01_0508300.1	1287	1294	.	8.82	CGGGGGAG
1-GGGGGGAG	STREME-1	transcript_PVP01_1449100.1	573	580	.	8.82	CGGGGGAG
1-GGGGGGAG	STREME-1	transcript_PVP01_1466200.1	1474	1481	.	8.82	CGGGGGAG
1-GGGGGGAG	STREME-1	transcript_PVP01_1466200.1	1522	1529	.	8.82	CGGGGGAG
1-GGGGGGAG	STREME-1	transcript_PVP01_1466200.1	1537	1544	.	8.82	CGGGGGAG
1-GGGGGGAG	STREME-1	transcript_PVP01_0811200.1	2249	2256	.	8.82	CGGGGGAG
1-GGGGGGAG	STREME-1	transcript_PVP01_0314000.1	6432	6439	.	8.82	CGGGGGAG
1-GGGGGGAG	STREME-1	transcript_PVP01_1450100.1	2496	2503	.	8.82	CGGGGGAG
1-GGGGGGAG	STREME-1	transcript_PVP01_1420500.1	3922	3929	.	8.82	CGGGGGAG
1-GGGGGGAG	STREME-1	transcript_PVP01_0923500.1	2151	2158	.	8.82	CGGGGGAG
1-GGGGGGAG	STREME-1	transcript_PVP01_0923500.1	6389	6396	.	8.82	CGGGGGAG
1-GGGGGGAG	STREME-1	transcript_PVP01_0923500.1	14988	14995	.	8.82	CGGGGGAG
1-GGGGGGAG	STREME-1	transcript_PVP01_0940100.1	6371	6378	.	8.82	CGGGGGAG
1-GGGGGGAG	STREME-1	transcript_PVP01_0725800.1	2448	2455	.	8.82	CGGGGGAG
1-GGGGGGAG	STREME-1	transcript_PVP01_0822100.1	860	867	.	8.82	CGGGGGAG
1-GGGGGGAG	STREME-1	transcript_PVP01_1213000.1	700	707	.	8.82	CGGGGGAG
1-GGGGGGAG	STREME-1	transcript_PVP01_0909700.1	973	980	.	8.82	CGGGGGAG
1-GGGGGGAG	STREME-1	transcript_PVP01_1212600.1	2163	2170	.	8.82	CGGGGGAG
1-GGGGGGAG	STREME-1	transcript_PVP01_0214900.1	242	249	.	8.82	CGGGGGAG
1-GGGGGGAG	STREME-1	transcript_PVP01_1233500.1	2079	2086	.	8.82	CGGGGGAG
1-GGGGGGAG	STREME-1	transcript_PVP01_0718800.1	2718	2725	.	8.82	CGGGGGAG
1-GGGGGGAG	STREME-1	transcript_PVP01_1214300.1	1303	1310	.	8.82	CGGGGGAG
1-GGGGGGAG	STREME-1	transcript_PVP01_0945200.1	1553	1560	.	8.82	CGGGGGAG
1-GGGGGGAG	STREME-1	transcript_PVP01_1123000.1	413	420	.	8.82	CGGGGGAG
1-GGGGGGAG	STREME-1	transcript_PVP01_1223500.1	1236	1243	.	8.82	CGGGGGAG
1-GGGGGGAG	STREME-1	transcript_PVP01_1223500.1	1251	1258	.	8.82	CGGGGGAG
1-GGGGGGAG	STREME-1	transcript_PVP01_1223500.1	1266	1273	.	8.82	CGGGGGAG
1-GGGGGGAG	STREME-1	transcript_PVP01_1223500.1	3967	3974	.	8.82	CGGGGGAG
1-GGGGGGAG	STREME-1	transcript_PVP01_0105400.1	9	16	.	8.82	CGGGGGAG
1-GGGGGGAG	STREME-1	transcript_PVP01_1268500.1	503	510	.	8.82	CGGGGGAG
1-GGGGGGAG	STREME-1	transcript_PVP01_1239500.1	423	430	.	8.82	CGGGGGAG
1-GGGGGGAG	STREME-1	transcript_PVP01_1241000.1	14894	14901	.	8.82	CGGGGGAG
1-GGGGGGAG	STREME-1	transcript_PVP01_1437700.1	275	282	.	8.82	CGGGGGAG
1-GGGGGGAG	STREME-1	transcript_PVP01_0409000.1	50	57	.	8.82	CGGGGGAG
1-GGGGGGAG	STREME-1	transcript_PVP01_0409000.1	4742	4749	.	8.82	CGGGGGAG
1-GGGGGGAG	STREME-1	transcript_PVP01_1425300.1	1872	1879	.	8.82	CGGGGGAG
1-GGGGGGAG	STREME-1	transcript_PVP01_0726600.1	383	390	.	8.82	CGGGGGAG
1-GGGGGGAG	STREME-1	transcript_PVP01_0726600.1	856	863	.	8.82	CGGGGGAG
1-GGGGGGAG	STREME-1	transcript_PVP01_1426600.1	4503	4510	.	8.82	CGGGGGAG
1-GGGGGGAG	STREME-1	transcript_PVP01_0421700.1	296	303	.	8.82	CGGGGGAG
1-GGGGGGAG	STREME-1	transcript_PVP01_1340800.1	2146	2153	.	8.82	CGGGGGAG
1-GGGGGGAG	STREME-1	transcript_PVP01_1340800.1	3744	3751	.	8.82	CGGGGGAG
1-GGGGGGAG	STREME-1	transcript_PVP01_1453900.1	2629	2636	.	8.82	CGGGGGAG
1-GGGGGGAG	STREME-1	transcript_PVP01_1453900.1	2772	2779	.	8.82	CGGGGGAG
1-GGGGGGAG	STREME-1	transcript_PVP01_1453900.1	3795	3802	.	8.82	CGGGGGAG
1-GGGGGGAG	STREME-1	transcript_PVP01_1318200.1	708	715	.	8.82	CGGGGGAG
1-GGGGGGAG	STREME-1	transcript_PVP01_1318200.1	1247	1254	.	8.82	CGGGGGAG
1-GGGGGGAG	STREME-1	transcript_PVP01_1318200.1	2133	2140	.	8.82	CGGGGGAG
1-GGGGGGAG	STREME-1	transcript_PVP01_0918900.1	192	199	.	8.82	CGGGGGAG
1-GGGGGGAG	STREME-1	transcript_PVP01_1225900.1	4015	4022	.	8.82	CGGGGGAG
1-GGGGGGAG	STREME-1	transcript_PVP01_1225900.1	4078	4085	.	8.82	CGGGGGAG
1-GGGGGGAG	STREME-1	transcript_PVP01_1220500.1	2352	2359	.	8.82	CGGGGGAG
1-GGGGGGAG	STREME-1	transcript_PVP01_1407400.1	8936	8943	.	8.82	CGGGGGAG
1-GGGGGGAG	STREME-1	transcript_PVP01_1407400.1	10760	10767	.	8.82	CGGGGGAG
1-GGGGGGAG	STREME-1	transcript_PVP01_1020200.1	1081	1088	.	8.82	CGGGGGAG
1-GGGGGGAG	STREME-1	transcript_PVP01_1266000.1	186	193	.	8.82	CGGGGGAG
1-GGGGGGAG	STREME-1	transcript_PVP01_1108700.1	252	259	.	8.82	CGGGGGAG
1-GGGGGGAG	STREME-1	transcript_PVP01_1345000.1	3758	3765	.	8.82	CGGGGGAG
1-GGGGGGAG	STREME-1	transcript_PVP01_0828600.1	449	456	.	8.82	CGGGGGAG
1-GGGGGGAG	STREME-1	transcript_PVP01_0803500.1	2518	2525	.	8.82	CGGGGGAG
1-GGGGGGAG	STREME-1	transcript_PVP01_0803500.1	5223	5230	.	8.82	CGGGGGAG
1-GGGGGGAG	STREME-1	transcript_PVP01_0727800.1	491	498	.	8.82	CGGGGGAG
1-GGGGGGAG	STREME-1	transcript_PVP01_0727800.1	978	985	.	8.82	CGGGGGAG
1-GGGGGGAG	STREME-1	transcript_PVP01_0505700.1	442	449	.	8.82	CGGGGGAG
1-GGGGGGAG	STREME-1	transcript_PVP01_0916300.1	549	556	.	8.82	CGGGGGAG
1-GGGGGGAG	STREME-1	transcript_PVP01_1107500.1	2207	2214	.	8.82	CGGGGGAG
1-GGGGGGAG	STREME-1	transcript_PVP01_1420200.1	742	749	.	8.82	CGGGGGAG
1-GGGGGGAG	STREME-1	transcript_PVP01_1405700.1	4270	4277	.	8.82	CGGGGGAG
1-GGGGGGAG	STREME-1	transcript_PVP01_0411500.1	1523	1530	.	8.82	CGGGGGAG
1-GGGGGGAG	STREME-1	transcript_PVP01_0834400.1	4609	4616	.	8.82	CGGGGGAG
1-GGGGGGAG	STREME-1	transcript_PVP01_0927500.1	4415	4422	.	8.82	CGGGGGAG
1-GGGGGGAG	STREME-1	transcript_PVP01_1341100.1	4883	4890	.	8.82	CGGGGGAG
1-GGGGGGAG	STREME-1	transcript_PVP01_1306900.1	1325	1332	.	8.82	CGGGGGAG
1-GGGGGGAG	STREME-1	transcript_PVP01_1463800.1	2359	2366	.	8.82	CGGGGGAG
1-GGGGGGAG	STREME-1	transcript_PVP01_0819000.1	2070	2077	.	8.82	CGGGGGAG
1-GGGGGGAG	STREME-1	transcript_PVP01_0707600.1	2093	2100	.	8.82	CGGGGGAG
1-GGGGGGAG	STREME-1	transcript_PVP01_1323700.1	168	175	.	8.82	CGGGGGAG
1-GGGGGGAG	STREME-1	transcript_PVP01_0507200.1	1110	1117	.	8.82	CGGGGGAG
1-GGGGGGAG	STREME-1	transcript_PVP01_0830300.1	958	965	.	8.82	CGGGGGAG
1-GGGGGGAG	STREME-1	transcript_PVP01_0832300.1	1654	1661	.	8.82	CGGGGGAG
1-GGGGGGAG	STREME-1	transcript_PVP01_0832300.1	4564	4571	.	8.82	CGGGGGAG
1-GGGGGGAG	STREME-1	transcript_PVP01_0832300.1	6808	6815	.	8.82	CGGGGGAG
1-GGGGGGAG	STREME-1	transcript_PVP01_0614700.1	803	810	.	8.82	CGGGGGAG
1-GGGGGGAG	STREME-1	transcript_PVP01_1024000.1	1177	1184	.	8.82	CGGGGGAG
1-GGGGGGAG	STREME-1	transcript_PVP01_1459100.1	574	581	.	8.82	CGGGGGAG
1-GGGGGGAG	STREME-1	transcript_PVP01_1111400.1	2972	2979	.	8.82	CGGGGGAG
1-GGGGGGAG	STREME-1	transcript_PVP01_1111400.1	4850	4857	.	8.82	CGGGGGAG
1-GGGGGGAG	STREME-1	transcript_PVP01_1339800.1	89	96	.	8.82	CGGGGGAG
1-GGGGGGAG	STREME-1	transcript_PVP01_0937500.1	4343	4350	.	8.82	CGGGGGAG
1-GGGGGGAG	STREME-1	transcript_PVP01_1236700.1	2364	2371	.	8.82	CGGGGGAG
1-GGGGGGAG	STREME-1	transcript_PVP01_1236700.1	5098	5105	.	8.82	CGGGGGAG
1-GGGGGGAG	STREME-1	transcript_PVP01_1406200.1	7089	7096	.	8.82	CGGGGGAG
1-GGGGGGAG	STREME-1	transcript_PVP01_1126500.1	1696	1703	.	8.82	CGGGGGAG
1-GGGGGGAG	STREME-1	transcript_PVP01_0708400.1	3396	3403	.	8.82	CGGGGGAG
1-GGGGGGAG	STREME-1	transcript_PVP01_1140700.1	977	984	.	8.82	CGGGGGAG
1-GGGGGGAG	STREME-1	transcript_PVP01_1140700.1	1574	1581	.	8.82	CGGGGGAG
1-GGGGGGAG	STREME-1	transcript_PVP01_0103600.1	893	900	.	8.82	CGGGGGAG
1-GGGGGGAG	STREME-1	transcript_PVP01_1334000.1	2122	2129	.	8.82	CGGGGGAG
1-GGGGGGAG	STREME-1	transcript_PVP01_0515100.1	1331	1338	.	8.82	CGGGGGAG
1-GGGGGGAG	STREME-1	transcript_PVP01_1238800.1	6053	6060	.	8.82	CGGGGGAG
1-GGGGGGAG	STREME-1	transcript_PVP01_1109000.1	2701	2708	.	8.82	CGGGGGAG
1-GGGGGGAG	STREME-1	transcript_PVP01_1466100.1	538	545	.	8.82	CGGGGGAG
1-GGGGGGAG	STREME-1	transcript_PVP01_0114500.1	1500	1507	.	8.82	CGGGGGAG
1-GGGGGGAG	STREME-1	transcript_PVP01_0114500.1	2030	2037	.	8.82	CGGGGGAG
1-GGGGGGAG	STREME-1	transcript_PVP01_1342200.1	1486	1493	.	8.82	CGGGGGAG
1-GGGGGGAG	STREME-1	transcript_PVP01_1464900.1	3490	3497	.	8.82	CGGGGGAG
1-GGGGGGAG	STREME-1	transcript_PVP01_1464900.1	3505	3512	.	8.82	CGGGGGAG
1-GGGGGGAG	STREME-1	transcript_PVP01_1464900.1	3520	3527	.	8.82	CGGGGGAG
1-GGGGGGAG	STREME-1	transcript_PVP01_1464900.1	3535	3542	.	8.82	CGGGGGAG
1-GGGGGGAG	STREME-1	transcript_PVP01_1468300.1	1615	1622	.	8.82	CGGGGGAG
1-GGGGGGAG	STREME-1	transcript_PVP01_1468300.1	1630	1637	.	8.82	CGGGGGAG
1-GGGGGGAG	STREME-1	transcript_PVP01_0921200.1	536	543	.	8.82	CGGGGGAG
1-GGGGGGAG	STREME-1	transcript_PVP01_1264400.1	6312	6319	.	8.82	CGGGGGAG
1-GGGGGGAG	STREME-1	transcript_PVP01_0614200.1	1649	1656	.	8.82	CGGGGGAG
1-GGGGGGAG	STREME-1	transcript_PVP01_1022100.1	25	32	.	8.82	CGGGGGAG
1-GGGGGGAG	STREME-1	transcript_PVP01_0313800.1	1150	1157	.	8.82	CGGGGGAG
1-GGGGGGAG	STREME-1	transcript_PVP01_0313800.1	2037	2044	.	8.82	CGGGGGAG
1-GGGGGGAG	STREME-1	transcript_PVP01_0313800.1	5375	5382	.	8.82	CGGGGGAG
1-GGGGGGAG	STREME-1	transcript_PVP01_1232200.1	994	1001	.	8.82	CGGGGGAG
1-GGGGGGAG	STREME-1	transcript_PVP01_0719700.1	1867	1874	.	8.82	CGGGGGAG
1-GGGGGGAG	STREME-1	transcript_PVP01_0719700.1	5819	5826	.	8.82	CGGGGGAG
1-GGGGGGAG	STREME-1	transcript_PVP01_0719700.1	6702	6709	.	8.82	CGGGGGAG
1-GGGGGGAG	STREME-1	transcript_PVP01_0940400.1	459	466	.	8.82	CGGGGGAG
1-GGGGGGAG	STREME-1	transcript_PVP01_0215100.1	115	122	.	8.82	CGGGGGAG
1-GGGGGGAG	STREME-1	transcript_PVP01_0837600.1	2115	2122	.	8.82	CGGGGGAG
1-GGGGGGAG	STREME-1	transcript_PVP01_1452500.1	2175	2182	.	8.82	CGGGGGAG
1-GGGGGGAG	STREME-1	transcript_PVP01_0911800.1	1427	1434	.	8.82	CGGGGGAG
1-GGGGGGAG	STREME-1	transcript_PVP01_0911800.1	1469	1476	.	8.82	CGGGGGAG
1-GGGGGGAG	STREME-1	transcript_PVP01_1012000.1	2066	2073	.	8.82	CGGGGGAG
1-GGGGGGAG	STREME-1	transcript_PVP01_1138600.1	1796	1803	.	8.82	CGGGGGAG
1-GGGGGGAG	STREME-1	transcript_PVP01_1013800.1	3340	3347	.	8.82	CGGGGGAG
1-GGGGGGAG	STREME-1	transcript_PVP01_0725100.1	861	868	.	8.82	CGGGGGAG
1-GGGGGGAG	STREME-1	transcript_PVP01_0725700.1	2673	2680	.	8.82	CGGGGGAG
1-GGGGGGAG	STREME-1	transcript_PVP01_0809200.1	218	225	.	8.82	CGGGGGAG
1-GGGGGGAG	STREME-1	transcript_PVP01_0208100.1	1664	1671	.	8.82	CGGGGGAG
1-GGGGGGAG	STREME-1	transcript_PVP01_0208100.1	2820	2827	.	8.82	CGGGGGAG
1-GGGGGGAG	STREME-1	transcript_PVP01_0208100.1	2850	2857	.	8.82	CGGGGGAG
1-GGGGGGAG	STREME-1	transcript_PVP01_0208100.1	2880	2887	.	8.82	CGGGGGAG
1-GGGGGGAG	STREME-1	transcript_PVP01_1457200.1	210	217	.	8.82	CGGGGGAG
1-GGGGGGAG	STREME-1	transcript_PVP01_0611400.1	267	274	.	8.82	CGGGGGAG
1-GGGGGGAG	STREME-1	transcript_PVP01_1131600.1	2194	2201	.	8.82	CGGGGGAG
1-GGGGGGAG	STREME-1	transcript_PVP01_1462300.1	3341	3348	.	8.82	CGGGGGAG
1-GGGGGGAG	STREME-1	transcript_PVP01_0941200.1	2988	2995	.	8.82	CGGGGGAG
1-GGGGGGAG	STREME-1	transcript_PVP01_1467700.1	1999	2006	.	8.82	CGGGGGAG
1-GGGGGGAG	STREME-1	transcript_PVP01_1405500.1	1691	1698	.	8.82	CGGGGGAG
1-GGGGGGAG	STREME-1	transcript_PVP01_1003200.1	1008	1015	.	8.82	CGGGGGAG
1-GGGGGGAG	STREME-1	transcript_PVP01_1465500.1	694	701	.	8.82	CGGGGGAG
1-GGGGGGAG	STREME-1	transcript_PVP01_1341700.1	1982	1989	.	8.82	CGGGGGAG
1-GGGGGGAG	STREME-1	transcript_PVP01_0938900.1	143	150	.	8.82	CGGGGGAG
1-GGGGGGAG	STREME-1	transcript_PVP01_0938900.1	1395	1402	.	8.82	CGGGGGAG
1-GGGGGGAG	STREME-1	transcript_PVP01_1326600.1	1776	1783	.	8.82	CGGGGGAG
1-GGGGGGAG	STREME-1	transcript_PVP01_0116800.1	2852	2859	.	8.82	CGGGGGAG
1-GGGGGGAG	STREME-1	transcript_PVP01_0108500.1	1822	1829	.	8.82	CGGGGGAG
1-GGGGGGAG	STREME-1	transcript_PVP01_0108500.1	2738	2745	.	8.82	CGGGGGAG
1-GGGGGGAG	STREME-1	transcript_PVP01_0944300.1	810	817	.	8.82	CGGGGGAG
1-GGGGGGAG	STREME-1	transcript_PVP01_0927100.1	1403	1410	.	8.82	CGGGGGAG
1-GGGGGGAG	STREME-1	transcript_PVP01_1270300.1	8400	8407	.	8.75	GUGGGGAG
1-GGGGGGAG	STREME-1	transcript_PVP01_1132100.1	3088	3095	.	8.75	GUGGGGAG
1-GGGGGGAG	STREME-1	transcript_PVP01_0508300.1	3693	3700	.	8.75	GUGGGGAG
1-GGGGGGAG	STREME-1	transcript_PVP01_0713700.1	887	894	.	8.75	GUGGGGAG
1-GGGGGGAG	STREME-1	transcript_PVP01_1429000.1	4557	4564	.	8.75	GUGGGGAG
1-GGGGGGAG	STREME-1	transcript_PVP01_1415200.1	423	430	.	8.75	GUGGGGAG
1-GGGGGGAG	STREME-1	transcript_PVP01_1233000.1	2782	2789	.	8.75	GUGGGGAG
1-GGGGGGAG	STREME-1	transcript_PVP01_0520900.1	973	980	.	8.75	GUGGGGAG
1-GGGGGGAG	STREME-1	transcript_PVP01_0945200.1	957	964	.	8.75	GUGGGGAG
1-GGGGGGAG	STREME-1	transcript_PVP01_1264800.1	2276	2283	.	8.75	GUGGGGAG
1-GGGGGGAG	STREME-1	transcript_PVP01_1241000.1	5766	5773	.	8.75	GUGGGGAG
1-GGGGGGAG	STREME-1	transcript_PVP01_1241000.1	9211	9218	.	8.75	GUGGGGAG
1-GGGGGGAG	STREME-1	transcript_PVP01_1262900.1	19160	19167	.	8.75	GUGGGGAG
1-GGGGGGAG	STREME-1	transcript_PVP01_0212900.1	2690	2697	.	8.75	GUGGGGAG
1-GGGGGGAG	STREME-1	transcript_PVP01_0836200.1	1844	1851	.	8.75	GUGGGGAG
1-GGGGGGAG	STREME-1	transcript_PVP01_0726600.1	2366	2373	.	8.75	GUGGGGAG
1-GGGGGGAG	STREME-1	transcript_PVP01_1225900.1	2428	2435	.	8.75	GUGGGGAG
1-GGGGGGAG	STREME-1	transcript_PVP01_0527000.1	2133	2140	.	8.75	GUGGGGAG
1-GGGGGGAG	STREME-1	transcript_PVP01_1253100.1	2409	2416	.	8.75	GUGGGGAG
1-GGGGGGAG	STREME-1	transcript_PVP01_1020600.1	220	227	.	8.75	GUGGGGAG
1-GGGGGGAG	STREME-1	transcript_PVP01_1307300.1	7184	7191	.	8.75	GUGGGGAG
1-GGGGGGAG	STREME-1	transcript_PVP01_1020200.1	4537	4544	.	8.75	GUGGGGAG
1-GGGGGGAG	STREME-1	transcript_PVP01_1411500.1	2126	2133	.	8.75	GUGGGGAG
1-GGGGGGAG	STREME-1	transcript_PVP01_0813200.1	1639	1646	.	8.75	GUGGGGAG
1-GGGGGGAG	STREME-1	transcript_PVP01_1237100.1	879	886	.	8.75	GUGGGGAG
1-GGGGGGAG	STREME-1	transcript_PVP01_1329800.1	2031	2038	.	8.75	GUGGGGAG
1-GGGGGGAG	STREME-1	transcript_PVP01_1107500.1	2341	2348	.	8.75	GUGGGGAG
1-GGGGGGAG	STREME-1	transcript_PVP01_1107200.1	68	75	.	8.75	GUGGGGAG
1-GGGGGGAG	STREME-1	transcript_PVP01_1457700.1	28	35	.	8.75	GUGGGGAG
1-GGGGGGAG	STREME-1	transcript_PVP01_1405700.1	2981	2988	.	8.75	GUGGGGAG
1-GGGGGGAG	STREME-1	transcript_PVP01_1405700.1	4832	4839	.	8.75	GUGGGGAG
1-GGGGGGAG	STREME-1	transcript_PVP01_0834400.1	2046	2053	.	8.75	GUGGGGAG
1-GGGGGGAG	STREME-1	transcript_PVP01_0927500.1	6183	6190	.	8.75	GUGGGGAG
1-GGGGGGAG	STREME-1	transcript_PVP01_1117300.1	3081	3088	.	8.75	GUGGGGAG
1-GGGGGGAG	STREME-1	transcript_PVP01_1103200.1	1723	1730	.	8.75	GUGGGGAG
1-GGGGGGAG	STREME-1	transcript_PVP01_1103200.1	2945	2952	.	8.75	GUGGGGAG
1-GGGGGGAG	STREME-1	transcript_PVP01_0912000.1	252	259	.	8.75	GUGGGGAG
1-GGGGGGAG	STREME-1	transcript_PVP01_0912000.1	1412	1419	.	8.75	GUGGGGAG
1-GGGGGGAG	STREME-1	transcript_PVP01_0405900.1	1383	1390	.	8.75	GUGGGGAG
1-GGGGGGAG	STREME-1	transcript_PVP01_1314800.1	207	214	.	8.75	GUGGGGAG
1-GGGGGGAG	STREME-1	transcript_PVP01_0832300.1	3795	3802	.	8.75	GUGGGGAG
1-GGGGGGAG	STREME-1	transcript_PVP01_1111400.1	186	193	.	8.75	GUGGGGAG
1-GGGGGGAG	STREME-1	transcript_PVP01_0210000.1	728	735	.	8.75	GUGGGGAG
1-GGGGGGAG	STREME-1	transcript_PVP01_1236700.1	4599	4606	.	8.75	GUGGGGAG
1-GGGGGGAG	STREME-1	transcript_PVP01_1236700.1	4875	4882	.	8.75	GUGGGGAG
1-GGGGGGAG	STREME-1	transcript_PVP01_0515100.1	1891	1898	.	8.75	GUGGGGAG
1-GGGGGGAG	STREME-1	transcript_PVP01_1238800.1	3482	3489	.	8.75	GUGGGGAG
1-GGGGGGAG	STREME-1	transcript_PVP01_1109000.1	1343	1350	.	8.75	GUGGGGAG
1-GGGGGGAG	STREME-1	transcript_PVP01_1109000.1	1376	1383	.	8.75	GUGGGGAG
1-GGGGGGAG	STREME-1	transcript_PVP01_1247800.1	176	183	.	8.75	GUGGGGAG
1-GGGGGGAG	STREME-1	transcript_PVP01_1266500.1	504	511	.	8.75	GUGGGGAG
1-GGGGGGAG	STREME-1	transcript_PVP01_1265300.1	1023	1030	.	8.75	GUGGGGAG
1-GGGGGGAG	STREME-1	transcript_PVP01_1117000.1	2825	2832	.	8.75	GUGGGGAG
1-GGGGGGAG	STREME-1	transcript_PVP01_1143200.1	2812	2819	.	8.75	GUGGGGAG
1-GGGGGGAG	STREME-1	transcript_PVP01_1143200.1	3294	3301	.	8.75	GUGGGGAG
1-GGGGGGAG	STREME-1	transcript_PVP01_1232200.1	2256	2263	.	8.75	GUGGGGAG
1-GGGGGGAG	STREME-1	transcript_PVP01_1120800.1	2314	2321	.	8.75	GUGGGGAG
1-GGGGGGAG	STREME-1	transcript_PVP01_1214000.1	933	940	.	8.75	GUGGGGAG
1-GGGGGGAG	STREME-1	transcript_PVP01_1234900.1	4816	4823	.	8.75	GUGGGGAG
1-GGGGGGAG	STREME-1	transcript_PVP01_1120600.1	2402	2409	.	8.75	GUGGGGAG
1-GGGGGGAG	STREME-1	transcript_PVP01_0725100.1	2538	2545	.	8.75	GUGGGGAG
1-GGGGGGAG	STREME-1	transcript_PVP01_0725700.1	2571	2578	.	8.75	GUGGGGAG
1-GGGGGGAG	STREME-1	transcript_PVP01_0207300.1	8575	8582	.	8.75	GUGGGGAG
1-GGGGGGAG	STREME-1	transcript_PVP01_0916200.1	2090	2097	.	8.75	GUGGGGAG
1-GGGGGGAG	STREME-1	transcript_PVP01_0916200.1	2102	2109	.	8.75	GUGGGGAG
1-GGGGGGAG	STREME-1	transcript_PVP01_0614600.1	2095	2102	.	8.75	GUGGGGAG
1-GGGGGGAG	STREME-1	transcript_PVP01_0611400.1	1261	1268	.	8.75	GUGGGGAG
1-GGGGGGAG	STREME-1	transcript_PVP01_0611400.1	1300	1307	.	8.75	GUGGGGAG
1-GGGGGGAG	STREME-1	transcript_PVP01_1215200.1	1085	1092	.	8.75	GUGGGGAG
1-GGGGGGAG	STREME-1	transcript_PVP01_1215200.1	2642	2649	.	8.75	GUGGGGAG
1-GGGGGGAG	STREME-1	transcript_PVP01_0812600.1	2712	2719	.	8.75	GUGGGGAG
1-GGGGGGAG	STREME-1	transcript_PVP01_1142100.1	1916	1923	.	8.75	GUGGGGAG
1-GGGGGGAG	STREME-1	transcript_PVP01_1408200.1	2474	2481	.	8.75	GUGGGGAG
1-GGGGGGAG	STREME-1	transcript_PVP01_0705800.1	1139	1146	.	8.75	GUGGGGAG
1-GGGGGGAG	STREME-1	transcript_PVP01_0938900.1	2743	2750	.	8.75	GUGGGGAG
1-GGGGGGAG	STREME-1	transcript_PVP01_0807500.1	2442	2449	.	8.75	GUGGGGAG
1-GGGGGGAG	STREME-1	transcript_PVP01_1117200.1	1307	1314	.	8.75	GUGGGGAG
1-GGGGGGAG	STREME-1	transcript_PVP01_0508300.1	3478	3485	.	8.75	GGGGGGUG
1-GGGGGGAG	STREME-1	transcript_PVP01_1449100.1	326	333	.	8.75	GGGGGGUG
1-GGGGGGAG	STREME-1	transcript_PVP01_1442800.1	3490	3497	.	8.75	GGGGGGUG
1-GGGGGGAG	STREME-1	transcript_PVP01_0412900.1	1948	1955	.	8.75	GGGGGGUG
1-GGGGGGAG	STREME-1	transcript_PVP01_0923500.1	107	114	.	8.75	GGGGGGUG
1-GGGGGGAG	STREME-1	transcript_PVP01_0940100.1	5536	5543	.	8.75	GGGGGGUG
1-GGGGGGAG	STREME-1	transcript_PVP01_1012800.1	559	566	.	8.75	GGGGGGUG
1-GGGGGGAG	STREME-1	transcript_PVP01_1133200.1	3212	3219	.	8.75	GGGGGGUG
1-GGGGGGAG	STREME-1	transcript_PVP01_0207900.1	1155	1162	.	8.75	GGGGGGUG
1-GGGGGGAG	STREME-1	transcript_PVP01_1233000.1	3102	3109	.	8.75	GGGGGGUG
1-GGGGGGAG	STREME-1	transcript_PVP01_0214900.1	716	723	.	8.75	GGGGGGUG
1-GGGGGGAG	STREME-1	transcript_PVP01_0214900.1	1006	1013	.	8.75	GGGGGGUG
1-GGGGGGAG	STREME-1	transcript_PVP01_0718800.1	2667	2674	.	8.75	GGGGGGUG
1-GGGGGGAG	STREME-1	transcript_PVP01_0718800.1	5819	5826	.	8.75	GGGGGGUG
1-GGGGGGAG	STREME-1	transcript_PVP01_1446300.1	284	291	.	8.75	GGGGGGUG
1-GGGGGGAG	STREME-1	transcript_PVP01_1214300.1	751	758	.	8.75	GGGGGGUG
1-GGGGGGAG	STREME-1	transcript_PVP01_0509900.1	1970	1977	.	8.75	GGGGGGUG
1-GGGGGGAG	STREME-1	transcript_PVP01_1268500.1	2840	2847	.	8.75	GGGGGGUG
1-GGGGGGAG	STREME-1	transcript_PVP01_1268500.1	3181	3188	.	8.75	GGGGGGUG
1-GGGGGGAG	STREME-1	transcript_PVP01_1239600.1	3524	3531	.	8.75	GGGGGGUG
1-GGGGGGAG	STREME-1	transcript_PVP01_1140300.1	1903	1910	.	8.75	GGGGGGUG
1-GGGGGGAG	STREME-1	transcript_PVP01_1241000.1	5852	5859	.	8.75	GGGGGGUG
1-GGGGGGAG	STREME-1	transcript_PVP01_0409000.1	1485	1492	.	8.75	GGGGGGUG
1-GGGGGGAG	STREME-1	transcript_PVP01_0212900.1	789	796	.	8.75	GGGGGGUG
1-GGGGGGAG	STREME-1	transcript_PVP01_0212900.1	2877	2884	.	8.75	GGGGGGUG
1-GGGGGGAG	STREME-1	transcript_PVP01_0836200.1	2457	2464	.	8.75	GGGGGGUG
1-GGGGGGAG	STREME-1	transcript_PVP01_1426600.1	2381	2388	.	8.75	GGGGGGUG
1-GGGGGGAG	STREME-1	transcript_PVP01_0205800.1	1895	1902	.	8.75	GGGGGGUG
1-GGGGGGAG	STREME-1	transcript_PVP01_1340800.1	3306	3313	.	8.75	GGGGGGUG
1-GGGGGGAG	STREME-1	transcript_PVP01_0411300.1	4632	4639	.	8.75	GGGGGGUG
1-GGGGGGAG	STREME-1	transcript_PVP01_1318200.1	1812	1819	.	8.75	GGGGGGUG
1-GGGGGGAG	STREME-1	transcript_PVP01_0805400.1	3827	3834	.	8.75	GGGGGGUG
1-GGGGGGAG	STREME-1	transcript_PVP01_0819700.1	732	739	.	8.75	GGGGGGUG
1-GGGGGGAG	STREME-1	transcript_PVP01_1407400.1	2259	2266	.	8.75	GGGGGGUG
1-GGGGGGAG	STREME-1	transcript_PVP01_1020600.1	86	93	.	8.75	GGGGGGUG
1-GGGGGGAG	STREME-1	transcript_PVP01_0810500.1	1741	1748	.	8.75	GGGGGGUG
1-GGGGGGAG	STREME-1	transcript_PVP01_0944400.1	611	618	.	8.75	GGGGGGUG
1-GGGGGGAG	STREME-1	transcript_PVP01_0944400.1	2705	2712	.	8.75	GGGGGGUG
1-GGGGGGAG	STREME-1	transcript_PVP01_0803500.1	5736	5743	.	8.75	GGGGGGUG
1-GGGGGGAG	STREME-1	transcript_PVP01_1118200.1	2201	2208	.	8.75	GGGGGGUG
1-GGGGGGAG	STREME-1	transcript_PVP01_0813200.1	1002	1009	.	8.75	GGGGGGUG
1-GGGGGGAG	STREME-1	transcript_PVP01_1011000.1	5021	5028	.	8.75	GGGGGGUG
1-GGGGGGAG	STREME-1	transcript_PVP01_1269100.1	1582	1589	.	8.75	GGGGGGUG
1-GGGGGGAG	STREME-1	transcript_PVP01_1033300.1	3553	3560	.	8.75	GGGGGGUG
1-GGGGGGAG	STREME-1	transcript_PVP01_1446700.1	1344	1351	.	8.75	GGGGGGUG
1-GGGGGGAG	STREME-1	transcript_PVP01_0505700.1	952	959	.	8.75	GGGGGGUG
1-GGGGGGAG	STREME-1	transcript_PVP01_0923200.1	1568	1575	.	8.75	GGGGGGUG
1-GGGGGGAG	STREME-1	transcript_PVP01_0512700.1	202	209	.	8.75	GGGGGGUG
1-GGGGGGAG	STREME-1	transcript_PVP01_0922300.1	3903	3910	.	8.75	GGGGGGUG
1-GGGGGGAG	STREME-1	transcript_PVP01_1435100.1	264	271	.	8.75	GGGGGGUG
1-GGGGGGAG	STREME-1	transcript_PVP01_1227200.1	2170	2177	.	8.75	GGGGGGUG
1-GGGGGGAG	STREME-1	transcript_PVP01_0927500.1	6543	6550	.	8.75	GGGGGGUG
1-GGGGGGAG	STREME-1	transcript_PVP01_1015200.1	157	164	.	8.75	GGGGGGUG
1-GGGGGGAG	STREME-1	transcript_PVP01_1341100.1	1296	1303	.	8.75	GGGGGGUG
1-GGGGGGAG	STREME-1	transcript_PVP01_1341100.1	3828	3835	.	8.75	GGGGGGUG
1-GGGGGGAG	STREME-1	transcript_PVP01_0705200.1	1564	1571	.	8.75	GGGGGGUG
1-GGGGGGAG	STREME-1	transcript_PVP01_0507200.1	29	36	.	8.75	GGGGGGUG
1-GGGGGGAG	STREME-1	transcript_PVP01_0507200.1	381	388	.	8.75	GGGGGGUG
1-GGGGGGAG	STREME-1	transcript_PVP01_1304200.1	1096	1103	.	8.75	GGGGGGUG
1-GGGGGGAG	STREME-1	transcript_PVP01_1304200.1	1783	1790	.	8.75	GGGGGGUG
1-GGGGGGAG	STREME-1	transcript_PVP01_0830300.1	3515	3522	.	8.75	GGGGGGUG
1-GGGGGGAG	STREME-1	transcript_PVP01_0832300.1	4516	4523	.	8.75	GGGGGGUG
1-GGGGGGAG	STREME-1	transcript_PVP01_0832300.1	7598	7605	.	8.75	GGGGGGUG
1-GGGGGGAG	STREME-1	transcript_PVP01_0212600.1	2732	2739	.	8.75	GGGGGGUG
1-GGGGGGAG	STREME-1	transcript_PVP01_0614700.1	2431	2438	.	8.75	GGGGGGUG
1-GGGGGGAG	STREME-1	transcript_PVP01_1339800.1	1066	1073	.	8.75	GGGGGGUG
1-GGGGGGAG	STREME-1	transcript_PVP01_0617700.1	358	365	.	8.75	GGGGGGUG
1-GGGGGGAG	STREME-1	transcript_PVP01_0917800.1	2637	2644	.	8.75	GGGGGGUG
1-GGGGGGAG	STREME-1	transcript_PVP01_0820400.1	873	880	.	8.75	GGGGGGUG
1-GGGGGGAG	STREME-1	transcript_PVP01_0937500.1	676	683	.	8.75	GGGGGGUG
1-GGGGGGAG	STREME-1	transcript_PVP01_0937500.1	5058	5065	.	8.75	GGGGGGUG
1-GGGGGGAG	STREME-1	transcript_PVP01_1236700.1	4509	4516	.	8.75	GGGGGGUG
1-GGGGGGAG	STREME-1	transcript_PVP01_0312400.1	1756	1763	.	8.75	GGGGGGUG
1-GGGGGGAG	STREME-1	transcript_PVP01_1140700.1	440	447	.	8.75	GGGGGGUG
1-GGGGGGAG	STREME-1	transcript_PVP01_0103600.1	2480	2487	.	8.75	GGGGGGUG
1-GGGGGGAG	STREME-1	transcript_PVP01_0517000.1	425	432	.	8.75	GGGGGGUG
1-GGGGGGAG	STREME-1	transcript_PVP01_0517000.1	910	917	.	8.75	GGGGGGUG
1-GGGGGGAG	STREME-1	transcript_PVP01_0517000.1	1377	1384	.	8.75	GGGGGGUG
1-GGGGGGAG	STREME-1	transcript_PVP01_1112600.1	3409	3416	.	8.75	GGGGGGUG
1-GGGGGGAG	STREME-1	transcript_PVP01_1112600.1	3875	3882	.	8.75	GGGGGGUG
1-GGGGGGAG	STREME-1	transcript_PVP01_0114500.1	1160	1167	.	8.75	GGGGGGUG
1-GGGGGGAG	STREME-1	transcript_PVP01_1256400.1	2526	2533	.	8.75	GGGGGGUG
1-GGGGGGAG	STREME-1	transcript_PVP01_1462400.1	731	738	.	8.75	GGGGGGUG
1-GGGGGGAG	STREME-1	transcript_PVP01_1331400.1	2385	2392	.	8.75	GGGGGGUG
1-GGGGGGAG	STREME-1	transcript_PVP01_0921200.1	2662	2669	.	8.75	GGGGGGUG
1-GGGGGGAG	STREME-1	transcript_PVP01_0320800.1	1775	1782	.	8.75	GGGGGGUG
1-GGGGGGAG	STREME-1	transcript_PVP01_0930600.1	862	869	.	8.75	GGGGGGUG
1-GGGGGGAG	STREME-1	transcript_PVP01_1455200.1	2883	2890	.	8.75	GGGGGGUG
1-GGGGGGAG	STREME-1	transcript_PVP01_1021100.1	818	825	.	8.75	GGGGGGUG
1-GGGGGGAG	STREME-1	transcript_PVP01_0714600.1	2151	2158	.	8.75	GGGGGGUG
1-GGGGGGAG	STREME-1	transcript_PVP01_0313800.1	2014	2021	.	8.75	GGGGGGUG
1-GGGGGGAG	STREME-1	transcript_PVP01_0722700.1	1131	1138	.	8.75	GGGGGGUG
1-GGGGGGAG	STREME-1	transcript_PVP01_1323000.1	238	245	.	8.75	GGGGGGUG
1-GGGGGGAG	STREME-1	transcript_PVP01_0728800.1	5106	5113	.	8.75	GGGGGGUG
1-GGGGGGAG	STREME-1	transcript_PVP01_0728800.1	5404	5411	.	8.75	GGGGGGUG
1-GGGGGGAG	STREME-1	transcript_PVP01_1308600.1	3855	3862	.	8.75	GGGGGGUG
1-GGGGGGAG	STREME-1	transcript_PVP01_0911800.1	1253	1260	.	8.75	GGGGGGUG
1-GGGGGGAG	STREME-1	transcript_PVP01_1204100.1	1802	1809	.	8.75	GGGGGGUG
1-GGGGGGAG	STREME-1	transcript_PVP01_0725100.1	2831	2838	.	8.75	GGGGGGUG
1-GGGGGGAG	STREME-1	transcript_PVP01_0207300.1	3447	3454	.	8.75	GGGGGGUG
1-GGGGGGAG	STREME-1	transcript_PVP01_0207300.1	9664	9671	.	8.75	GGGGGGUG
1-GGGGGGAG	STREME-1	transcript_PVP01_0908700.1	4904	4911	.	8.75	GGGGGGUG
1-GGGGGGAG	STREME-1	transcript_PVP01_0809200.1	906	913	.	8.75	GGGGGGUG
1-GGGGGGAG	STREME-1	transcript_PVP01_0614600.1	26	33	.	8.75	GGGGGGUG
1-GGGGGGAG	STREME-1	transcript_PVP01_0208100.1	1850	1857	.	8.75	GGGGGGUG
1-GGGGGGAG	STREME-1	transcript_PVP01_1433000.1	2118	2125	.	8.75	GGGGGGUG
1-GGGGGGAG	STREME-1	transcript_PVP01_1142100.1	291	298	.	8.75	GGGGGGUG
1-GGGGGGAG	STREME-1	transcript_PVP01_1425500.1	707	714	.	8.75	GGGGGGUG
1-GGGGGGAG	STREME-1	transcript_PVP01_0306900.1	646	653	.	8.75	GGGGGGUG
1-GGGGGGAG	STREME-1	transcript_PVP01_1145700.1	1274	1281	.	8.75	GGGGGGUG
1-GGGGGGAG	STREME-1	transcript_PVP01_0215600.1	6333	6340	.	8.75	GGGGGGUG
1-GGGGGGAG	STREME-1	transcript_PVP01_1251900.1	2316	2323	.	8.7	GGGGGGCG
1-GGGGGGAG	STREME-1	transcript_PVP01_0719200.1	2879	2886	.	8.7	GGGGGGCG
1-GGGGGGAG	STREME-1	transcript_PVP01_0713700.1	2070	2077	.	8.7	GGGGGGCG
1-GGGGGGAG	STREME-1	transcript_PVP01_1227400.1	1148	1155	.	8.7	GGGGGGCG
1-GGGGGGAG	STREME-1	transcript_PVP01_1450100.1	1032	1039	.	8.7	GGGGGGCG
1-GGGGGGAG	STREME-1	transcript_PVP01_0806100.1	1233	1240	.	8.7	GGGGGGCG
1-GGGGGGAG	STREME-1	transcript_PVP01_1420500.1	3958	3965	.	8.7	GGGGGGCG
1-GGGGGGAG	STREME-1	transcript_PVP01_0207900.1	411	418	.	8.7	GGGGGGCG
1-GGGGGGAG	STREME-1	transcript_PVP01_0834000.1	659	666	.	8.7	GGGGGGCG
1-GGGGGGAG	STREME-1	transcript_PVP01_0710600.1	997	1004	.	8.7	GGGGGGCG
1-GGGGGGAG	STREME-1	transcript_PVP01_1123000.1	383	390	.	8.7	GGGGGGCG
1-GGGGGGAG	STREME-1	transcript_PVP01_0811000.1	775	782	.	8.7	GGGGGGCG
1-GGGGGGAG	STREME-1	transcript_PVP01_0105400.1	3959	3966	.	8.7	GGGGGGCG
1-GGGGGGAG	STREME-1	transcript_PVP01_0509900.1	397	404	.	8.7	GGGGGGCG
1-GGGGGGAG	STREME-1	transcript_PVP01_1241000.1	12566	12573	.	8.7	GGGGGGCG
1-GGGGGGAG	STREME-1	transcript_PVP01_0210800.1	2519	2526	.	8.7	GGGGGGCG
1-GGGGGGAG	STREME-1	transcript_PVP01_1262900.1	1470	1477	.	8.7	GGGGGGCG
1-GGGGGGAG	STREME-1	transcript_PVP01_0409000.1	579	586	.	8.7	GGGGGGCG
1-GGGGGGAG	STREME-1	transcript_PVP01_1425300.1	289	296	.	8.7	GGGGGGCG
1-GGGGGGAG	STREME-1	transcript_PVP01_1216300.1	2140	2147	.	8.7	GGGGGGCG
1-GGGGGGAG	STREME-1	transcript_PVP01_1216300.1	2295	2302	.	8.7	GGGGGGCG
1-GGGGGGAG	STREME-1	transcript_PVP01_1216300.1	2577	2584	.	8.7	GGGGGGCG
1-GGGGGGAG	STREME-1	transcript_PVP01_0726600.1	1191	1198	.	8.7	GGGGGGCG
1-GGGGGGAG	STREME-1	transcript_PVP01_0522600.1	2147	2154	.	8.7	GGGGGGCG
1-GGGGGGAG	STREME-1	transcript_PVP01_1453900.1	2266	2273	.	8.7	GGGGGGCG
1-GGGGGGAG	STREME-1	transcript_PVP01_0211900.1	389	396	.	8.7	GGGGGGCG
1-GGGGGGAG	STREME-1	transcript_PVP01_0211900.1	1058	1065	.	8.7	GGGGGGCG
1-GGGGGGAG	STREME-1	transcript_PVP01_0918900.1	1880	1887	.	8.7	GGGGGGCG
1-GGGGGGAG	STREME-1	transcript_PVP01_1225900.1	887	894	.	8.7	GGGGGGCG
1-GGGGGGAG	STREME-1	transcript_PVP01_1225900.1	1337	1344	.	8.7	GGGGGGCG
1-GGGGGGAG	STREME-1	transcript_PVP01_1263500.1	1057	1064	.	8.7	GGGGGGCG
1-GGGGGGAG	STREME-1	transcript_PVP01_0819700.1	4603	4610	.	8.7	GGGGGGCG
1-GGGGGGAG	STREME-1	transcript_PVP01_1407400.1	7715	7722	.	8.7	GGGGGGCG
1-GGGGGGAG	STREME-1	transcript_PVP01_1246700.1	857	864	.	8.7	GGGGGGCG
1-GGGGGGAG	STREME-1	transcript_PVP01_1020600.1	238	245	.	8.7	GGGGGGCG
1-GGGGGGAG	STREME-1	transcript_PVP01_0527800.1	3446	3453	.	8.7	GGGGGGCG
1-GGGGGGAG	STREME-1	transcript_PVP01_1020200.1	2832	2839	.	8.7	GGGGGGCG
1-GGGGGGAG	STREME-1	transcript_PVP01_0604500.1	2413	2420	.	8.7	GGGGGGCG
1-GGGGGGAG	STREME-1	transcript_PVP01_0933300.1	498	505	.	8.7	GGGGGGCG
1-GGGGGGAG	STREME-1	transcript_PVP01_1329800.1	2865	2872	.	8.7	GGGGGGCG
1-GGGGGGAG	STREME-1	transcript_PVP01_1329800.1	4615	4622	.	8.7	GGGGGGCG
1-GGGGGGAG	STREME-1	transcript_PVP01_0923200.1	6115	6122	.	8.7	GGGGGGCG
1-GGGGGGAG	STREME-1	transcript_PVP01_0614100.1	3374	3381	.	8.7	GGGGGGCG
1-GGGGGGAG	STREME-1	transcript_PVP01_1107200.1	1731	1738	.	8.7	GGGGGGCG
1-GGGGGGAG	STREME-1	transcript_PVP01_1323100.1	774	781	.	8.7	GGGGGGCG
1-GGGGGGAG	STREME-1	transcript_PVP01_0817600.1	4637	4644	.	8.7	GGGGGGCG
1-GGGGGGAG	STREME-1	transcript_PVP01_0834400.1	3641	3648	.	8.7	GGGGGGCG
1-GGGGGGAG	STREME-1	transcript_PVP01_1426200.1	859	866	.	8.7	GGGGGGCG
1-GGGGGGAG	STREME-1	transcript_PVP01_0927500.1	4209	4216	.	8.7	GGGGGGCG
1-GGGGGGAG	STREME-1	transcript_PVP01_1103200.1	1702	1709	.	8.7	GGGGGGCG
1-GGGGGGAG	STREME-1	transcript_PVP01_0506300.1	1082	1089	.	8.7	GGGGGGCG
1-GGGGGGAG	STREME-1	transcript_PVP01_1220800.1	5197	5204	.	8.7	GGGGGGCG
1-GGGGGGAG	STREME-1	transcript_PVP01_1341100.1	2409	2416	.	8.7	GGGGGGCG
1-GGGGGGAG	STREME-1	transcript_PVP01_0939600.1	1005	1012	.	8.7	GGGGGGCG
1-GGGGGGAG	STREME-1	transcript_PVP01_1323700.1	3335	3342	.	8.7	GGGGGGCG
1-GGGGGGAG	STREME-1	transcript_PVP01_0514900.1	748	755	.	8.7	GGGGGGCG
1-GGGGGGAG	STREME-1	transcript_PVP01_0832300.1	1771	1778	.	8.7	GGGGGGCG
1-GGGGGGAG	STREME-1	transcript_PVP01_0832300.1	3130	3137	.	8.7	GGGGGGCG
1-GGGGGGAG	STREME-1	transcript_PVP01_0832300.1	9173	9180	.	8.7	GGGGGGCG
1-GGGGGGAG	STREME-1	transcript_PVP01_0212600.1	2450	2457	.	8.7	GGGGGGCG
1-GGGGGGAG	STREME-1	transcript_PVP01_1459100.1	359	366	.	8.7	GGGGGGCG
1-GGGGGGAG	STREME-1	transcript_PVP01_0708400.1	1117	1124	.	8.7	GGGGGGCG
1-GGGGGGAG	STREME-1	transcript_PVP01_0708400.1	2257	2264	.	8.7	GGGGGGCG
1-GGGGGGAG	STREME-1	transcript_PVP01_1003900.1	1413	1420	.	8.7	GGGGGGCG
1-GGGGGGAG	STREME-1	transcript_PVP01_1109000.1	2788	2795	.	8.7	GGGGGGCG
1-GGGGGGAG	STREME-1	transcript_PVP01_0810700.1	1380	1387	.	8.7	GGGGGGCG
1-GGGGGGAG	STREME-1	transcript_PVP01_1468300.1	1448	1455	.	8.7	GGGGGGCG
1-GGGGGGAG	STREME-1	transcript_PVP01_0921200.1	7368	7375	.	8.7	GGGGGGCG
1-GGGGGGAG	STREME-1	transcript_PVP01_0921200.1	8278	8285	.	8.7	GGGGGGCG
1-GGGGGGAG	STREME-1	transcript_PVP01_1455200.1	52	59	.	8.7	GGGGGGCG
1-GGGGGGAG	STREME-1	transcript_PVP01_0714600.1	3555	3562	.	8.7	GGGGGGCG
1-GGGGGGAG	STREME-1	transcript_PVP01_1428300.1	1395	1402	.	8.7	GGGGGGCG
1-GGGGGGAG	STREME-1	transcript_PVP01_0313800.1	4652	4659	.	8.7	GGGGGGCG
1-GGGGGGAG	STREME-1	transcript_PVP01_0313800.1	8608	8615	.	8.7	GGGGGGCG
1-GGGGGGAG	STREME-1	transcript_PVP01_0719700.1	1744	1751	.	8.7	GGGGGGCG
1-GGGGGGAG	STREME-1	transcript_PVP01_0719700.1	2035	2042	.	8.7	GGGGGGCG
1-GGGGGGAG	STREME-1	transcript_PVP01_0306600.1	519	526	.	8.7	GGGGGGCG
1-GGGGGGAG	STREME-1	transcript_PVP01_0520400.1	2820	2827	.	8.7	GGGGGGCG
1-GGGGGGAG	STREME-1	transcript_PVP01_0409700.1	104	111	.	8.7	GGGGGGCG
1-GGGGGGAG	STREME-1	transcript_PVP01_1120600.1	3109	3116	.	8.7	GGGGGGCG
1-GGGGGGAG	STREME-1	transcript_PVP01_1308600.1	2238	2245	.	8.7	GGGGGGCG
1-GGGGGGAG	STREME-1	transcript_PVP01_1245800.1	927	934	.	8.7	GGGGGGCG
1-GGGGGGAG	STREME-1	transcript_PVP01_1245800.1	957	964	.	8.7	GGGGGGCG
1-GGGGGGAG	STREME-1	transcript_PVP01_0311000.1	304	311	.	8.7	GGGGGGCG
1-GGGGGGAG	STREME-1	transcript_PVP01_0207300.1	1018	1025	.	8.7	GGGGGGCG
1-GGGGGGAG	STREME-1	transcript_PVP01_0908700.1	2597	2604	.	8.7	GGGGGGCG
1-GGGGGGAG	STREME-1	transcript_PVP01_0908700.1	4227	4234	.	8.7	GGGGGGCG
1-GGGGGGAG	STREME-1	transcript_PVP01_1445100.1	3812	3819	.	8.7	GGGGGGCG
1-GGGGGGAG	STREME-1	transcript_PVP01_1213300.1	1483	1490	.	8.7	GGGGGGCG
1-GGGGGGAG	STREME-1	transcript_PVP01_0938900.1	1229	1236	.	8.7	GGGGGGCG
1-GGGGGGAG	STREME-1	transcript_PVP01_0215600.1	3905	3912	.	8.7	GGGGGGCG
1-GGGGGGAG	STREME-1	transcript_PVP01_0704700.1	605	612	.	8.7	GGGGGGCG
1-GGGGGGAG	STREME-1	transcript_PVP01_1212400.1	3261	3268	.	8.7	GGGGGGCG
1-GGGGGGAG	STREME-1	transcript_PVP01_1251900.1	1776	1783	.	8.68	GGAGGGAG
1-GGGGGGAG	STREME-1	transcript_PVP01_1132100.1	537	544	.	8.68	GGAGGGAG
1-GGGGGGAG	STREME-1	transcript_PVP01_1132100.1	1185	1192	.	8.68	GGGAGGAG
1-GGGGGGAG	STREME-1	transcript_PVP01_1132100.1	3091	3098	.	8.68	GGGAGGAG
1-GGGGGGAG	STREME-1	transcript_PVP01_0508300.1	401	408	.	8.68	GGGAGGAG
1-GGGGGGAG	STREME-1	transcript_PVP01_0411700.1	1296	1303	.	8.68	GGGAGGAG
1-GGGGGGAG	STREME-1	transcript_PVP01_0713700.1	890	897	.	8.68	GGGAGGAG
1-GGGGGGAG	STREME-1	transcript_PVP01_0713700.1	1101	1108	.	8.68	GGAGGGAG
1-GGGGGGAG	STREME-1	transcript_PVP01_0609600.1	1125	1132	.	8.68	GGGAGGAG
1-GGGGGGAG	STREME-1	transcript_PVP01_1220900.1	1293	1300	.	8.68	GGAGGGAG
1-GGGGGGAG	STREME-1	transcript_PVP01_1308700.1	1206	1213	.	8.68	GGAGGGAG
1-GGGGGGAG	STREME-1	transcript_PVP01_0806100.1	1126	1133	.	8.68	GGGAGGAG
1-GGGGGGAG	STREME-1	transcript_PVP01_1437400.1	3050	3057	.	8.68	GGAGGGAG
1-GGGGGGAG	STREME-1	transcript_PVP01_1429000.1	2395	2402	.	8.68	GGGAGGAG
1-GGGGGGAG	STREME-1	transcript_PVP01_1429000.1	6966	6973	.	8.68	GGAGGGAG
1-GGGGGGAG	STREME-1	transcript_PVP01_1429000.1	8094	8101	.	8.68	GGGAGGAG
1-GGGGGGAG	STREME-1	transcript_PVP01_1415200.1	426	433	.	8.68	GGGAGGAG
1-GGGGGGAG	STREME-1	transcript_PVP01_0923500.1	7451	7458	.	8.68	GGGAGGAG
1-GGGGGGAG	STREME-1	transcript_PVP01_0923500.1	7658	7665	.	8.68	GGGAGGAG
1-GGGGGGAG	STREME-1	transcript_PVP01_0923500.1	11883	11890	.	8.68	GGAGGGAG
1-GGGGGGAG	STREME-1	transcript_PVP01_0923500.1	11904	11911	.	8.68	GGAGGGAG
1-GGGGGGAG	STREME-1	transcript_PVP01_0923500.1	11925	11932	.	8.68	GGAGGGAG
1-GGGGGGAG	STREME-1	transcript_PVP01_0923500.1	11946	11953	.	8.68	GGAGGGAG
1-GGGGGGAG	STREME-1	transcript_PVP01_0923500.1	12009	12016	.	8.68	GGAGGGAG
1-GGGGGGAG	STREME-1	transcript_PVP01_0923500.1	13424	13431	.	8.68	GGGAGGAG
1-GGGGGGAG	STREME-1	transcript_PVP01_0940100.1	2557	2564	.	8.68	GGGAGGAG
1-GGGGGGAG	STREME-1	transcript_PVP01_0940100.1	3056	3063	.	8.68	GGAGGGAG
1-GGGGGGAG	STREME-1	transcript_PVP01_0709300.1	332	339	.	8.68	GGAGGGAG
1-GGGGGGAG	STREME-1	transcript_PVP01_0709300.1	1466	1473	.	8.68	GGGAGGAG
1-GGGGGGAG	STREME-1	transcript_PVP01_0318700.1	1060	1067	.	8.68	GGGAGGAG
1-GGGGGGAG	STREME-1	transcript_PVP01_1133200.1	636	643	.	8.68	GGAGGGAG
1-GGGGGGAG	STREME-1	transcript_PVP01_1133200.1	639	646	.	8.68	GGGAGGAG
1-GGGGGGAG	STREME-1	transcript_PVP01_0822100.1	929	936	.	8.68	GGGAGGAG
1-GGGGGGAG	STREME-1	transcript_PVP01_1133200.1	2925	2932	.	8.68	GGGAGGAG
1-GGGGGGAG	STREME-1	transcript_PVP01_1455700.1	717	724	.	8.68	GGGAGGAG
1-GGGGGGAG	STREME-1	transcript_PVP01_0834000.1	226	233	.	8.68	GGGAGGAG
1-GGGGGGAG	STREME-1	transcript_PVP01_0909700.1	976	983	.	8.68	GGGAGGAG
1-GGGGGGAG	STREME-1	transcript_PVP01_1233000.1	1257	1264	.	8.68	GGAGGGAG
1-GGGGGGAG	STREME-1	transcript_PVP01_0306400.1	1411	1418	.	8.68	GGGAGGAG
1-GGGGGGAG	STREME-1	transcript_PVP01_1233500.1	2929	2936	.	8.68	GGGAGGAG
1-GGGGGGAG	STREME-1	transcript_PVP01_0718800.1	2609	2616	.	8.68	GGGAGGAG
1-GGGGGGAG	STREME-1	transcript_PVP01_0718800.1	5621	5628	.	8.68	GGGAGGAG
1-GGGGGGAG	STREME-1	transcript_PVP01_0612000.1	1165	1172	.	8.68	GGGAGGAG
1-GGGGGGAG	STREME-1	transcript_PVP01_1214300.1	854	861	.	8.68	GGGAGGAG
1-GGGGGGAG	STREME-1	transcript_PVP01_1214300.1	2277	2284	.	8.68	GGGAGGAG
1-GGGGGGAG	STREME-1	transcript_PVP01_1210800.1	909	916	.	8.68	GGAGGGAG
1-GGGGGGAG	STREME-1	transcript_PVP01_1210800.1	1532	1539	.	8.68	GGAGGGAG
1-GGGGGGAG	STREME-1	transcript_PVP01_1223500.1	3081	3088	.	8.68	GGGAGGAG
1-GGGGGGAG	STREME-1	transcript_PVP01_0105400.1	1248	1255	.	8.68	GGGAGGAG
1-GGGGGGAG	STREME-1	transcript_PVP01_1268500.1	385	392	.	8.68	GGAGGGAG
1-GGGGGGAG	STREME-1	transcript_PVP01_1264800.1	1425	1432	.	8.68	GGAGGGAG
1-GGGGGGAG	STREME-1	transcript_PVP01_0527100.1	1687	1694	.	8.68	GGGAGGAG
1-GGGGGGAG	STREME-1	transcript_PVP01_0311700.1	1586	1593	.	8.68	GGGAGGAG
1-GGGGGGAG	STREME-1	transcript_PVP01_1309700.1	10	17	.	8.68	GGGAGGAG
1-GGGGGGAG	STREME-1	transcript_PVP01_0810000.1	923	930	.	8.68	GGAGGGAG
1-GGGGGGAG	STREME-1	transcript_PVP01_1437700.1	2568	2575	.	8.68	GGAGGGAG
1-GGGGGGAG	STREME-1	transcript_PVP01_0939900.1	457	464	.	8.68	GGGAGGAG
1-GGGGGGAG	STREME-1	transcript_PVP01_0835900.1	274	281	.	8.68	GGGAGGAG
1-GGGGGGAG	STREME-1	transcript_PVP01_1443200.1	2557	2564	.	8.68	GGGAGGAG
1-GGGGGGAG	STREME-1	transcript_PVP01_1262900.1	5382	5389	.	8.68	GGAGGGAG
1-GGGGGGAG	STREME-1	transcript_PVP01_1262900.1	15673	15680	.	8.68	GGAGGGAG
1-GGGGGGAG	STREME-1	transcript_PVP01_1262900.1	18717	18724	.	8.68	GGGAGGAG
1-GGGGGGAG	STREME-1	transcript_PVP01_0409000.1	1292	1299	.	8.68	GGGAGGAG
1-GGGGGGAG	STREME-1	transcript_PVP01_0409000.1	1296	1303	.	8.68	GGAGGGAG
1-GGGGGGAG	STREME-1	transcript_PVP01_0212900.1	1880	1887	.	8.68	GGAGGGAG
1-GGGGGGAG	STREME-1	transcript_PVP01_0726600.1	465	472	.	8.68	GGAGGGAG
1-GGGGGGAG	STREME-1	transcript_PVP01_0726600.1	624	631	.	8.68	GGAGGGAG
1-GGGGGGAG	STREME-1	transcript_PVP01_1426600.1	2398	2405	.	8.68	GGAGGGAG
1-GGGGGGAG	STREME-1	transcript_PVP01_0623100.1	2020	2027	.	8.68	GGAGGGAG
1-GGGGGGAG	STREME-1	transcript_PVP01_0623100.1	2077	2084	.	8.68	GGAGGGAG
1-GGGGGGAG	STREME-1	transcript_PVP01_0205800.1	1975	1982	.	8.68	GGAGGGAG
1-GGGGGGAG	STREME-1	transcript_PVP01_0522600.1	2393	2400	.	8.68	GGGAGGAG
1-GGGGGGAG	STREME-1	transcript_PVP01_1438500.1	1539	1546	.	8.68	GGAGGGAG
1-GGGGGGAG	STREME-1	transcript_PVP01_1453900.1	2415	2422	.	8.68	GGGAGGAG
1-GGGGGGAG	STREME-1	transcript_PVP01_0934800.1	2315	2322	.	8.68	GGGAGGAG
1-GGGGGGAG	STREME-1	transcript_PVP01_1318200.1	2596	2603	.	8.68	GGGAGGAG
1-GGGGGGAG	STREME-1	transcript_PVP01_0211900.1	451	458	.	8.68	GGGAGGAG
1-GGGGGGAG	STREME-1	transcript_PVP01_0918900.1	3912	3919	.	8.68	GGAGGGAG
1-GGGGGGAG	STREME-1	transcript_PVP01_1220500.1	2385	2392	.	8.68	GGGAGGAG
1-GGGGGGAG	STREME-1	transcript_PVP01_1442600.1	976	983	.	8.68	GGAGGGAG
1-GGGGGGAG	STREME-1	transcript_PVP01_1442600.1	979	986	.	8.68	GGGAGGAG
1-GGGGGGAG	STREME-1	transcript_PVP01_1442600.1	1305	1312	.	8.68	GGGAGGAG
1-GGGGGGAG	STREME-1	transcript_PVP01_0819700.1	3654	3661	.	8.68	GGGAGGAG
1-GGGGGGAG	STREME-1	transcript_PVP01_1407400.1	134	141	.	8.68	GGGAGGAG
1-GGGGGGAG	STREME-1	transcript_PVP01_1407400.1	7178	7185	.	8.68	GGAGGGAG
1-GGGGGGAG	STREME-1	transcript_PVP01_1407400.1	9311	9318	.	8.68	GGGAGGAG
1-GGGGGGAG	STREME-1	transcript_PVP01_1419900.1	1780	1787	.	8.68	GGAGGGAG
1-GGGGGGAG	STREME-1	transcript_PVP01_0527000.1	2160	2167	.	8.68	GGGAGGAG
1-GGGGGGAG	STREME-1	transcript_PVP01_0527000.1	2186	2193	.	8.68	GGGAGGAG
1-GGGGGGAG	STREME-1	transcript_PVP01_0527000.1	3712	3719	.	8.68	GGGAGGAG
1-GGGGGGAG	STREME-1	transcript_PVP01_1307300.1	614	621	.	8.68	GGGAGGAG
1-GGGGGGAG	STREME-1	transcript_PVP01_1301800.1	3240	3247	.	8.68	GGAGGGAG
1-GGGGGGAG	STREME-1	transcript_PVP01_1108700.1	744	751	.	8.68	GGGAGGAG
1-GGGGGGAG	STREME-1	transcript_PVP01_1413400.1	2175	2182	.	8.68	GGGAGGAG
1-GGGGGGAG	STREME-1	transcript_PVP01_1222600.1	857	864	.	8.68	GGGAGGAG
1-GGGGGGAG	STREME-1	transcript_PVP01_0829200.1	931	938	.	8.68	GGAGGGAG
1-GGGGGGAG	STREME-1	transcript_PVP01_0828600.1	2044	2051	.	8.68	GGGAGGAG
1-GGGGGGAG	STREME-1	transcript_PVP01_0803500.1	4196	4203	.	8.68	GGAGGGAG
1-GGGGGGAG	STREME-1	transcript_PVP01_1411500.1	1873	1880	.	8.68	GGGAGGAG
1-GGGGGGAG	STREME-1	transcript_PVP01_1011000.1	9444	9451	.	8.68	GGGAGGAG
1-GGGGGGAG	STREME-1	transcript_PVP01_0727000.1	867	874	.	8.68	GGAGGGAG
1-GGGGGGAG	STREME-1	transcript_PVP01_0604500.1	892	899	.	8.68	GGGAGGAG
1-GGGGGGAG	STREME-1	transcript_PVP01_0604500.1	2679	2686	.	8.68	GGGAGGAG
1-GGGGGGAG	STREME-1	transcript_PVP01_0604500.1	3828	3835	.	8.68	GGGAGGAG
1-GGGGGGAG	STREME-1	transcript_PVP01_0727800.1	1854	1861	.	8.68	GGAGGGAG
1-GGGGGGAG	STREME-1	transcript_PVP01_0933300.1	3702	3709	.	8.68	GGGAGGAG
1-GGGGGGAG	STREME-1	transcript_PVP01_1269100.1	10208	10215	.	8.68	GGGAGGAG
1-GGGGGGAG	STREME-1	transcript_PVP01_1033300.1	3568	3575	.	8.68	GGGAGGAG
1-GGGGGGAG	STREME-1	transcript_PVP01_1329800.1	3798	3805	.	8.68	GGAGGGAG
1-GGGGGGAG	STREME-1	transcript_PVP01_1329800.1	4273	4280	.	8.68	GGAGGGAG
1-GGGGGGAG	STREME-1	transcript_PVP01_0505700.1	65	72	.	8.68	GGGAGGAG
1-GGGGGGAG	STREME-1	transcript_PVP01_0505700.1	3776	3783	.	8.68	GGGAGGAG
1-GGGGGGAG	STREME-1	transcript_PVP01_0505700.1	3800	3807	.	8.68	GGGAGGAG
1-GGGGGGAG	STREME-1	transcript_PVP01_0505700.1	4651	4658	.	8.68	GGGAGGAG
1-GGGGGGAG	STREME-1	transcript_PVP01_0923200.1	1588	1595	.	8.68	GGAGGGAG
1-GGGGGGAG	STREME-1	transcript_PVP01_1435100.1	2384	2391	.	8.68	GGGAGGAG
1-GGGGGGAG	STREME-1	transcript_PVP01_1011200.1	260	267	.	8.68	GGAGGGAG
1-GGGGGGAG	STREME-1	transcript_PVP01_1420200.1	745	752	.	8.68	GGGAGGAG
1-GGGGGGAG	STREME-1	transcript_PVP01_0010970.1	759	766	.	8.68	GGAGGGAG
1-GGGGGGAG	STREME-1	transcript_PVP01_0010970.1	804	811	.	8.68	GGAGGGAG
1-GGGGGGAG	STREME-1	transcript_PVP01_0732400.1	443	450	.	8.68	GGAGGGAG
1-GGGGGGAG	STREME-1	transcript_PVP01_1323100.1	1349	1356	.	8.68	GGAGGGAG
1-GGGGGGAG	STREME-1	transcript_PVP01_0817600.1	2368	2375	.	8.68	GGAGGGAG
1-GGGGGGAG	STREME-1	transcript_PVP01_0834400.1	961	968	.	8.68	GGGAGGAG
1-GGGGGGAG	STREME-1	transcript_PVP01_0834400.1	2951	2958	.	8.68	GGGAGGAG
1-GGGGGGAG	STREME-1	transcript_PVP01_0507300.1	1685	1692	.	8.68	GGGAGGAG
1-GGGGGGAG	STREME-1	transcript_PVP01_0927500.1	957	964	.	8.68	GGAGGGAG
1-GGGGGGAG	STREME-1	transcript_PVP01_1117300.1	2278	2285	.	8.68	GGGAGGAG
1-GGGGGGAG	STREME-1	transcript_PVP01_0819800.1	1526	1533	.	8.68	GGGAGGAG
1-GGGGGGAG	STREME-1	transcript_PVP01_0819800.1	2852	2859	.	8.68	GGGAGGAG
1-GGGGGGAG	STREME-1	transcript_PVP01_0819800.1	4734	4741	.	8.68	GGGAGGAG
1-GGGGGGAG	STREME-1	transcript_PVP01_0819800.1	5066	5073	.	8.68	GGGAGGAG
1-GGGGGGAG	STREME-1	transcript_PVP01_0819800.1	9153	9160	.	8.68	GGGAGGAG
1-GGGGGGAG	STREME-1	transcript_PVP01_1345400.1	2272	2279	.	8.68	GGAGGGAG
1-GGGGGGAG	STREME-1	transcript_PVP01_1015200.1	2573	2580	.	8.68	GGAGGGAG
1-GGGGGGAG	STREME-1	transcript_PVP01_1015200.1	3141	3148	.	8.68	GGGAGGAG
1-GGGGGGAG	STREME-1	transcript_PVP01_1015200.1	3885	3892	.	8.68	GGAGGGAG
1-GGGGGGAG	STREME-1	transcript_PVP01_1015200.1	3924	3931	.	8.68	GGAGGGAG
1-GGGGGGAG	STREME-1	transcript_PVP01_1341100.1	4886	4893	.	8.68	GGGAGGAG
1-GGGGGGAG	STREME-1	transcript_PVP01_1306900.1	929	936	.	8.68	GGGAGGAG
1-GGGGGGAG	STREME-1	transcript_PVP01_1306900.1	1328	1335	.	8.68	GGGAGGAG
1-GGGGGGAG	STREME-1	transcript_PVP01_1140100.1	3427	3434	.	8.68	GGAGGGAG
1-GGGGGGAG	STREME-1	transcript_PVP01_1463800.1	756	763	.	8.68	GGGAGGAG
1-GGGGGGAG	STREME-1	transcript_PVP01_1463800.1	1007	1014	.	8.68	GGGAGGAG
1-GGGGGGAG	STREME-1	transcript_PVP01_1009100.1	505	512	.	8.68	GGAGGGAG
1-GGGGGGAG	STREME-1	transcript_PVP01_0707600.1	1843	1850	.	8.68	GGAGGGAG
1-GGGGGGAG	STREME-1	transcript_PVP01_1411800.1	3107	3114	.	8.68	GGGAGGAG
1-GGGGGGAG	STREME-1	transcript_PVP01_1323700.1	43	50	.	8.68	GGGAGGAG
1-GGGGGGAG	STREME-1	transcript_PVP01_1323700.1	171	178	.	8.68	GGGAGGAG
1-GGGGGGAG	STREME-1	transcript_PVP01_1323700.1	2579	2586	.	8.68	GGGAGGAG
1-GGGGGGAG	STREME-1	transcript_PVP01_1323700.1	2859	2866	.	8.68	GGGAGGAG
1-GGGGGGAG	STREME-1	transcript_PVP01_0514900.1	2081	2088	.	8.68	GGAGGGAG
1-GGGGGGAG	STREME-1	transcript_PVP01_0507200.1	4004	4011	.	8.68	GGAGGGAG
1-GGGGGGAG	STREME-1	transcript_PVP01_1304200.1	1272	1279	.	8.68	GGGAGGAG
1-GGGGGGAG	STREME-1	transcript_PVP01_0830300.1	961	968	.	8.68	GGGAGGAG
1-GGGGGGAG	STREME-1	transcript_PVP01_0830300.1	1047	1054	.	8.68	GGGAGGAG
1-GGGGGGAG	STREME-1	transcript_PVP01_0830300.1	3473	3480	.	8.68	GGAGGGAG
1-GGGGGGAG	STREME-1	transcript_PVP01_0830300.1	4017	4024	.	8.68	GGAGGGAG
1-GGGGGGAG	STREME-1	transcript_PVP01_0312500.1	2176	2183	.	8.68	GGAGGGAG
1-GGGGGGAG	STREME-1	transcript_PVP01_0832300.1	1618	1625	.	8.68	GGAGGGAG
1-GGGGGGAG	STREME-1	transcript_PVP01_0832300.1	4293	4300	.	8.68	GGGAGGAG
1-GGGGGGAG	STREME-1	transcript_PVP01_0832300.1	6663	6670	.	8.68	GGAGGGAG
1-GGGGGGAG	STREME-1	transcript_PVP01_0832300.1	8250	8257	.	8.68	GGAGGGAG
1-GGGGGGAG	STREME-1	transcript_PVP01_0832300.1	10430	10437	.	8.68	GGGAGGAG
1-GGGGGGAG	STREME-1	transcript_PVP01_1111400.1	3960	3967	.	8.68	GGGAGGAG
1-GGGGGGAG	STREME-1	transcript_PVP01_1111400.1	4249	4256	.	8.68	GGAGGGAG
1-GGGGGGAG	STREME-1	transcript_PVP01_1123300.1	1276	1283	.	8.68	GGGAGGAG
1-GGGGGGAG	STREME-1	transcript_PVP01_0617700.1	881	888	.	8.68	GGGAGGAG
1-GGGGGGAG	STREME-1	transcript_PVP01_0917800.1	3280	3287	.	8.68	GGAGGGAG
1-GGGGGGAG	STREME-1	transcript_PVP01_0820400.1	1272	1279	.	8.68	GGGAGGAG
1-GGGGGGAG	STREME-1	transcript_PVP01_1208000.1	1405	1412	.	8.68	GGAGGGAG
1-GGGGGGAG	STREME-1	transcript_PVP01_0210000.1	226	233	.	8.68	GGAGGGAG
1-GGGGGGAG	STREME-1	transcript_PVP01_1311600.1	108	115	.	8.68	GGGAGGAG
1-GGGGGGAG	STREME-1	transcript_PVP01_0937500.1	2947	2954	.	8.68	GGGAGGAG
1-GGGGGGAG	STREME-1	transcript_PVP01_0937500.1	4199	4206	.	8.68	GGGAGGAG
1-GGGGGGAG	STREME-1	transcript_PVP01_1236700.1	1307	1314	.	8.68	GGAGGGAG
1-GGGGGGAG	STREME-1	transcript_PVP01_1236700.1	1552	1559	.	8.68	GGAGGGAG
1-GGGGGGAG	STREME-1	transcript_PVP01_1236700.1	1588	1595	.	8.68	GGAGGGAG
1-GGGGGGAG	STREME-1	transcript_PVP01_1236700.1	4212	4219	.	8.68	GGGAGGAG
1-GGGGGGAG	STREME-1	transcript_PVP01_1236700.1	5101	5108	.	8.68	GGGAGGAG
1-GGGGGGAG	STREME-1	transcript_PVP01_1236700.1	5826	5833	.	8.68	GGAGGGAG
1-GGGGGGAG	STREME-1	transcript_PVP01_1236700.1	6144	6151	.	8.68	GGGAGGAG
1-GGGGGGAG	STREME-1	transcript_PVP01_0708400.1	1141	1148	.	8.68	GGAGGGAG
1-GGGGGGAG	STREME-1	transcript_PVP01_0708400.1	3399	3406	.	8.68	GGGAGGAG
1-GGGGGGAG	STREME-1	transcript_PVP01_0936700.1	678	685	.	8.68	GGAGGGAG
1-GGGGGGAG	STREME-1	transcript_PVP01_1140700.1	980	987	.	8.68	GGGAGGAG
1-GGGGGGAG	STREME-1	transcript_PVP01_1238800.1	3826	3833	.	8.68	GGGAGGAG
1-GGGGGGAG	STREME-1	transcript_PVP01_1112600.1	1106	1113	.	8.68	GGAGGGAG
1-GGGGGGAG	STREME-1	transcript_PVP01_1112600.1	1472	1479	.	8.68	GGAGGGAG
1-GGGGGGAG	STREME-1	transcript_PVP01_1112600.1	1520	1527	.	8.68	GGAGGGAG
1-GGGGGGAG	STREME-1	transcript_PVP01_0114500.1	1421	1428	.	8.68	GGAGGGAG
1-GGGGGGAG	STREME-1	transcript_PVP01_0114500.1	2392	2399	.	8.68	GGAGGGAG
1-GGGGGGAG	STREME-1	transcript_PVP01_1247800.1	824	831	.	8.68	GGAGGGAG
1-GGGGGGAG	STREME-1	transcript_PVP01_1247200.1	136	143	.	8.68	GGGAGGAG
1-GGGGGGAG	STREME-1	transcript_PVP01_1254800.1	949	956	.	8.68	GGAGGGAG
1-GGGGGGAG	STREME-1	transcript_PVP01_0414400.1	804	811	.	8.68	GGAGGGAG
1-GGGGGGAG	STREME-1	transcript_PVP01_1251100.1	336	343	.	8.68	GGAGGGAG
1-GGGGGGAG	STREME-1	transcript_PVP01_0930100.1	35	42	.	8.68	GGGAGGAG
1-GGGGGGAG	STREME-1	transcript_PVP01_1464900.1	2162	2169	.	8.68	GGGAGGAG
1-GGGGGGAG	STREME-1	transcript_PVP01_1464900.1	3493	3500	.	8.68	GGGAGGAG
1-GGGGGGAG	STREME-1	transcript_PVP01_1464900.1	3508	3515	.	8.68	GGGAGGAG
1-GGGGGGAG	STREME-1	transcript_PVP01_1464900.1	3523	3530	.	8.68	GGGAGGAG
1-GGGGGGAG	STREME-1	transcript_PVP01_1009800.1	2628	2635	.	8.68	GGGAGGAG
1-GGGGGGAG	STREME-1	transcript_PVP01_1267300.1	785	792	.	8.68	GGAGGGAG
1-GGGGGGAG	STREME-1	transcript_PVP01_1267300.1	3020	3027	.	8.68	GGGAGGAG
1-GGGGGGAG	STREME-1	transcript_PVP01_0921200.1	3747	3754	.	8.68	GGGAGGAG
1-GGGGGGAG	STREME-1	transcript_PVP01_0921200.1	4189	4196	.	8.68	GGAGGGAG
1-GGGGGGAG	STREME-1	transcript_PVP01_0320800.1	1867	1874	.	8.68	GGGAGGAG
1-GGGGGGAG	STREME-1	transcript_PVP01_0320800.1	3198	3205	.	8.68	GGAGGGAG
1-GGGGGGAG	STREME-1	transcript_PVP01_0320800.1	3201	3208	.	8.68	GGGAGGAG
1-GGGGGGAG	STREME-1	transcript_PVP01_1109100.1	3915	3922	.	8.68	GGAGGGAG
1-GGGGGGAG	STREME-1	transcript_PVP01_0614800.1	80	87	.	8.68	GGAGGGAG
1-GGGGGGAG	STREME-1	transcript_PVP01_0930600.1	560	567	.	8.68	GGGAGGAG
1-GGGGGGAG	STREME-1	transcript_PVP01_1264400.1	7926	7933	.	8.68	GGGAGGAG
1-GGGGGGAG	STREME-1	transcript_PVP01_1455200.1	884	891	.	8.68	GGAGGGAG
1-GGGGGGAG	STREME-1	transcript_PVP01_1455200.1	3540	3547	.	8.68	GGAGGGAG
1-GGGGGGAG	STREME-1	transcript_PVP01_1455200.1	3543	3550	.	8.68	GGGAGGAG
1-GGGGGGAG	STREME-1	transcript_PVP01_1455200.1	4678	4685	.	8.68	GGAGGGAG
1-GGGGGGAG	STREME-1	transcript_PVP01_1455200.1	5881	5888	.	8.68	GGAGGGAG
1-GGGGGGAG	STREME-1	transcript_PVP01_1021100.1	1052	1059	.	8.68	GGAGGGAG
1-GGGGGGAG	STREME-1	transcript_PVP01_0808300.1	1228	1235	.	8.68	GGAGGGAG
1-GGGGGGAG	STREME-1	transcript_PVP01_0614200.1	1430	1437	.	8.68	GGAGGGAG
1-GGGGGGAG	STREME-1	transcript_PVP01_0614200.1	1663	1670	.	8.68	GGAGGGAG
1-GGGGGGAG	STREME-1	transcript_PVP01_1143200.1	735	742	.	8.68	GGAGGGAG
1-GGGGGGAG	STREME-1	transcript_PVP01_1022100.1	350	357	.	8.68	GGGAGGAG
1-GGGGGGAG	STREME-1	transcript_PVP01_0313800.1	11151	11158	.	8.68	GGGAGGAG
1-GGGGGGAG	STREME-1	transcript_PVP01_1232200.1	328	335	.	8.68	GGGAGGAG
1-GGGGGGAG	STREME-1	transcript_PVP01_1232200.1	997	1004	.	8.68	GGGAGGAG
1-GGGGGGAG	STREME-1	transcript_PVP01_1266800.1	1768	1775	.	8.68	GGGAGGAG
1-GGGGGGAG	STREME-1	transcript_PVP01_0106900.1	2913	2920	.	8.68	GGGAGGAG
1-GGGGGGAG	STREME-1	transcript_PVP01_0306600.1	1352	1359	.	8.68	GGGAGGAG
1-GGGGGGAG	STREME-1	transcript_PVP01_0306600.1	1769	1776	.	8.68	GGGAGGAG
1-GGGGGGAG	STREME-1	transcript_PVP01_0306600.1	2243	2250	.	8.68	GGAGGGAG
1-GGGGGGAG	STREME-1	transcript_PVP01_1214000.1	233	240	.	8.68	GGGAGGAG
1-GGGGGGAG	STREME-1	transcript_PVP01_0716800.1	1596	1603	.	8.68	GGAGGGAG
1-GGGGGGAG	STREME-1	transcript_PVP01_0716800.1	1599	1606	.	8.68	GGGAGGAG
1-GGGGGGAG	STREME-1	transcript_PVP01_1341600.1	218	225	.	8.68	GGGAGGAG
1-GGGGGGAG	STREME-1	transcript_PVP01_0530200.1	1024	1031	.	8.68	GGGAGGAG
1-GGGGGGAG	STREME-1	transcript_PVP01_0530200.1	2500	2507	.	8.68	GGAGGGAG
1-GGGGGGAG	STREME-1	transcript_PVP01_0520400.1	2101	2108	.	8.68	GGAGGGAG
1-GGGGGGAG	STREME-1	transcript_PVP01_0520400.1	2895	2902	.	8.68	GGGAGGAG
1-GGGGGGAG	STREME-1	transcript_PVP01_1318400.1	1217	1224	.	8.68	GGGAGGAG
1-GGGGGGAG	STREME-1	transcript_PVP01_1136100.1	590	597	.	8.68	GGGAGGAG
1-GGGGGGAG	STREME-1	transcript_PVP01_1120600.1	3437	3444	.	8.68	GGGAGGAG
1-GGGGGGAG	STREME-1	transcript_PVP01_1452500.1	359	366	.	8.68	GGGAGGAG
1-GGGGGGAG	STREME-1	transcript_PVP01_0304200.1	1764	1771	.	8.68	GGAGGGAG
1-GGGGGGAG	STREME-1	transcript_PVP01_0728800.1	2540	2547	.	8.68	GGGAGGAG
1-GGGGGGAG	STREME-1	transcript_PVP01_0728800.1	3467	3474	.	8.68	GGGAGGAG
1-GGGGGGAG	STREME-1	transcript_PVP01_1308600.1	1894	1901	.	8.68	GGGAGGAG
1-GGGGGGAG	STREME-1	transcript_PVP01_0911800.1	605	612	.	8.68	GGGAGGAG
1-GGGGGGAG	STREME-1	transcript_PVP01_1012000.1	524	531	.	8.68	GGAGGGAG
1-GGGGGGAG	STREME-1	transcript_PVP01_1012000.1	2368	2375	.	8.68	GGGAGGAG
1-GGGGGGAG	STREME-1	transcript_PVP01_1012000.1	3185	3192	.	8.68	GGGAGGAG
1-GGGGGGAG	STREME-1	transcript_PVP01_1244000.1	255	262	.	8.68	GGGAGGAG
1-GGGGGGAG	STREME-1	transcript_PVP01_1013800.1	3807	3814	.	8.68	GGGAGGAG
1-GGGGGGAG	STREME-1	transcript_PVP01_1144500.1	1130	1137	.	8.68	GGAGGGAG
1-GGGGGGAG	STREME-1	transcript_PVP01_1303400.1	481	488	.	8.68	GGGAGGAG
1-GGGGGGAG	STREME-1	transcript_PVP01_1009700.1	730	737	.	8.68	GGGAGGAG
1-GGGGGGAG	STREME-1	transcript_PVP01_0725700.1	1243	1250	.	8.68	GGGAGGAG
1-GGGGGGAG	STREME-1	transcript_PVP01_0725700.1	3430	3437	.	8.68	GGAGGGAG
1-GGGGGGAG	STREME-1	transcript_PVP01_0725700.1	4515	4522	.	8.68	GGGAGGAG
1-GGGGGGAG	STREME-1	transcript_PVP01_0207300.1	2444	2451	.	8.68	GGGAGGAG
1-GGGGGGAG	STREME-1	transcript_PVP01_0207300.1	5820	5827	.	8.68	GGAGGGAG
1-GGGGGGAG	STREME-1	transcript_PVP01_0207300.1	7605	7612	.	8.68	GGAGGGAG
1-GGGGGGAG	STREME-1	transcript_PVP01_0207300.1	8043	8050	.	8.68	GGGAGGAG
1-GGGGGGAG	STREME-1	transcript_PVP01_0207300.1	8926	8933	.	8.68	GGGAGGAG
1-GGGGGGAG	STREME-1	transcript_PVP01_0207300.1	9257	9264	.	8.68	GGAGGGAG
1-GGGGGGAG	STREME-1	transcript_PVP01_0614600.1	2098	2105	.	8.68	GGGAGGAG
1-GGGGGGAG	STREME-1	transcript_PVP01_0942900.1	703	710	.	8.68	GGGAGGAG
1-GGGGGGAG	STREME-1	transcript_PVP01_0208100.1	591	598	.	8.68	GGGAGGAG
1-GGGGGGAG	STREME-1	transcript_PVP01_0208100.1	1265	1272	.	8.68	GGAGGGAG
1-GGGGGGAG	STREME-1	transcript_PVP01_0208100.1	2159	2166	.	8.68	GGGAGGAG
1-GGGGGGAG	STREME-1	transcript_PVP01_1433000.1	1972	1979	.	8.68	GGAGGGAG
1-GGGGGGAG	STREME-1	transcript_PVP01_1433000.1	4215	4222	.	8.68	GGGAGGAG
1-GGGGGGAG	STREME-1	transcript_PVP01_1262600.1	672	679	.	8.68	GGGAGGAG
1-GGGGGGAG	STREME-1	transcript_PVP01_1262600.1	747	754	.	8.68	GGGAGGAG
1-GGGGGGAG	STREME-1	transcript_PVP01_1131600.1	2197	2204	.	8.68	GGGAGGAG
1-GGGGGGAG	STREME-1	transcript_PVP01_1142100.1	1899	1906	.	8.68	GGGAGGAG
1-GGGGGGAG	STREME-1	transcript_PVP01_0938600.1	1226	1233	.	8.68	GGGAGGAG
1-GGGGGGAG	STREME-1	transcript_PVP01_1462300.1	40	47	.	8.68	GGGAGGAG
1-GGGGGGAG	STREME-1	transcript_PVP01_0728700.1	2500	2507	.	8.68	GGGAGGAG
1-GGGGGGAG	STREME-1	transcript_PVP01_0421400.1	1525	1532	.	8.68	GGGAGGAG
1-GGGGGGAG	STREME-1	transcript_PVP01_0941200.1	1695	1702	.	8.68	GGAGGGAG
1-GGGGGGAG	STREME-1	transcript_PVP01_0941200.1	2095	2102	.	8.68	GGAGGGAG
1-GGGGGGAG	STREME-1	transcript_PVP01_0941200.1	3107	3114	.	8.68	GGGAGGAG
1-GGGGGGAG	STREME-1	transcript_PVP01_0941200.1	3209	3216	.	8.68	GGGAGGAG
1-GGGGGGAG	STREME-1	transcript_PVP01_0809800.1	15	22	.	8.68	GGGAGGAG
1-GGGGGGAG	STREME-1	transcript_PVP01_1439700.1	3154	3161	.	8.68	GGAGGGAG
1-GGGGGGAG	STREME-1	transcript_PVP01_1405500.1	1607	1614	.	8.68	GGGAGGAG
1-GGGGGGAG	STREME-1	transcript_PVP01_1428800.1	949	956	.	8.68	GGGAGGAG
1-GGGGGGAG	STREME-1	transcript_PVP01_0305200.1	1790	1797	.	8.68	GGGAGGAG
1-GGGGGGAG	STREME-1	transcript_PVP01_0732500.1	1073	1080	.	8.68	GGAGGGAG
1-GGGGGGAG	STREME-1	transcript_PVP01_1465500.1	731	738	.	8.68	GGAGGGAG
1-GGGGGGAG	STREME-1	transcript_PVP01_1465500.1	763	770	.	8.68	GGGAGGAG
1-GGGGGGAG	STREME-1	transcript_PVP01_0518400.1	1913	1920	.	8.68	GGAGGGAG
1-GGGGGGAG	STREME-1	transcript_PVP01_0306900.1	2112	2119	.	8.68	GGAGGGAG
1-GGGGGGAG	STREME-1	transcript_PVP01_0306900.1	2470	2477	.	8.68	GGAGGGAG
1-GGGGGGAG	STREME-1	transcript_PVP01_0215600.1	14593	14600	.	8.68	GGGAGGAG
1-GGGGGGAG	STREME-1	transcript_PVP01_0523000.1	620	627	.	8.68	GGGAGGAG
1-GGGGGGAG	STREME-1	transcript_PVP01_1212400.1	1416	1423	.	8.68	GGAGGGAG
1-GGGGGGAG	STREME-1	transcript_PVP01_0108500.1	698	705	.	8.68	GGAGGGAG
1-GGGGGGAG	STREME-1	transcript_PVP01_0108500.1	1170	1177	.	8.68	GGGAGGAG
1-GGGGGGAG	STREME-1	transcript_PVP01_0822200.1	726	733	.	8.68	GGGAGGAG
1-GGGGGGAG	STREME-1	transcript_PVP01_1248900.1	2509	2516	.	8.68	GGAGGGAG
1-GGGGGGAG	STREME-1	transcript_PVP01_0321000.1	1048	1055	.	8.68	GGAGGGAG
1-GGGGGGAG	STREME-1	transcript_PVP01_0617100.1	398	405	.	8.68	GGGGAGAG
1-GGGGGGAG	STREME-1	transcript_PVP01_0617100.1	1034	1041	.	8.68	GGGGAGAG
1-GGGGGGAG	STREME-1	transcript_PVP01_0508300.1	1387	1394	.	8.68	GGGGAGAG
1-GGGGGGAG	STREME-1	transcript_PVP01_0609600.1	201	208	.	8.68	GGGGAGAG
1-GGGGGGAG	STREME-1	transcript_PVP01_1227400.1	1589	1596	.	8.68	GGGGAGAG
1-GGGGGGAG	STREME-1	transcript_PVP01_1450100.1	227	234	.	8.68	GGGGAGAG
1-GGGGGGAG	STREME-1	transcript_PVP01_0923500.1	951	958	.	8.68	GGGGAGAG
1-GGGGGGAG	STREME-1	transcript_PVP01_0923500.1	14650	14657	.	8.68	GGGGAGAG
1-GGGGGGAG	STREME-1	transcript_PVP01_0940100.1	6373	6380	.	8.68	GGGGAGAG
1-GGGGGGAG	STREME-1	transcript_PVP01_0948300.1	1305	1312	.	8.68	GGGGAGAG
1-GGGGGGAG	STREME-1	transcript_PVP01_0318700.1	36	43	.	8.68	GGGGAGAG
1-GGGGGGAG	STREME-1	transcript_PVP01_1133200.1	1578	1585	.	8.68	GGGGAGAG
1-GGGGGGAG	STREME-1	transcript_PVP01_0207900.1	1402	1409	.	8.68	GGGGAGAG
1-GGGGGGAG	STREME-1	transcript_PVP01_0718800.1	2720	2727	.	8.68	GGGGAGAG
1-GGGGGGAG	STREME-1	transcript_PVP01_0510300.1	1293	1300	.	8.68	GGGGAGAG
1-GGGGGGAG	STREME-1	transcript_PVP01_1429200.1	1390	1397	.	8.68	GGGGAGAG
1-GGGGGGAG	STREME-1	transcript_PVP01_1210800.1	1682	1689	.	8.68	GGGGAGAG
1-GGGGGGAG	STREME-1	transcript_PVP01_1210800.1	2051	2058	.	8.68	GGGGAGAG
1-GGGGGGAG	STREME-1	transcript_PVP01_1210800.1	2380	2387	.	8.68	GGGGAGAG
1-GGGGGGAG	STREME-1	transcript_PVP01_0710600.1	1011	1018	.	8.68	GGGGAGAG
1-GGGGGGAG	STREME-1	transcript_PVP01_1020900.1	1074	1081	.	8.68	GGGGAGAG
1-GGGGGGAG	STREME-1	transcript_PVP01_1223500.1	1223	1230	.	8.68	GGGGAGAG
1-GGGGGGAG	STREME-1	transcript_PVP01_1223500.1	1238	1245	.	8.68	GGGGAGAG
1-GGGGGGAG	STREME-1	transcript_PVP01_1223500.1	1253	1260	.	8.68	GGGGAGAG
1-GGGGGGAG	STREME-1	transcript_PVP01_1223500.1	1268	1275	.	8.68	GGGGAGAG
1-GGGGGGAG	STREME-1	transcript_PVP01_1342900.1	2659	2666	.	8.68	GGGGAGAG
1-GGGGGGAG	STREME-1	transcript_PVP01_1306000.1	1119	1126	.	8.68	GGGGAGAG
1-GGGGGGAG	STREME-1	transcript_PVP01_1268500.1	505	512	.	8.68	GGGGAGAG
1-GGGGGGAG	STREME-1	transcript_PVP01_1264800.1	2141	2148	.	8.68	GGGGAGAG
1-GGGGGGAG	STREME-1	transcript_PVP01_1264800.1	2157	2164	.	8.68	GGGGAGAG
1-GGGGGGAG	STREME-1	transcript_PVP01_1221600.1	969	976	.	8.68	GGGGAGAG
1-GGGGGGAG	STREME-1	transcript_PVP01_0311700.1	1328	1335	.	8.68	GGGGAGAG
1-GGGGGGAG	STREME-1	transcript_PVP01_1309700.1	1027	1034	.	8.68	GGGGAGAG
1-GGGGGGAG	STREME-1	transcript_PVP01_1264700.1	2711	2718	.	8.68	GGGGAGAG
1-GGGGGGAG	STREME-1	transcript_PVP01_1437700.1	277	284	.	8.68	GGGGAGAG
1-GGGGGGAG	STREME-1	transcript_PVP01_1411400.1	1360	1367	.	8.68	GGGGAGAG
1-GGGGGGAG	STREME-1	transcript_PVP01_1262900.1	5020	5027	.	8.68	GGGGAGAG
1-GGGGGGAG	STREME-1	transcript_PVP01_1262900.1	14974	14981	.	8.68	GGGGAGAG
1-GGGGGGAG	STREME-1	transcript_PVP01_0409000.1	694	701	.	8.68	GGGGAGAG
1-GGGGGGAG	STREME-1	transcript_PVP01_1216300.1	683	690	.	8.68	GGGGAGAG
1-GGGGGGAG	STREME-1	transcript_PVP01_1216300.1	2413	2420	.	8.68	GGGGAGAG
1-GGGGGGAG	STREME-1	transcript_PVP01_1453900.1	2774	2781	.	8.68	GGGGAGAG
1-GGGGGGAG	STREME-1	transcript_PVP01_0940300.1	643	650	.	8.68	GGGGAGAG
1-GGGGGGAG	STREME-1	transcript_PVP01_1318200.1	1973	1980	.	8.68	GGGGAGAG
1-GGGGGGAG	STREME-1	transcript_PVP01_0918900.1	194	201	.	8.68	GGGGAGAG
1-GGGGGGAG	STREME-1	transcript_PVP01_1225900.1	2430	2437	.	8.68	GGGGAGAG
1-GGGGGGAG	STREME-1	transcript_PVP01_1301800.1	3205	3212	.	8.68	GGGGAGAG
1-GGGGGGAG	STREME-1	transcript_PVP01_0810500.1	4243	4250	.	8.68	GGGGAGAG
1-GGGGGGAG	STREME-1	transcript_PVP01_1108700.1	1868	1875	.	8.68	GGGGAGAG
1-GGGGGGAG	STREME-1	transcript_PVP01_0944400.1	92	99	.	8.68	GGGGAGAG
1-GGGGGGAG	STREME-1	transcript_PVP01_1345000.1	1911	1918	.	8.68	GGGGAGAG
1-GGGGGGAG	STREME-1	transcript_PVP01_0828600.1	3251	3258	.	8.68	GGGGAGAG
1-GGGGGGAG	STREME-1	transcript_PVP01_0828600.1	3293	3300	.	8.68	GGGGAGAG
1-GGGGGGAG	STREME-1	transcript_PVP01_0608400.1	2037	2044	.	8.68	GGGGAGAG
1-GGGGGGAG	STREME-1	transcript_PVP01_0803500.1	1123	1130	.	8.68	GGGGAGAG
1-GGGGGGAG	STREME-1	transcript_PVP01_0803500.1	4117	4124	.	8.68	GGGGAGAG
1-GGGGGGAG	STREME-1	transcript_PVP01_0803500.1	4219	4226	.	8.68	GGGGAGAG
1-GGGGGGAG	STREME-1	transcript_PVP01_0813200.1	663	670	.	8.68	GGGGAGAG
1-GGGGGGAG	STREME-1	transcript_PVP01_0604500.1	958	965	.	8.68	GGGGAGAG
1-GGGGGGAG	STREME-1	transcript_PVP01_0604500.1	1563	1570	.	8.68	GGGGAGAG
1-GGGGGGAG	STREME-1	transcript_PVP01_1269100.1	355	362	.	8.68	GGGGAGAG
1-GGGGGGAG	STREME-1	transcript_PVP01_1033300.1	1014	1021	.	8.68	GGGGAGAG
1-GGGGGGAG	STREME-1	transcript_PVP01_0732400.1	726	733	.	8.68	GGGGAGAG
1-GGGGGGAG	STREME-1	transcript_PVP01_0817600.1	4909	4916	.	8.68	GGGGAGAG
1-GGGGGGAG	STREME-1	transcript_PVP01_1405700.1	1395	1402	.	8.68	GGGGAGAG
1-GGGGGGAG	STREME-1	transcript_PVP01_0411500.1	1525	1532	.	8.68	GGGGAGAG
1-GGGGGGAG	STREME-1	transcript_PVP01_0918100.1	558	565	.	8.68	GGGGAGAG
1-GGGGGGAG	STREME-1	transcript_PVP01_0927500.1	4417	4424	.	8.68	GGGGAGAG
1-GGGGGGAG	STREME-1	transcript_PVP01_1103200.1	2947	2954	.	8.68	GGGGAGAG
1-GGGGGGAG	STREME-1	transcript_PVP01_1220800.1	3721	3728	.	8.68	GGGGAGAG
1-GGGGGGAG	STREME-1	transcript_PVP01_1341100.1	4983	4990	.	8.68	GGGGAGAG
1-GGGGGGAG	STREME-1	transcript_PVP01_1306900.1	2581	2588	.	8.68	GGGGAGAG
1-GGGGGGAG	STREME-1	transcript_PVP01_0939600.1	2517	2524	.	8.68	GGGGAGAG
1-GGGGGGAG	STREME-1	transcript_PVP01_1463800.1	647	654	.	8.68	GGGGAGAG
1-GGGGGGAG	STREME-1	transcript_PVP01_1009100.1	210	217	.	8.68	GGGGAGAG
1-GGGGGGAG	STREME-1	transcript_PVP01_0514900.1	1062	1069	.	8.68	GGGGAGAG
1-GGGGGGAG	STREME-1	transcript_PVP01_0312500.1	904	911	.	8.68	GGGGAGAG
1-GGGGGGAG	STREME-1	transcript_PVP01_0312500.1	1709	1716	.	8.68	GGGGAGAG
1-GGGGGGAG	STREME-1	transcript_PVP01_0832300.1	3797	3804	.	8.68	GGGGAGAG
1-GGGGGGAG	STREME-1	transcript_PVP01_0832300.1	4611	4618	.	8.68	GGGGAGAG
1-GGGGGGAG	STREME-1	transcript_PVP01_0832300.1	5939	5946	.	8.68	GGGGAGAG
1-GGGGGGAG	STREME-1	transcript_PVP01_0832300.1	6854	6861	.	8.68	GGGGAGAG
1-GGGGGGAG	STREME-1	transcript_PVP01_0212600.1	580	587	.	8.68	GGGGAGAG
1-GGGGGGAG	STREME-1	transcript_PVP01_1111400.1	3449	3456	.	8.68	GGGGAGAG
1-GGGGGGAG	STREME-1	transcript_PVP01_1111400.1	4667	4674	.	8.68	GGGGAGAG
1-GGGGGGAG	STREME-1	transcript_PVP01_0617700.1	907	914	.	8.68	GGGGAGAG
1-GGGGGGAG	STREME-1	transcript_PVP01_0917800.1	2439	2446	.	8.68	GGGGAGAG
1-GGGGGGAG	STREME-1	transcript_PVP01_1208000.1	2064	2071	.	8.68	GGGGAGAG
1-GGGGGGAG	STREME-1	transcript_PVP01_1305200.1	550	557	.	8.68	GGGGAGAG
1-GGGGGGAG	STREME-1	transcript_PVP01_1311600.1	3503	3510	.	8.68	GGGGAGAG
1-GGGGGGAG	STREME-1	transcript_PVP01_1140700.1	1576	1583	.	8.68	GGGGAGAG
1-GGGGGGAG	STREME-1	transcript_PVP01_1315800.1	4010	4017	.	8.68	GGGGAGAG
1-GGGGGGAG	STREME-1	transcript_PVP01_0103600.1	2777	2784	.	8.68	GGGGAGAG
1-GGGGGGAG	STREME-1	transcript_PVP01_0113900.1	2974	2981	.	8.68	GGGGAGAG
1-GGGGGGAG	STREME-1	transcript_PVP01_1238800.1	185	192	.	8.68	GGGGAGAG
1-GGGGGGAG	STREME-1	transcript_PVP01_1238800.1	1506	1513	.	8.68	GGGGAGAG
1-GGGGGGAG	STREME-1	transcript_PVP01_1109000.1	198	205	.	8.68	GGGGAGAG
1-GGGGGGAG	STREME-1	transcript_PVP01_1109000.1	733	740	.	8.68	GGGGAGAG
1-GGGGGGAG	STREME-1	transcript_PVP01_1342200.1	497	504	.	8.68	GGGGAGAG
1-GGGGGGAG	STREME-1	transcript_PVP01_1438400.1	3045	3052	.	8.68	GGGGAGAG
1-GGGGGGAG	STREME-1	transcript_PVP01_1254800.1	938	945	.	8.68	GGGGAGAG
1-GGGGGGAG	STREME-1	transcript_PVP01_0414400.1	296	303	.	8.68	GGGGAGAG
1-GGGGGGAG	STREME-1	transcript_PVP01_1251100.1	4814	4821	.	8.68	GGGGAGAG
1-GGGGGGAG	STREME-1	transcript_PVP01_1468600.1	844	851	.	8.68	GGGGAGAG
1-GGGGGGAG	STREME-1	transcript_PVP01_0921200.1	596	603	.	8.68	GGGGAGAG
1-GGGGGGAG	STREME-1	transcript_PVP01_0921200.1	2600	2607	.	8.68	GGGGAGAG
1-GGGGGGAG	STREME-1	transcript_PVP01_0921200.1	2883	2890	.	8.68	GGGGAGAG
1-GGGGGGAG	STREME-1	transcript_PVP01_1444200.1	1439	1446	.	8.68	GGGGAGAG
1-GGGGGGAG	STREME-1	transcript_PVP01_0614800.1	746	753	.	8.68	GGGGAGAG
1-GGGGGGAG	STREME-1	transcript_PVP01_1021100.1	1393	1400	.	8.68	GGGGAGAG
1-GGGGGGAG	STREME-1	transcript_PVP01_1267800.1	583	590	.	8.68	GGGGAGAG
1-GGGGGGAG	STREME-1	transcript_PVP01_1428300.1	558	565	.	8.68	GGGGAGAG
1-GGGGGGAG	STREME-1	transcript_PVP01_0313800.1	855	862	.	8.68	GGGGAGAG
1-GGGGGGAG	STREME-1	transcript_PVP01_1415800.1	2015	2022	.	8.68	GGGGAGAG
1-GGGGGGAG	STREME-1	transcript_PVP01_0106900.1	2545	2552	.	8.68	GGGGAGAG
1-GGGGGGAG	STREME-1	transcript_PVP01_0719700.1	1039	1046	.	8.68	GGGGAGAG
1-GGGGGGAG	STREME-1	transcript_PVP01_0719700.1	5821	5828	.	8.68	GGGGAGAG
1-GGGGGGAG	STREME-1	transcript_PVP01_0716800.1	1859	1866	.	8.68	GGGGAGAG
1-GGGGGGAG	STREME-1	transcript_PVP01_0716800.1	1910	1917	.	8.68	GGGGAGAG
1-GGGGGGAG	STREME-1	transcript_PVP01_1237300.1	902	909	.	8.68	GGGGAGAG
1-GGGGGGAG	STREME-1	transcript_PVP01_0530200.1	4792	4799	.	8.68	GGGGAGAG
1-GGGGGGAG	STREME-1	transcript_PVP01_1234900.1	4026	4033	.	8.68	GGGGAGAG
1-GGGGGGAG	STREME-1	transcript_PVP01_1452500.1	1129	1136	.	8.68	GGGGAGAG
1-GGGGGGAG	STREME-1	transcript_PVP01_0728800.1	2419	2426	.	8.68	GGGGAGAG
1-GGGGGGAG	STREME-1	transcript_PVP01_0728800.1	4303	4310	.	8.68	GGGGAGAG
1-GGGGGGAG	STREME-1	transcript_PVP01_1012000.1	2068	2075	.	8.68	GGGGAGAG
1-GGGGGGAG	STREME-1	transcript_PVP01_0942400.1	151	158	.	8.68	GGGGAGAG
1-GGGGGGAG	STREME-1	transcript_PVP01_1009700.1	1335	1342	.	8.68	GGGGAGAG
1-GGGGGGAG	STREME-1	transcript_PVP01_0725100.1	1040	1047	.	8.68	GGGGAGAG
1-GGGGGGAG	STREME-1	transcript_PVP01_0725700.1	2573	2580	.	8.68	GGGGAGAG
1-GGGGGGAG	STREME-1	transcript_PVP01_1261200.1	3219	3226	.	8.68	GGGGAGAG
1-GGGGGGAG	STREME-1	transcript_PVP01_0207300.1	1261	1268	.	8.68	GGGGAGAG
1-GGGGGGAG	STREME-1	transcript_PVP01_0207300.1	3805	3812	.	8.68	GGGGAGAG
1-GGGGGGAG	STREME-1	transcript_PVP01_0207300.1	6305	6312	.	8.68	GGGGAGAG
1-GGGGGGAG	STREME-1	transcript_PVP01_0207300.1	8416	8423	.	8.68	GGGGAGAG
1-GGGGGGAG	STREME-1	transcript_PVP01_0916200.1	2104	2111	.	8.68	GGGGAGAG
1-GGGGGGAG	STREME-1	transcript_PVP01_1445100.1	314	321	.	8.68	GGGGAGAG
1-GGGGGGAG	STREME-1	transcript_PVP01_0947400.1	333	340	.	8.68	GGGGAGAG
1-GGGGGGAG	STREME-1	transcript_PVP01_1142100.1	1918	1925	.	8.68	GGGGAGAG
1-GGGGGGAG	STREME-1	transcript_PVP01_1462300.1	65	72	.	8.68	GGGGAGAG
1-GGGGGGAG	STREME-1	transcript_PVP01_1023700.1	2049	2056	.	8.68	GGGGAGAG
1-GGGGGGAG	STREME-1	transcript_PVP01_0927000.1	303	310	.	8.68	GGGGAGAG
1-GGGGGGAG	STREME-1	transcript_PVP01_0209300.1	526	533	.	8.68	GGGGAGAG
1-GGGGGGAG	STREME-1	transcript_PVP01_1465500.1	696	703	.	8.68	GGGGAGAG
1-GGGGGGAG	STREME-1	transcript_PVP01_0303500.1	348	355	.	8.68	GGGGAGAG
1-GGGGGGAG	STREME-1	transcript_PVP01_0938900.1	1251	1258	.	8.68	GGGGAGAG
1-GGGGGGAG	STREME-1	transcript_PVP01_1326600.1	4292	4299	.	8.68	GGGGAGAG
1-GGGGGGAG	STREME-1	transcript_PVP01_0215600.1	7407	7414	.	8.68	GGGGAGAG
1-GGGGGGAG	STREME-1	transcript_PVP01_1270300.1	7268	7275	.	8.59	GAGGGGAG
1-GGGGGGAG	STREME-1	transcript_PVP01_0702200.1	5042	5049	.	8.59	GAGGGGAG
1-GGGGGGAG	STREME-1	transcript_PVP01_1449100.1	781	788	.	8.59	GAGGGGAG
1-GGGGGGAG	STREME-1	transcript_PVP01_1442800.1	1429	1436	.	8.59	GAGGGGAG
1-GGGGGGAG	STREME-1	transcript_PVP01_1466200.1	1302	1309	.	8.59	GAGGGGAG
1-GGGGGGAG	STREME-1	transcript_PVP01_1228100.1	771	778	.	8.59	GAGGGGAG
1-GGGGGGAG	STREME-1	transcript_PVP01_0923500.1	949	956	.	8.59	GAGGGGAG
1-GGGGGGAG	STREME-1	transcript_PVP01_0709300.1	124	131	.	8.59	GAGGGGAG
1-GGGGGGAG	STREME-1	transcript_PVP01_1133200.1	4814	4821	.	8.59	GAGGGGAG
1-GGGGGGAG	STREME-1	transcript_PVP01_1322800.1	2153	2160	.	8.59	GAGGGGAG
1-GGGGGGAG	STREME-1	transcript_PVP01_1007200.1	4708	4715	.	8.59	GAGGGGAG
1-GGGGGGAG	STREME-1	transcript_PVP01_1210800.1	506	513	.	8.59	GAGGGGAG
1-GGGGGGAG	STREME-1	transcript_PVP01_1212500.1	690	697	.	8.59	GAGGGGAG
1-GGGGGGAG	STREME-1	transcript_PVP01_1212500.1	720	727	.	8.59	GAGGGGAG
1-GGGGGGAG	STREME-1	transcript_PVP01_1212500.1	750	757	.	8.59	GAGGGGAG
1-GGGGGGAG	STREME-1	transcript_PVP01_1212500.1	1127	1134	.	8.59	GAGGGGAG
1-GGGGGGAG	STREME-1	transcript_PVP01_1306000.1	1117	1124	.	8.59	GAGGGGAG
1-GGGGGGAG	STREME-1	transcript_PVP01_1109800.1	2080	2087	.	8.59	GAGGGGAG
1-GGGGGGAG	STREME-1	transcript_PVP01_1239600.1	2261	2268	.	8.59	GAGGGGAG
1-GGGGGGAG	STREME-1	transcript_PVP01_1241000.1	10627	10634	.	8.59	GAGGGGAG
1-GGGGGGAG	STREME-1	transcript_PVP01_1250800.1	70	77	.	8.59	GAGGGGAG
1-GGGGGGAG	STREME-1	transcript_PVP01_0212900.1	2891	2898	.	8.59	GAGGGGAG
1-GGGGGGAG	STREME-1	transcript_PVP01_1216300.1	203	210	.	8.59	GAGGGGAG
1-GGGGGGAG	STREME-1	transcript_PVP01_0703600.1	1071	1078	.	8.59	GAGGGGAG
1-GGGGGGAG	STREME-1	transcript_PVP01_0522600.1	1797	1804	.	8.59	GAGGGGAG
1-GGGGGGAG	STREME-1	transcript_PVP01_1453900.1	5033	5040	.	8.59	GAGGGGAG
1-GGGGGGAG	STREME-1	transcript_PVP01_0940300.1	518	525	.	8.59	GAGGGGAG
1-GGGGGGAG	STREME-1	transcript_PVP01_0411300.1	245	252	.	8.59	GAGGGGAG
1-GGGGGGAG	STREME-1	transcript_PVP01_1318200.1	1971	1978	.	8.59	GAGGGGAG
1-GGGGGGAG	STREME-1	transcript_PVP01_1442600.1	1032	1039	.	8.59	GAGGGGAG
1-GGGGGGAG	STREME-1	transcript_PVP01_1442600.1	1052	1059	.	8.59	GAGGGGAG
1-GGGGGGAG	STREME-1	transcript_PVP01_1263500.1	865	872	.	8.59	GAGGGGAG
1-GGGGGGAG	STREME-1	transcript_PVP01_1406700.1	1208	1215	.	8.59	GAGGGGAG
1-GGGGGGAG	STREME-1	transcript_PVP01_0527000.1	385	392	.	8.59	GAGGGGAG
1-GGGGGGAG	STREME-1	transcript_PVP01_0527000.1	2120	2127	.	8.59	GAGGGGAG
1-GGGGGGAG	STREME-1	transcript_PVP01_1108700.1	1866	1873	.	8.59	GAGGGGAG
1-GGGGGGAG	STREME-1	transcript_PVP01_0828600.1	3291	3298	.	8.59	GAGGGGAG
1-GGGGGGAG	STREME-1	transcript_PVP01_0813200.1	979	986	.	8.59	GAGGGGAG
1-GGGGGGAG	STREME-1	transcript_PVP01_1011000.1	7632	7639	.	8.59	GAGGGGAG
1-GGGGGGAG	STREME-1	transcript_PVP01_0604500.1	2109	2116	.	8.59	GAGGGGAG
1-GGGGGGAG	STREME-1	transcript_PVP01_0732400.1	202	209	.	8.59	GAGGGGAG
1-GGGGGGAG	STREME-1	transcript_PVP01_1323100.1	3284	3291	.	8.59	GAGGGGAG
1-GGGGGGAG	STREME-1	transcript_PVP01_0817600.1	2740	2747	.	8.59	GAGGGGAG
1-GGGGGGAG	STREME-1	transcript_PVP01_0834400.1	3657	3664	.	8.59	GAGGGGAG
1-GGGGGGAG	STREME-1	transcript_PVP01_0927500.1	2614	2621	.	8.59	GAGGGGAG
1-GGGGGGAG	STREME-1	transcript_PVP01_0506300.1	1749	1756	.	8.59	GAGGGGAG
1-GGGGGGAG	STREME-1	transcript_PVP01_1015200.1	3026	3033	.	8.59	GAGGGGAG
1-GGGGGGAG	STREME-1	transcript_PVP01_1341100.1	682	689	.	8.59	GAGGGGAG
1-GGGGGGAG	STREME-1	transcript_PVP01_1341100.1	1380	1387	.	8.59	GAGGGGAG
1-GGGGGGAG	STREME-1	transcript_PVP01_1306900.1	2579	2586	.	8.59	GAGGGGAG
1-GGGGGGAG	STREME-1	transcript_PVP01_1463800.1	925	932	.	8.59	GAGGGGAG
1-GGGGGGAG	STREME-1	transcript_PVP01_1411800.1	1382	1389	.	8.59	GAGGGGAG
1-GGGGGGAG	STREME-1	transcript_PVP01_1323700.1	940	947	.	8.59	GAGGGGAG
1-GGGGGGAG	STREME-1	transcript_PVP01_1323700.1	1384	1391	.	8.59	GAGGGGAG
1-GGGGGGAG	STREME-1	transcript_PVP01_0713900.1	1573	1580	.	8.59	GAGGGGAG
1-GGGGGGAG	STREME-1	transcript_PVP01_1344000.1	2387	2394	.	8.59	GAGGGGAG
1-GGGGGGAG	STREME-1	transcript_PVP01_0832300.1	6852	6859	.	8.59	GAGGGGAG
1-GGGGGGAG	STREME-1	transcript_PVP01_1024000.1	430	437	.	8.59	GAGGGGAG
1-GGGGGGAG	STREME-1	transcript_PVP01_1339800.1	559	566	.	8.59	GAGGGGAG
1-GGGGGGAG	STREME-1	transcript_PVP01_0617700.1	2029	2036	.	8.59	GAGGGGAG
1-GGGGGGAG	STREME-1	transcript_PVP01_0937500.1	4216	4223	.	8.59	GAGGGGAG
1-GGGGGGAG	STREME-1	transcript_PVP01_1315800.1	4680	4687	.	8.59	GAGGGGAG
1-GGGGGGAG	STREME-1	transcript_PVP01_1334000.1	460	467	.	8.59	GAGGGGAG
1-GGGGGGAG	STREME-1	transcript_PVP01_1109000.1	196	203	.	8.59	GAGGGGAG
1-GGGGGGAG	STREME-1	transcript_PVP01_1109000.1	731	738	.	8.59	GAGGGGAG
1-GGGGGGAG	STREME-1	transcript_PVP01_1414100.1	1444	1451	.	8.59	GAGGGGAG
1-GGGGGGAG	STREME-1	transcript_PVP01_1466100.1	3044	3051	.	8.59	GAGGGGAG
1-GGGGGGAG	STREME-1	transcript_PVP01_0114500.1	769	776	.	8.59	GAGGGGAG
1-GGGGGGAG	STREME-1	transcript_PVP01_1342200.1	1526	1533	.	8.59	GAGGGGAG
1-GGGGGGAG	STREME-1	transcript_PVP01_0810700.1	465	472	.	8.59	GAGGGGAG
1-GGGGGGAG	STREME-1	transcript_PVP01_1415000.1	64	71	.	8.59	GAGGGGAG
1-GGGGGGAG	STREME-1	transcript_PVP01_0414400.1	2523	2530	.	8.59	GAGGGGAG
1-GGGGGGAG	STREME-1	transcript_PVP01_1256400.1	1611	1618	.	8.59	GAGGGGAG
1-GGGGGGAG	STREME-1	transcript_PVP01_1462400.1	850	857	.	8.59	GAGGGGAG
1-GGGGGGAG	STREME-1	transcript_PVP01_1009800.1	1997	2004	.	8.59	GAGGGGAG
1-GGGGGGAG	STREME-1	transcript_PVP01_0921200.1	2881	2888	.	8.59	GAGGGGAG
1-GGGGGGAG	STREME-1	transcript_PVP01_0921200.1	3216	3223	.	8.59	GAGGGGAG
1-GGGGGGAG	STREME-1	transcript_PVP01_0320800.1	2473	2480	.	8.59	GAGGGGAG
1-GGGGGGAG	STREME-1	transcript_PVP01_0313800.1	853	860	.	8.59	GAGGGGAG
1-GGGGGGAG	STREME-1	transcript_PVP01_0313800.1	4094	4101	.	8.59	GAGGGGAG
1-GGGGGGAG	STREME-1	transcript_PVP01_0313800.1	9888	9895	.	8.59	GAGGGGAG
1-GGGGGGAG	STREME-1	transcript_PVP01_1111000.1	5068	5075	.	8.59	GAGGGGAG
1-GGGGGGAG	STREME-1	transcript_PVP01_0530200.1	1021	1028	.	8.59	GAGGGGAG
1-GGGGGGAG	STREME-1	transcript_PVP01_1234900.1	3261	3268	.	8.59	GAGGGGAG
1-GGGGGGAG	STREME-1	transcript_PVP01_0837600.1	4143	4150	.	8.59	GAGGGGAG
1-GGGGGGAG	STREME-1	transcript_PVP01_1122600.1	684	691	.	8.59	GAGGGGAG
1-GGGGGGAG	STREME-1	transcript_PVP01_1120600.1	2260	2267	.	8.59	GAGGGGAG
1-GGGGGGAG	STREME-1	transcript_PVP01_1303400.1	244	251	.	8.59	GAGGGGAG
1-GGGGGGAG	STREME-1	transcript_PVP01_0207300.1	2608	2615	.	8.59	GAGGGGAG
1-GGGGGGAG	STREME-1	transcript_PVP01_0207300.1	7286	7293	.	8.59	GAGGGGAG
1-GGGGGGAG	STREME-1	transcript_PVP01_0207300.1	8769	8776	.	8.59	GAGGGGAG
1-GGGGGGAG	STREME-1	transcript_PVP01_0908700.1	1581	1588	.	8.59	GAGGGGAG
1-GGGGGGAG	STREME-1	transcript_PVP01_0908700.1	2030	2037	.	8.59	GAGGGGAG
1-GGGGGGAG	STREME-1	transcript_PVP01_0208100.1	2522	2529	.	8.59	GAGGGGAG
1-GGGGGGAG	STREME-1	transcript_PVP01_1215200.1	3629	3636	.	8.59	GAGGGGAG
1-GGGGGGAG	STREME-1	transcript_PVP01_1425500.1	910	917	.	8.59	GAGGGGAG
1-GGGGGGAG	STREME-1	transcript_PVP01_1410600.1	303	310	.	8.59	GAGGGGAG
1-GGGGGGAG	STREME-1	transcript_PVP01_1268100.1	121	128	.	8.59	GAGGGGAG
1-GGGGGGAG	STREME-1	transcript_PVP01_1405500.1	1987	1994	.	8.59	GAGGGGAG
1-GGGGGGAG	STREME-1	transcript_PVP01_0209300.1	524	531	.	8.59	GAGGGGAG
1-GGGGGGAG	STREME-1	transcript_PVP01_0518400.1	1836	1843	.	8.59	GAGGGGAG
1-GGGGGGAG	STREME-1	transcript_PVP01_1212400.1	2462	2469	.	8.59	GAGGGGAG
1-GGGGGGAG	STREME-1	transcript_PVP01_0924500.1	159	166	.	8.59	GAGGGGAG
1-GGGGGGAG	STREME-1	transcript_PVP01_0924500.1	905	912	.	8.59	GAGGGGAG
1-GGGGGGAG	STREME-1	transcript_PVP01_0508300.1	595	602	.	8.58	GGGGGGAC
1-GGGGGGAG	STREME-1	transcript_PVP01_1433800.1	286	293	.	8.58	GGGGGGAC
1-GGGGGGAG	STREME-1	transcript_PVP01_1449100.1	2276	2283	.	8.58	GGGGGGAC
1-GGGGGGAG	STREME-1	transcript_PVP01_0713700.1	2294	2301	.	8.58	GGGGGGAC
1-GGGGGGAG	STREME-1	transcript_PVP01_0609600.1	1021	1028	.	8.58	GGGGGGAC
1-GGGGGGAG	STREME-1	transcript_PVP01_0811200.1	274	281	.	8.58	GGGGGGAC
1-GGGGGGAG	STREME-1	transcript_PVP01_1227400.1	1607	1614	.	8.58	GGGGGGAC
1-GGGGGGAG	STREME-1	transcript_PVP01_1227400.1	1627	1634	.	8.58	GGGGGGAC
1-GGGGGGAG	STREME-1	transcript_PVP01_1122800.1	435	442	.	8.58	GGGGGGAC
1-GGGGGGAG	STREME-1	transcript_PVP01_0923500.1	5410	5417	.	8.58	GGGGGGAC
1-GGGGGGAG	STREME-1	transcript_PVP01_0725800.1	3531	3538	.	8.58	GGGGGGAC
1-GGGGGGAG	STREME-1	transcript_PVP01_0834000.1	1869	1876	.	8.58	GGGGGGAC
1-GGGGGGAG	STREME-1	transcript_PVP01_1212600.1	2196	2203	.	8.58	GGGGGGAC
1-GGGGGGAG	STREME-1	transcript_PVP01_0718800.1	4530	4537	.	8.58	GGGGGGAC
1-GGGGGGAG	STREME-1	transcript_PVP01_1007200.1	5099	5106	.	8.58	GGGGGGAC
1-GGGGGGAG	STREME-1	transcript_PVP01_1412300.1	64	71	.	8.58	GGGGGGAC
1-GGGGGGAG	STREME-1	transcript_PVP01_0105400.1	587	594	.	8.58	GGGGGGAC
1-GGGGGGAG	STREME-1	transcript_PVP01_1268500.1	2936	2943	.	8.58	GGGGGGAC
1-GGGGGGAG	STREME-1	transcript_PVP01_1140300.1	2785	2792	.	8.58	GGGGGGAC
1-GGGGGGAG	STREME-1	transcript_PVP01_0603300.1	369	376	.	8.58	GGGGGGAC
1-GGGGGGAG	STREME-1	transcript_PVP01_1443200.1	4709	4716	.	8.58	GGGGGGAC
1-GGGGGGAG	STREME-1	transcript_PVP01_1262900.1	8336	8343	.	8.58	GGGGGGAC
1-GGGGGGAG	STREME-1	transcript_PVP01_1262900.1	12926	12933	.	8.58	GGGGGGAC
1-GGGGGGAG	STREME-1	transcript_PVP01_0409000.1	2235	2242	.	8.58	GGGGGGAC
1-GGGGGGAG	STREME-1	transcript_PVP01_0726600.1	2004	2011	.	8.58	GGGGGGAC
1-GGGGGGAG	STREME-1	transcript_PVP01_1252000.1	1444	1451	.	8.58	GGGGGGAC
1-GGGGGGAG	STREME-1	transcript_PVP01_1205000.1	1816	1823	.	8.58	GGGGGGAC
1-GGGGGGAG	STREME-1	transcript_PVP01_1340800.1	5644	5651	.	8.58	GGGGGGAC
1-GGGGGGAG	STREME-1	transcript_PVP01_1453900.1	265	272	.	8.58	GGGGGGAC
1-GGGGGGAG	STREME-1	transcript_PVP01_1453900.1	916	923	.	8.58	GGGGGGAC
1-GGGGGGAG	STREME-1	transcript_PVP01_0918900.1	1693	1700	.	8.58	GGGGGGAC
1-GGGGGGAG	STREME-1	transcript_PVP01_0918900.1	3807	3814	.	8.58	GGGGGGAC
1-GGGGGGAG	STREME-1	transcript_PVP01_1408700.1	526	533	.	8.58	GGGGGGAC
1-GGGGGGAG	STREME-1	transcript_PVP01_1407400.1	2210	2217	.	8.58	GGGGGGAC
1-GGGGGGAG	STREME-1	transcript_PVP01_1407400.1	4507	4514	.	8.58	GGGGGGAC
1-GGGGGGAG	STREME-1	transcript_PVP01_1407400.1	8450	8457	.	8.58	GGGGGGAC
1-GGGGGGAG	STREME-1	transcript_PVP01_0806400.1	1065	1072	.	8.58	GGGGGGAC
1-GGGGGGAG	STREME-1	transcript_PVP01_0527000.1	3666	3673	.	8.58	GGGGGGAC
1-GGGGGGAG	STREME-1	transcript_PVP01_0527800.1	2291	2298	.	8.58	GGGGGGAC
1-GGGGGGAG	STREME-1	transcript_PVP01_0204200.1	1135	1142	.	8.58	GGGGGGAC
1-GGGGGGAG	STREME-1	transcript_PVP01_1320400.1	493	500	.	8.58	GGGGGGAC
1-GGGGGGAG	STREME-1	transcript_PVP01_0803500.1	3370	3377	.	8.58	GGGGGGAC
1-GGGGGGAG	STREME-1	transcript_PVP01_1011000.1	5814	5821	.	8.58	GGGGGGAC
1-GGGGGGAG	STREME-1	transcript_PVP01_0604500.1	1210	1217	.	8.58	GGGGGGAC
1-GGGGGGAG	STREME-1	transcript_PVP01_0933300.1	1838	1845	.	8.58	GGGGGGAC
1-GGGGGGAG	STREME-1	transcript_PVP01_1269100.1	5195	5202	.	8.58	GGGGGGAC
1-GGGGGGAG	STREME-1	transcript_PVP01_0923200.1	2977	2984	.	8.58	GGGGGGAC
1-GGGGGGAG	STREME-1	transcript_PVP01_0732400.1	1700	1707	.	8.58	GGGGGGAC
1-GGGGGGAG	STREME-1	transcript_PVP01_0817600.1	5067	5074	.	8.58	GGGGGGAC
1-GGGGGGAG	STREME-1	transcript_PVP01_0817600.1	6000	6007	.	8.58	GGGGGGAC
1-GGGGGGAG	STREME-1	transcript_PVP01_0918100.1	1507	1514	.	8.58	GGGGGGAC
1-GGGGGGAG	STREME-1	transcript_PVP01_1106100.1	1888	1895	.	8.58	GGGGGGAC
1-GGGGGGAG	STREME-1	transcript_PVP01_1220800.1	4531	4538	.	8.58	GGGGGGAC
1-GGGGGGAG	STREME-1	transcript_PVP01_1463800.1	52	59	.	8.58	GGGGGGAC
1-GGGGGGAG	STREME-1	transcript_PVP01_1463800.1	1607	1614	.	8.58	GGGGGGAC
1-GGGGGGAG	STREME-1	transcript_PVP01_1323700.1	3134	3141	.	8.58	GGGGGGAC
1-GGGGGGAG	STREME-1	transcript_PVP01_1344000.1	5163	5170	.	8.58	GGGGGGAC
1-GGGGGGAG	STREME-1	transcript_PVP01_0507200.1	2843	2850	.	8.58	GGGGGGAC
1-GGGGGGAG	STREME-1	transcript_PVP01_0830300.1	1973	1980	.	8.58	GGGGGGAC
1-GGGGGGAG	STREME-1	transcript_PVP01_0312500.1	2873	2880	.	8.58	GGGGGGAC
1-GGGGGGAG	STREME-1	transcript_PVP01_0832300.1	2979	2986	.	8.58	GGGGGGAC
1-GGGGGGAG	STREME-1	transcript_PVP01_0212600.1	1069	1076	.	8.58	GGGGGGAC
1-GGGGGGAG	STREME-1	transcript_PVP01_1111400.1	3194	3201	.	8.58	GGGGGGAC
1-GGGGGGAG	STREME-1	transcript_PVP01_0708400.1	3480	3487	.	8.58	GGGGGGAC
1-GGGGGGAG	STREME-1	transcript_PVP01_1336400.1	1925	1932	.	8.58	GGGGGGAC
1-GGGGGGAG	STREME-1	transcript_PVP01_1314300.1	2623	2630	.	8.58	GGGGGGAC
1-GGGGGGAG	STREME-1	transcript_PVP01_1315800.1	2055	2062	.	8.58	GGGGGGAC
1-GGGGGGAG	STREME-1	transcript_PVP01_0515100.1	638	645	.	8.58	GGGGGGAC
1-GGGGGGAG	STREME-1	transcript_PVP01_1432200.1	1576	1583	.	8.58	GGGGGGAC
1-GGGGGGAG	STREME-1	transcript_PVP01_1432200.1	1752	1759	.	8.58	GGGGGGAC
1-GGGGGGAG	STREME-1	transcript_PVP01_0520600.1	303	310	.	8.58	GGGGGGAC
1-GGGGGGAG	STREME-1	transcript_PVP01_1254800.1	542	549	.	8.58	GGGGGGAC
1-GGGGGGAG	STREME-1	transcript_PVP01_1254800.1	1727	1734	.	8.58	GGGGGGAC
1-GGGGGGAG	STREME-1	transcript_PVP01_1109100.1	2770	2777	.	8.58	GGGGGGAC
1-GGGGGGAG	STREME-1	transcript_PVP01_1109100.1	3490	3497	.	8.58	GGGGGGAC
1-GGGGGGAG	STREME-1	transcript_PVP01_1232200.1	1020	1027	.	8.58	GGGGGGAC
1-GGGGGGAG	STREME-1	transcript_PVP01_0716800.1	1460	1467	.	8.58	GGGGGGAC
1-GGGGGGAG	STREME-1	transcript_PVP01_1234900.1	308	315	.	8.58	GGGGGGAC
1-GGGGGGAG	STREME-1	transcript_PVP01_1234900.1	2783	2790	.	8.58	GGGGGGAC
1-GGGGGGAG	STREME-1	transcript_PVP01_1122600.1	2190	2197	.	8.58	GGGGGGAC
1-GGGGGGAG	STREME-1	transcript_PVP01_1120600.1	905	912	.	8.58	GGGGGGAC
1-GGGGGGAG	STREME-1	transcript_PVP01_0728800.1	2216	2223	.	8.58	GGGGGGAC
1-GGGGGGAG	STREME-1	transcript_PVP01_0612300.1	1508	1515	.	8.58	GGGGGGAC
1-GGGGGGAG	STREME-1	transcript_PVP01_1012000.1	1019	1026	.	8.58	GGGGGGAC
1-GGGGGGAG	STREME-1	transcript_PVP01_1012000.1	3388	3395	.	8.58	GGGGGGAC
1-GGGGGGAG	STREME-1	transcript_PVP01_0942400.1	1409	1416	.	8.58	GGGGGGAC
1-GGGGGGAG	STREME-1	transcript_PVP01_1204100.1	1492	1499	.	8.58	GGGGGGAC
1-GGGGGGAG	STREME-1	transcript_PVP01_1303400.1	1329	1336	.	8.58	GGGGGGAC
1-GGGGGGAG	STREME-1	transcript_PVP01_1242500.1	3644	3651	.	8.58	GGGGGGAC
1-GGGGGGAG	STREME-1	transcript_PVP01_0725700.1	1344	1351	.	8.58	GGGGGGAC
1-GGGGGGAG	STREME-1	transcript_PVP01_0207300.1	2402	2409	.	8.58	GGGGGGAC
1-GGGGGGAG	STREME-1	transcript_PVP01_1433000.1	576	583	.	8.58	GGGGGGAC
1-GGGGGGAG	STREME-1	transcript_PVP01_1410600.1	1168	1175	.	8.58	GGGGGGAC
1-GGGGGGAG	STREME-1	transcript_PVP01_1462300.1	1153	1160	.	8.58	GGGGGGAC
1-GGGGGGAG	STREME-1	transcript_PVP01_1462300.1	3080	3087	.	8.58	GGGGGGAC
1-GGGGGGAG	STREME-1	transcript_PVP01_0728700.1	2681	2688	.	8.58	GGGGGGAC
1-GGGGGGAG	STREME-1	transcript_PVP01_0832600.1	1152	1159	.	8.58	GGGGGGAC
1-GGGGGGAG	STREME-1	transcript_PVP01_0705800.1	173	180	.	8.58	GGGGGGAC
1-GGGGGGAG	STREME-1	transcript_PVP01_1341700.1	2178	2185	.	8.58	GGGGGGAC
1-GGGGGGAG	STREME-1	transcript_PVP01_1326600.1	3093	3100	.	8.58	GGGGGGAC
1-GGGGGGAG	STREME-1	transcript_PVP01_0505900.1	2163	2170	.	8.58	GGGGGGAC
1-GGGGGGAG	STREME-1	transcript_PVP01_0944300.1	1725	1732	.	8.58	GGGGGGAC
1-GGGGGGAG	STREME-1	transcript_PVP01_1434500.1	3360	3367	.	8.58	GGGGGGAC
1-GGGGGGAG	STREME-1	transcript_PVP01_0508300.1	379	386	.	8.58	GGGGGGAU
1-GGGGGGAG	STREME-1	transcript_PVP01_0508300.1	2198	2205	.	8.58	GGGGGGAU
1-GGGGGGAG	STREME-1	transcript_PVP01_1449100.1	54	61	.	8.58	GGGGGGAU
1-GGGGGGAG	STREME-1	transcript_PVP01_1203200.1	1331	1338	.	8.58	GGGGGGAU
1-GGGGGGAG	STREME-1	transcript_PVP01_1442800.1	1139	1146	.	8.58	GGGGGGAU
1-GGGGGGAG	STREME-1	transcript_PVP01_0609600.1	761	768	.	8.58	GGGGGGAU
1-GGGGGGAG	STREME-1	transcript_PVP01_0609600.1	1528	1535	.	8.58	GGGGGGAU
1-GGGGGGAG	STREME-1	transcript_PVP01_0811200.1	3905	3912	.	8.58	GGGGGGAU
1-GGGGGGAG	STREME-1	transcript_PVP01_1437400.1	2864	2871	.	8.58	GGGGGGAU
1-GGGGGGAG	STREME-1	transcript_PVP01_1030900.1	2603	2610	.	8.58	GGGGGGAU
1-GGGGGGAG	STREME-1	transcript_PVP01_0923500.1	13896	13903	.	8.58	GGGGGGAU
1-GGGGGGAG	STREME-1	transcript_PVP01_0940100.1	3234	3241	.	8.58	GGGGGGAU
1-GGGGGGAG	STREME-1	transcript_PVP01_1115700.1	2221	2228	.	8.58	GGGGGGAU
1-GGGGGGAG	STREME-1	transcript_PVP01_1120200.1	3460	3467	.	8.58	GGGGGGAU
1-GGGGGGAG	STREME-1	transcript_PVP01_0725800.1	2363	2370	.	8.58	GGGGGGAU
1-GGGGGGAG	STREME-1	transcript_PVP01_0725800.1	2406	2413	.	8.58	GGGGGGAU
1-GGGGGGAG	STREME-1	transcript_PVP01_1440700.1	672	679	.	8.58	GGGGGGAU
1-GGGGGGAG	STREME-1	transcript_PVP01_1233000.1	3610	3617	.	8.58	GGGGGGAU
1-GGGGGGAG	STREME-1	transcript_PVP01_1209800.1	2366	2373	.	8.58	GGGGGGAU
1-GGGGGGAG	STREME-1	transcript_PVP01_0510300.1	1599	1606	.	8.58	GGGGGGAU
1-GGGGGGAG	STREME-1	transcript_PVP01_0106800.1	1141	1148	.	8.58	GGGGGGAU
1-GGGGGGAG	STREME-1	transcript_PVP01_0106800.1	1278	1285	.	8.58	GGGGGGAU
1-GGGGGGAG	STREME-1	transcript_PVP01_1431100.1	1776	1783	.	8.58	GGGGGGAU
1-GGGGGGAG	STREME-1	transcript_PVP01_1241000.1	9670	9677	.	8.58	GGGGGGAU
1-GGGGGGAG	STREME-1	transcript_PVP01_0815700.1	1690	1697	.	8.58	GGGGGGAU
1-GGGGGGAG	STREME-1	transcript_PVP01_1216300.1	1110	1117	.	8.58	GGGGGGAU
1-GGGGGGAG	STREME-1	transcript_PVP01_0703600.1	1759	1766	.	8.58	GGGGGGAU
1-GGGGGGAG	STREME-1	transcript_PVP01_1318200.1	674	681	.	8.58	GGGGGGAU
1-GGGGGGAG	STREME-1	transcript_PVP01_0805400.1	2891	2898	.	8.58	GGGGGGAU
1-GGGGGGAG	STREME-1	transcript_PVP01_0706400.1	1388	1395	.	8.58	GGGGGGAU
1-GGGGGGAG	STREME-1	transcript_PVP01_0912400.1	4254	4261	.	8.58	GGGGGGAU
1-GGGGGGAG	STREME-1	transcript_PVP01_0912400.1	4381	4388	.	8.58	GGGGGGAU
1-GGGGGGAG	STREME-1	transcript_PVP01_1407400.1	1293	1300	.	8.58	GGGGGGAU
1-GGGGGGAG	STREME-1	transcript_PVP01_1407400.1	8565	8572	.	8.58	GGGGGGAU
1-GGGGGGAG	STREME-1	transcript_PVP01_1209600.1	343	350	.	8.58	GGGGGGAU
1-GGGGGGAG	STREME-1	transcript_PVP01_1247900.1	1131	1138	.	8.58	GGGGGGAU
1-GGGGGGAG	STREME-1	transcript_PVP01_1253100.1	421	428	.	8.58	GGGGGGAU
1-GGGGGGAG	STREME-1	transcript_PVP01_1020600.1	1359	1366	.	8.58	GGGGGGAU
1-GGGGGGAG	STREME-1	transcript_PVP01_0527800.1	1712	1719	.	8.58	GGGGGGAU
1-GGGGGGAG	STREME-1	transcript_PVP01_1301800.1	627	634	.	8.58	GGGGGGAU
1-GGGGGGAG	STREME-1	transcript_PVP01_0945500.1	1116	1123	.	8.58	GGGGGGAU
1-GGGGGGAG	STREME-1	transcript_PVP01_0945500.1	2165	2172	.	8.58	GGGGGGAU
1-GGGGGGAG	STREME-1	transcript_PVP01_0945500.1	2900	2907	.	8.58	GGGGGGAU
1-GGGGGGAG	STREME-1	transcript_PVP01_0313700.1	1160	1167	.	8.58	GGGGGGAU
1-GGGGGGAG	STREME-1	transcript_PVP01_1011000.1	7337	7344	.	8.58	GGGGGGAU
1-GGGGGGAG	STREME-1	transcript_PVP01_1231600.1	487	494	.	8.58	GGGGGGAU
1-GGGGGGAG	STREME-1	transcript_PVP01_0512700.1	132	139	.	8.58	GGGGGGAU
1-GGGGGGAG	STREME-1	transcript_PVP01_0817600.1	2403	2410	.	8.58	GGGGGGAU
1-GGGGGGAG	STREME-1	transcript_PVP01_0817600.1	4017	4024	.	8.58	GGGGGGAU
1-GGGGGGAG	STREME-1	transcript_PVP01_1405700.1	6299	6306	.	8.58	GGGGGGAU
1-GGGGGGAG	STREME-1	transcript_PVP01_0834400.1	3355	3362	.	8.58	GGGGGGAU
1-GGGGGGAG	STREME-1	transcript_PVP01_0507300.1	1076	1083	.	8.58	GGGGGGAU
1-GGGGGGAG	STREME-1	transcript_PVP01_1103200.1	254	261	.	8.58	GGGGGGAU
1-GGGGGGAG	STREME-1	transcript_PVP01_1220800.1	2715	2722	.	8.58	GGGGGGAU
1-GGGGGGAG	STREME-1	transcript_PVP01_1341100.1	313	320	.	8.58	GGGGGGAU
1-GGGGGGAG	STREME-1	transcript_PVP01_1341100.1	3487	3494	.	8.58	GGGGGGAU
1-GGGGGGAG	STREME-1	transcript_PVP01_1339200.1	3108	3115	.	8.58	GGGGGGAU
1-GGGGGGAG	STREME-1	transcript_PVP01_1261700.1	1633	1640	.	8.58	GGGGGGAU
1-GGGGGGAG	STREME-1	transcript_PVP01_1411100.1	2676	2683	.	8.58	GGGGGGAU
1-GGGGGGAG	STREME-1	transcript_PVP01_1411800.1	2812	2819	.	8.58	GGGGGGAU
1-GGGGGGAG	STREME-1	transcript_PVP01_0705200.1	2082	2089	.	8.58	GGGGGGAU
1-GGGGGGAG	STREME-1	transcript_PVP01_0830300.1	740	747	.	8.58	GGGGGGAU
1-GGGGGGAG	STREME-1	transcript_PVP01_0830300.1	2987	2994	.	8.58	GGGGGGAU
1-GGGGGGAG	STREME-1	transcript_PVP01_1305200.1	971	978	.	8.58	GGGGGGAU
1-GGGGGGAG	STREME-1	transcript_PVP01_1314300.1	1905	1912	.	8.58	GGGGGGAU
1-GGGGGGAG	STREME-1	transcript_PVP01_1315800.1	3110	3117	.	8.58	GGGGGGAU
1-GGGGGGAG	STREME-1	transcript_PVP01_1315800.1	5248	5255	.	8.58	GGGGGGAU
1-GGGGGGAG	STREME-1	transcript_PVP01_1109000.1	1538	1545	.	8.58	GGGGGGAU
1-GGGGGGAG	STREME-1	transcript_PVP01_0517000.1	3381	3388	.	8.58	GGGGGGAU
1-GGGGGGAG	STREME-1	transcript_PVP01_1146400.1	962	969	.	8.58	GGGGGGAU
1-GGGGGGAG	STREME-1	transcript_PVP01_1301300.1	2287	2294	.	8.58	GGGGGGAU
1-GGGGGGAG	STREME-1	transcript_PVP01_1466100.1	928	935	.	8.58	GGGGGGAU
1-GGGGGGAG	STREME-1	transcript_PVP01_1342200.1	2979	2986	.	8.58	GGGGGGAU
1-GGGGGGAG	STREME-1	transcript_PVP01_1464900.1	338	345	.	8.58	GGGGGGAU
1-GGGGGGAG	STREME-1	transcript_PVP01_1464900.1	1913	1920	.	8.58	GGGGGGAU
1-GGGGGGAG	STREME-1	transcript_PVP01_1009800.1	1890	1897	.	8.58	GGGGGGAU
1-GGGGGGAG	STREME-1	transcript_PVP01_1021100.1	3433	3440	.	8.58	GGGGGGAU
1-GGGGGGAG	STREME-1	transcript_PVP01_1022100.1	130	137	.	8.58	GGGGGGAU
1-GGGGGGAG	STREME-1	transcript_PVP01_0106900.1	3148	3155	.	8.58	GGGGGGAU
1-GGGGGGAG	STREME-1	transcript_PVP01_0940200.1	1355	1362	.	8.58	GGGGGGAU
1-GGGGGGAG	STREME-1	transcript_PVP01_0530200.1	961	968	.	8.58	GGGGGGAU
1-GGGGGGAG	STREME-1	transcript_PVP01_0530200.1	3260	3267	.	8.58	GGGGGGAU
1-GGGGGGAG	STREME-1	transcript_PVP01_0530200.1	4130	4137	.	8.58	GGGGGGAU
1-GGGGGGAG	STREME-1	transcript_PVP01_0520400.1	3339	3346	.	8.58	GGGGGGAU
1-GGGGGGAG	STREME-1	transcript_PVP01_0728800.1	320	327	.	8.58	GGGGGGAU
1-GGGGGGAG	STREME-1	transcript_PVP01_0612300.1	982	989	.	8.58	GGGGGGAU
1-GGGGGGAG	STREME-1	transcript_PVP01_0922400.1	2371	2378	.	8.58	GGGGGGAU
1-GGGGGGAG	STREME-1	transcript_PVP01_0725100.1	2214	2221	.	8.58	GGGGGGAU
1-GGGGGGAG	STREME-1	transcript_PVP01_1456200.1	2087	2094	.	8.58	GGGGGGAU
1-GGGGGGAG	STREME-1	transcript_PVP01_0947400.1	2170	2177	.	8.58	GGGGGGAU
1-GGGGGGAG	STREME-1	transcript_PVP01_1462300.1	1758	1765	.	8.58	GGGGGGAU
1-GGGGGGAG	STREME-1	transcript_PVP01_0941200.1	3368	3375	.	8.58	GGGGGGAU
1-GGGGGGAG	STREME-1	transcript_PVP01_1023700.1	2490	2497	.	8.58	GGGGGGAU
1-GGGGGGAG	STREME-1	transcript_PVP01_1465500.1	1421	1428	.	8.58	GGGGGGAU
[truncated: 16,034 more rows]

## Sheet: Figure 8b_schizonts
motif_ID	motif_ALT_ID	seq_ID	site_Start	site_End	site_Strand	site_Score	site_Sequence
1-CAASAGCAAC	STREME-1	cds_PVP01_1421500.1	57	66	.	16.28	CAAGAUCAAC
1-CAASAGCAAC	STREME-1	cds_PVP01_0417000.1	2944	2953	.	16.28	CAAGAUCAAC
1-CAASAGCAAC	STREME-1	cds_PVP01_1340300.1	6093	6102	.	16.28	CAAGAUCAAC
1-CAASAGCAAC	STREME-1	cds_PVP01_1325700.1	300	309	.	16.28	CAAGAUCAAC
1-CAASAGCAAC	STREME-1	cds_PVP01_1319600.1	3928	3937	.	16.28	CAAGAUCAAC
1-CAASAGCAAC	STREME-1	cds_PVP01_1413100.1	432	441	.	16.12	CAACAGCAAC
1-CAASAGCAAC	STREME-1	cds_PVP01_1132900.1	330	339	.	16.12	CAACAGCAAC
1-CAASAGCAAC	STREME-1	cds_PVP01_1249000.1	2370	2379	.	16.12	CAACAGCAAC
1-CAASAGCAAC	STREME-1	cds_PVP01_0931500.1	2028	2037	.	16.12	CAACAGCAAC
1-CAASAGCAAC	STREME-1	cds_PVP01_0106700.1	4557	4566	.	16.12	CAACAGCAAC
1-CAASAGCAAC	STREME-1	cds_PVP01_1022500.1	34092	34101	.	16.12	CAACAGCAAC
1-CAASAGCAAC	STREME-1	cds_PVP01_1022500.1	34098	34107	.	16.12	CAACAGCAAC
1-CAASAGCAAC	STREME-1	cds_PVP01_1022500.1	34104	34113	.	16.12	CAACAGCAAC
1-CAASAGCAAC	STREME-1	cds_PVP01_1022500.1	34122	34131	.	16.12	CAACAGCAAC
1-CAASAGCAAC	STREME-1	cds_PVP01_1022500.1	34128	34137	.	16.12	CAACAGCAAC
1-CAASAGCAAC	STREME-1	cds_PVP01_1022500.1	34134	34143	.	16.12	CAACAGCAAC
1-CAASAGCAAC	STREME-1	cds_PVP01_1022500.1	34140	34149	.	16.12	CAACAGCAAC
1-CAASAGCAAC	STREME-1	cds_PVP01_1022500.1	34146	34155	.	16.12	CAACAGCAAC
1-CAASAGCAAC	STREME-1	cds_PVP01_1022500.1	34152	34161	.	16.12	CAACAGCAAC
1-CAASAGCAAC	STREME-1	cds_PVP01_1022500.1	34158	34167	.	16.12	CAACAGCAAC
1-CAASAGCAAC	STREME-1	cds_PVP01_0104700.1	156	165	.	16.12	CAACAGCAAC
1-CAASAGCAAC	STREME-1	cds_PVP01_0104300.1	3258	3267	.	16.12	CAACAGCAAC
1-CAASAGCAAC	STREME-1	cds_PVP01_1226100.1	354	363	.	16.12	CAACAGCAAC
1-CAASAGCAAC	STREME-1	cds_PVP01_1226100.1	360	369	.	16.12	CAACAGCAAC
1-CAASAGCAAC	STREME-1	cds_PVP01_1226100.1	366	375	.	16.12	CAACAGCAAC
1-CAASAGCAAC	STREME-1	cds_PVP01_1033900.1	2179	2188	.	16.12	CAACAGCAAC
1-CAASAGCAAC	STREME-1	cds_PVP01_1225200.1	1515	1524	.	16.12	CAACAGCAAC
1-CAASAGCAAC	STREME-1	cds_PVP01_1404400.1	4275	4284	.	16.12	CAACAGCAAC
1-CAASAGCAAC	STREME-1	cds_PVP01_0814700.1	5860	5869	.	16.12	CAACAGCAAC
1-CAASAGCAAC	STREME-1	cds_PVP01_1313800.1	2382	2391	.	16.12	CAACAGCAAC
1-CAASAGCAAC	STREME-1	cds_PVP01_1267500.1	1026	1035	.	16.12	CAACAGCAAC
1-CAASAGCAAC	STREME-1	cds_PVP01_1466800.1	2049	2058	.	16.12	CAACAGCAAC
1-CAASAGCAAC	STREME-1	cds_PVP01_0721700.1	2115	2124	.	16.12	CAACAGCAAC
1-CAASAGCAAC	STREME-1	cds_PVP01_1447000.1	2970	2979	.	16.12	CAACAGCAAC
1-CAASAGCAAC	STREME-1	cds_PVP01_0918000.1	758	767	.	16.12	CAACAGCAAC
1-CAASAGCAAC	STREME-1	cds_PVP01_0924100.1	3585	3594	.	16.12	CAACAGCAAC
1-CAASAGCAAC	STREME-1	cds_PVP01_0208000.1	110	119	.	16.12	CAACAGCAAC
1-CAASAGCAAC	STREME-1	cds_PVP01_0802800.1	2490	2499	.	16.12	CAACAGCAAC
1-CAASAGCAAC	STREME-1	cds_PVP01_0320400.1	9129	9138	.	16.12	CAACAGCAAC
1-CAASAGCAAC	STREME-1	cds_PVP01_1211100.1	72	81	.	16.12	CAACAGCAAC
1-CAASAGCAAC	STREME-1	cds_PVP01_1442500.1	2251	2260	.	16.12	CAACAGCAAC
1-CAASAGCAAC	STREME-1	cds_PVP01_1137600.1	63	72	.	16.12	CAACAGCAAC
1-CAASAGCAAC	STREME-1	cds_PVP01_0726100.1	1602	1611	.	16.12	CAACAGCAAC
1-CAASAGCAAC	STREME-1	cds_PVP01_1131500.1	707	716	.	16.12	CAACAGCAAC
1-CAASAGCAAC	STREME-1	cds_PVP01_1306100.1	4995	5004	.	16.12	CAACAGCAAC
1-CAASAGCAAC	STREME-1	cds_PVP01_1308000.1	324	333	.	16.12	CAACAGCAAC
1-CAASAGCAAC	STREME-1	cds_PVP01_1325700.1	517	526	.	16.12	CAACAGCAAC
1-CAASAGCAAC	STREME-1	cds_PVP01_1110900.1	385	394	.	16.12	CAACAGCAAC
1-CAASAGCAAC	STREME-1	cds_PVP01_0723600.1	969	978	.	16.12	CAACAGCAAC
1-CAASAGCAAC	STREME-1	cds_PVP01_1144400.1	3555	3564	.	16.12	CAACAGCAAC
1-CAASAGCAAC	STREME-1	cds_PVP01_1316100.1	11610	11619	.	15.94	CAAGAGCAAC
1-CAASAGCAAC	STREME-1	cds_PVP01_1022500.1	18387	18396	.	15.94	CAAGAGCAAC
1-CAASAGCAAC	STREME-1	cds_PVP01_1022500.1	30486	30495	.	15.94	CAAGAGCAAC
1-CAASAGCAAC	STREME-1	cds_PVP01_0731500.1	3902	3911	.	15.94	CAAGAGCAAC
1-CAASAGCAAC	STREME-1	cds_PVP01_1422300.1	894	903	.	15.94	CAAGAGCAAC
1-CAASAGCAAC	STREME-1	cds_PVP01_1118400.1	282	291	.	15.94	CAAGAGCAAC
1-CAASAGCAAC	STREME-1	cds_PVP01_1139300.1	3626	3635	.	15.94	CAAGAGCAAC
1-CAASAGCAAC	STREME-1	cds_PVP01_1033900.1	2431	2440	.	15.94	CAAGAGCAAC
1-CAASAGCAAC	STREME-1	cds_PVP01_1033900.1	2455	2464	.	15.94	CAAGAGCAAC
1-CAASAGCAAC	STREME-1	cds_PVP01_1238700.1	876	885	.	15.94	CAAGAGCAAC
1-CAASAGCAAC	STREME-1	cds_PVP01_0814700.1	5934	5943	.	15.94	CAAGAGCAAC
1-CAASAGCAAC	STREME-1	cds_PVP01_1023900.1	3033	3042	.	15.94	CAAGAGCAAC
1-CAASAGCAAC	STREME-1	cds_PVP01_1316000.1	948	957	.	15.94	CAAGAGCAAC
1-CAASAGCAAC	STREME-1	cds_PVP01_0723000.1	612	621	.	15.94	CAAGAGCAAC
1-CAASAGCAAC	STREME-1	cds_PVP01_0835000.1	2613	2622	.	15.94	CAAGAGCAAC
1-CAASAGCAAC	STREME-1	cds_PVP01_1408600.1	555	564	.	15.94	CAAGAGCAAC
1-CAASAGCAAC	STREME-1	cds_PVP01_1123500.1	771	780	.	15.94	CAAGAGCAAC
1-CAASAGCAAC	STREME-1	cds_PVP01_0212100.1	4	13	.	15.73	CAACAUCAAC
1-CAASAGCAAC	STREME-1	cds_PVP01_0311300.1	3636	3645	.	15.73	CAACAUCAAC
1-CAASAGCAAC	STREME-1	cds_PVP01_0928700.1	6504	6513	.	15.73	CAACAUCAAC
1-CAASAGCAAC	STREME-1	cds_PVP01_0731500.1	15	24	.	15.73	CAACAUCAAC
1-CAASAGCAAC	STREME-1	cds_PVP01_0731500.1	404	413	.	15.73	CAACAUCAAC
1-CAASAGCAAC	STREME-1	cds_PVP01_1421500.1	1605	1614	.	15.73	CAACAUCAAC
1-CAASAGCAAC	STREME-1	cds_PVP01_1445400.1	5481	5490	.	15.73	CAACAUCAAC
1-CAASAGCAAC	STREME-1	cds_PVP01_0305300.1	8	17	.	15.73	CAACAUCAAC
1-CAASAGCAAC	STREME-1	cds_PVP01_0715400.1	1980	1989	.	15.73	CAACAUCAAC
1-CAASAGCAAC	STREME-1	cds_PVP01_1313800.1	1779	1788	.	15.73	CAACAUCAAC
1-CAASAGCAAC	STREME-1	cds_PVP01_1011500.1	20267	20276	.	15.73	CAACAUCAAC
1-CAASAGCAAC	STREME-1	cds_PVP01_1119800.1	390	399	.	15.73	CAACAUCAAC
1-CAASAGCAAC	STREME-1	cds_PVP01_0320400.1	7245	7254	.	15.73	CAACAUCAAC
1-CAASAGCAAC	STREME-1	cds_PVP01_1137400.1	3609	3618	.	15.73	CAACAUCAAC
1-CAASAGCAAC	STREME-1	cds_PVP01_0005760.1	344	353	.	15.73	CAACAUCAAC
1-CAASAGCAAC	STREME-1	cds_PVP01_0832500.1	4848	4857	.	15.73	CAACAUCAAC
1-CAASAGCAAC	STREME-1	cds_PVP01_0920000.1	4866	4875	.	15.73	CAACAUCAAC
1-CAASAGCAAC	STREME-1	cds_PVP01_0316400.1	687	696	.	15.73	CAACAUCAAC
1-CAASAGCAAC	STREME-1	cds_PVP01_0529800.1	5175	5184	.	15.73	CAAUAGCAAC
1-CAASAGCAAC	STREME-1	cds_PVP01_1260500.1	1572	1581	.	15.73	CAAUAGCAAC
1-CAASAGCAAC	STREME-1	cds_PVP01_1216000.1	1599	1608	.	15.73	CAAUAGCAAC
1-CAASAGCAAC	STREME-1	cds_PVP01_1404700.1	20376	20385	.	15.73	CAAUAGCAAC
1-CAASAGCAAC	STREME-1	cds_PVP01_1404700.1	20394	20403	.	15.73	CAAUAGCAAC
1-CAASAGCAAC	STREME-1	cds_PVP01_1316000.1	4056	4065	.	15.73	CAAUAGCAAC
1-CAASAGCAAC	STREME-1	cds_PVP01_1024200.1	2904	2913	.	15.73	CAAUAGCAAC
1-CAASAGCAAC	STREME-1	cds_PVP01_0729100.1	2299	2308	.	15.73	CAAUAGCAAC
1-CAASAGCAAC	STREME-1	cds_PVP01_0106700.1	4833	4842	.	15.2	CGACAGCAAC
1-CAASAGCAAC	STREME-1	cds_PVP01_1139300.1	3213	3222	.	15.2	CGACAGCAAC
1-CAASAGCAAC	STREME-1	cds_PVP01_0812300.1	201	210	.	15.2	CGACAGCAAC
1-CAASAGCAAC	STREME-1	cds_PVP01_0604700.1	2368	2377	.	15.2	CGACAGCAAC
1-CAASAGCAAC	STREME-1	cds_PVP01_0832500.1	4635	4644	.	15.2	CGACAGCAAC
1-CAASAGCAAC	STREME-1	cds_PVP01_0606100.1	296	305	.	15.2	CGACAGCAAC
1-CAASAGCAAC	STREME-1	cds_PVP01_0603500.1	738	747	.	15.2	CGACAGCAAC
1-CAASAGCAAC	STREME-1	cds_PVP01_1319200.1	279	288	.	15.2	CGACAGCAAC
1-CAASAGCAAC	STREME-1	cds_PVP01_0920000.1	5349	5358	.	15.2	CGACAGCAAC
1-CAASAGCAAC	STREME-1	cds_PVP01_1319600.1	2890	2899	.	15.2	CGACAGCAAC
1-CAASAGCAAC	STREME-1	cds_PVP01_0520500.1	3482	3491	.	15.03	CGAGAUCAAC
1-CAASAGCAAC	STREME-1	cds_PVP01_0834700.1	11037	11046	.	15.03	CGAGAUCAAC
1-CAASAGCAAC	STREME-1	cds_PVP01_0613100.1	606	615	.	15.03	CGAGAUCAAC
1-CAASAGCAAC	STREME-1	cds_PVP01_0922500.1	810	819	.	14.93	CGAUAGCAAC
1-CAASAGCAAC	STREME-1	cds_PVP01_0922500.1	819	828	.	14.93	CGAUAGCAAC
1-CAASAGCAAC	STREME-1	cds_PVP01_1469200.1	5313	5322	.	14.93	CGAUAGCAAC
1-CAASAGCAAC	STREME-1	cds_PVP01_0004320.1	954	963	.	14.93	CGAUAGCAAC
1-CAASAGCAAC	STREME-1	cds_PVP01_0315600.1	2118	2127	.	14.93	CGAUAGCAAC
1-CAASAGCAAC	STREME-1	cds_PVP01_1404700.1	8163	8172	.	14.93	CGAUAGCAAC
1-CAASAGCAAC	STREME-1	cds_PVP01_1310500.1	500	509	.	14.93	CGAUAGCAAC
1-CAASAGCAAC	STREME-1	cds_PVP01_0311400.1	144	153	.	14.93	CGAUAGCAAC
1-CAASAGCAAC	STREME-1	cds_PVP01_1340300.1	8919	8928	.	14.93	CGAUAGCAAC
1-CAASAGCAAC	STREME-1	cds_PVP01_1339500.1	1423	1432	.	14.93	CGAUAGCAAC
1-CAASAGCAAC	STREME-1	cds_PVP01_0405000.1	4766	4775	.	14.93	CGAUAGCAAC
1-CAASAGCAAC	STREME-1	cds_PVP01_0801500.1	144	153	.	14.93	CGAUAGCAAC
1-CAASAGCAAC	STREME-1	cds_PVP01_1124900.1	3075	3084	.	14.93	CGAUAGCAAC
1-CAASAGCAAC	STREME-1	cds_PVP01_0731500.1	9	18	.	14.81	CGACAUCAAC
1-CAASAGCAAC	STREME-1	cds_PVP01_1464600.1	51	60	.	14.81	CGACAUCAAC
1-CAASAGCAAC	STREME-1	cds_PVP01_1422300.1	1137	1146	.	14.81	CGACAUCAAC
1-CAASAGCAAC	STREME-1	cds_PVP01_0410000.1	713	722	.	14.81	CGACAUCAAC
1-CAASAGCAAC	STREME-1	cds_PVP01_0804000.1	1692	1701	.	14.81	CGACAUCAAC
1-CAASAGCAAC	STREME-1	cds_PVP01_0520500.1	2460	2469	.	14.81	CGACAUCAAC
1-CAASAGCAAC	STREME-1	cds_PVP01_0104800.1	4752	4761	.	14.81	CGACAUCAAC
1-CAASAGCAAC	STREME-1	cds_PVP01_1445600.1	1254	1263	.	14.81	CGACAUCAAC
1-CAASAGCAAC	STREME-1	cds_PVP01_1212200.1	12	21	.	14.81	CGACAUCAAC
1-CAASAGCAAC	STREME-1	cds_PVP01_1260300.1	726	735	.	14.81	CGACAUCAAC
1-CAASAGCAAC	STREME-1	cds_PVP01_1447300.1	1044	1053	.	14.81	CGACAUCAAC
1-CAASAGCAAC	STREME-1	cds_PVP01_1253800.1	2387	2396	.	14.81	CGACAUCAAC
1-CAASAGCAAC	STREME-1	cds_PVP01_0611100.1	898	907	.	14.81	CGACAUCAAC
1-CAASAGCAAC	STREME-1	cds_PVP01_1316100.1	6831	6840	.	14.7	CGAGAGCAAC
1-CAASAGCAAC	STREME-1	cds_PVP01_1458300.1	3937	3946	.	14.7	CGAGAGCAAC
1-CAASAGCAAC	STREME-1	cds_PVP01_0307000.1	3972	3981	.	14.7	CGAGAGCAAC
1-CAASAGCAAC	STREME-1	cds_PVP01_0818800.1	171	180	.	14.7	CGAGAGCAAC
1-CAASAGCAAC	STREME-1	cds_PVP01_1208400.1	1728	1737	.	14.7	CGAGAGCAAC
1-CAASAGCAAC	STREME-1	cds_PVP01_0818400.1	2769	2778	.	14.7	CGAGAGCAAC
1-CAASAGCAAC	STREME-1	cds_PVP01_0923700.1	975	984	.	14.7	CGAGAGCAAC
1-CAASAGCAAC	STREME-1	cds_PVP01_1203100.1	1607	1616	.	14.7	CGAGAGCAAC
1-CAASAGCAAC	STREME-1	cds_PVP01_0307100.1	4677	4686	.	14.7	CGAGAGCAAC
1-CAASAGCAAC	STREME-1	cds_PVP01_1301900.1	5784	5793	.	14.7	CGAGAGCAAC
1-CAASAGCAAC	STREME-1	cds_PVP01_0936900.1	1221	1230	.	14.7	CGAGAGCAAC
1-CAASAGCAAC	STREME-1	cds_PVP01_0513800.1	375	384	.	14.7	CGAGAGCAAC
1-CAASAGCAAC	STREME-1	cds_PVP01_0216800.1	1946	1955	.	14.62	CUAGAUCAAC
1-CAASAGCAAC	STREME-1	cds_PVP01_1026500.1	1213	1222	.	14.62	CUAGAUCAAC
1-CAASAGCAAC	STREME-1	cds_PVP01_0727900.1	2736	2745	.	14.58	CAAUAUCAAC
1-CAASAGCAAC	STREME-1	cds_PVP01_1119800.1	2976	2985	.	14.58	CAAUAUCAAC
1-CAASAGCAAC	STREME-1	cds_PVP01_0715700.1	696	705	.	14.58	CAAUAUCAAC
1-CAASAGCAAC	STREME-1	cds_PVP01_0712800.1	157	166	.	14.29	CUAGAGCAAC
1-CAASAGCAAC	STREME-1	cds_PVP01_1031100.1	1162	1171	.	14.29	CUAGAGCAAC
1-CAASAGCAAC	STREME-1	cds_PVP01_0213800.1	4911	4920	.	14.12	CAACAGCUAC
1-CAASAGCAAC	STREME-1	cds_PVP01_1144800.1	5613	5622	.	14.12	CAACAGCUAC
1-CAASAGCAAC	STREME-1	cds_PVP01_1145100.1	1323	1332	.	14.12	CAACAGCUAC
1-CAASAGCAAC	STREME-1	cds_PVP01_1225400.1	4869	4878	.	14.12	CAACAGCUAC
1-CAASAGCAAC	STREME-1	cds_PVP01_1469600.1	337	346	.	14.12	CAACAGCUAC
1-CAASAGCAAC	STREME-1	cds_PVP01_1025100.1	7737	7746	.	14.12	CAACAGCUAC
1-CAASAGCAAC	STREME-1	cds_PVP01_0319100.1	4326	4335	.	14.12	CAACAGCUAC
1-CAASAGCAAC	STREME-1	cds_PVP01_0606900.1	1018	1027	.	14.12	CAACAGCUAC
1-CAASAGCAAC	STREME-1	cds_PVP01_0942800.1	6876	6885	.	14.12	CAACAGCUAC
1-CAASAGCAAC	STREME-1	cds_PVP01_0936900.1	9381	9390	.	14.12	CAACAGCUAC
1-CAASAGCAAC	STREME-1	cds_PVP01_1305900.1	1959	1968	.	14.12	CAACAGCUAC
1-CAASAGCAAC	STREME-1	cds_PVP01_1123500.1	576	585	.	14.12	CAACAGCUAC
1-CAASAGCAAC	STREME-1	cds_PVP01_0931500.1	1245	1254	.	13.94	CAAGAGCUAC
1-CAASAGCAAC	STREME-1	cds_PVP01_0311300.1	4647	4656	.	13.94	CAAGAGCUAC
1-CAASAGCAAC	STREME-1	cds_PVP01_0925500.1	648	657	.	13.94	CAAGAGCUAC
1-CAASAGCAAC	STREME-1	cds_PVP01_1022500.1	5484	5493	.	13.94	CAAGAGCUAC
1-CAASAGCAAC	STREME-1	cds_PVP01_1328700.1	378	387	.	13.94	CAAGAGCUAC
1-CAASAGCAAC	STREME-1	cds_PVP01_0216700.1	141	150	.	13.94	CAAGAGCUAC
1-CAASAGCAAC	STREME-1	cds_PVP01_1316000.1	747	756	.	13.94	CAAGAGCUAC
1-CAASAGCAAC	STREME-1	cds_PVP01_0410100.1	71	80	.	13.94	CAAGAGCUAC
1-CAASAGCAAC	STREME-1	cds_PVP01_0320400.1	4744	4753	.	13.94	CAAGAGCUAC
1-CAASAGCAAC	STREME-1	cds_PVP01_0513800.1	1371	1380	.	13.94	CAAGAGCUAC
1-CAASAGCAAC	STREME-1	cds_PVP01_1255000.1	4554	4563	.	13.94	CAAGAGCUAC
1-CAASAGCAAC	STREME-1	cds_PVP01_0924600.1	648	657	.	13.92	CAAGAUCAUC
1-CAASAGCAAC	STREME-1	cds_PVP01_0616500.1	2871	2880	.	13.92	CAAGAUCAUC
1-CAASAGCAAC	STREME-1	cds_PVP01_0913800.1	12312	12321	.	13.88	CAAGAUCUAC
1-CAASAGCAAC	STREME-1	cds_PVP01_1023900.1	7314	7323	.	13.88	CAAGAUCUAC
1-CAASAGCAAC	STREME-1	cds_PVP01_0534300.1	6177	6186	.	13.88	CAAGAUCUAC
1-CAASAGCAAC	STREME-1	cds_PVP01_1030000.1	4540	4549	.	13.88	CAAGAUCUAC
1-CAASAGCAAC	STREME-1	cds_PVP01_0821200.1	2025	2034	.	13.88	CAAGAUCUAC
1-CAASAGCAAC	STREME-1	cds_PVP01_1133600.1	27	36	.	13.88	CAAGAUCUAC
1-CAASAGCAAC	STREME-1	cds_PVP01_1135200.1	2250	2259	.	13.88	CACUAGCAAC
1-CAASAGCAAC	STREME-1	cds_PVP01_1017200.1	5793	5802	.	13.78	CGAUAUCAAC
1-CAASAGCAAC	STREME-1	cds_PVP01_1313500.1	678	687	.	13.78	CGAUAUCAAC
1-CAASAGCAAC	STREME-1	cds_PVP01_0931900.1	1002	1011	.	13.78	CGAUAUCAAC
1-CAASAGCAAC	STREME-1	cds_PVP01_0935300.1	1524	1533	.	13.77	CAACAGCAUC
1-CAASAGCAAC	STREME-1	cds_PVP01_1316100.1	11562	11571	.	13.77	CAACAGCAUC
1-CAASAGCAAC	STREME-1	cds_PVP01_0415200.1	1980	1989	.	13.77	CAACAGCAUC
1-CAASAGCAAC	STREME-1	cds_PVP01_1456500.1	199	208	.	13.77	CAACAGCAUC
1-CAASAGCAAC	STREME-1	cds_PVP01_1464600.1	1491	1500	.	13.77	CAACAGCAUC
1-CAASAGCAAC	STREME-1	cds_PVP01_0104300.1	8397	8406	.	13.77	CAACAGCAUC
1-CAASAGCAAC	STREME-1	cds_PVP01_0512500.1	272	281	.	13.77	CAACAGCAUC
1-CAASAGCAAC	STREME-1	cds_PVP01_1211000.1	20304	20313	.	13.77	CAACAGCAUC
1-CAASAGCAAC	STREME-1	cds_PVP01_1121400.1	11376	11385	.	13.77	CAACAGCAUC
1-CAASAGCAAC	STREME-1	cds_PVP01_1316000.1	1080	1089	.	13.77	CAACAGCAUC
1-CAASAGCAAC	STREME-1	cds_PVP01_1320900.1	1420	1429	.	13.77	CAACAGCAUC
1-CAASAGCAAC	STREME-1	cds_PVP01_1119800.1	10990	10999	.	13.77	CAACAGCAUC
1-CAASAGCAAC	STREME-1	cds_PVP01_0623800.1	1027	1036	.	13.77	CAACAGCAUC
1-CAASAGCAAC	STREME-1	cds_PVP01_0942800.1	259	268	.	13.77	CAACAGCAUC
1-CAASAGCAAC	STREME-1	cds_PVP01_1445800.1	2220	2229	.	13.77	CAACAGCAUC
1-CAASAGCAAC	STREME-1	cds_PVP01_0906100.1	1129	1138	.	13.77	CAACAGCAUC
1-CAASAGCAAC	STREME-1	cds_PVP01_1217200.1	144	153	.	13.77	CAACAGCAUC
1-CAASAGCAAC	STREME-1	cds_PVP01_1271400.1	1081	1090	.	13.77	CAACAGCAUC
1-CAASAGCAAC	STREME-1	cds_PVP01_0723600.1	888	897	.	13.77	CAACAGCAUC
1-CAASAGCAAC	STREME-1	cds_PVP01_1262500.1	2757	2766	.	13.77	CAACAGCAUC
1-CAASAGCAAC	STREME-1	cds_PVP01_0529800.1	570	579	.	13.73	CAAUAGCUAC
1-CAASAGCAAC	STREME-1	cds_PVP01_0609100.1	750	759	.	13.73	CAAUAGCUAC
1-CAASAGCAAC	STREME-1	cds_PVP01_0703700.1	5547	5556	.	13.73	CAAUAGCUAC
1-CAASAGCAAC	STREME-1	cds_PVP01_1121400.1	21447	21456	.	13.73	CAAUAGCUAC
1-CAASAGCAAC	STREME-1	cds_PVP01_1124500.1	739	748	.	13.73	CAAUAGCUAC
1-CAASAGCAAC	STREME-1	cds_PVP01_1445800.1	1011	1020	.	13.73	CAAUAGCUAC
1-CAASAGCAAC	STREME-1	cds_PVP01_1209200.1	1095	1104	.	13.73	CAAUAGCUAC
1-CAASAGCAAC	STREME-1	cds_PVP01_0927400.1	2754	2763	.	13.73	CAAUAGCUAC
1-CAASAGCAAC	STREME-1	cds_PVP01_1255000.1	3474	3483	.	13.73	CAAUAGCUAC
1-CAASAGCAAC	STREME-1	cds_PVP01_0529800.1	8752	8761	.	13.69	CAACUGCAAC
1-CAASAGCAAC	STREME-1	cds_PVP01_0529800.1	8758	8767	.	13.69	CAACUGCAAC
1-CAASAGCAAC	STREME-1	cds_PVP01_0529800.1	8764	8773	.	13.69	CAACUGCAAC
1-CAASAGCAAC	STREME-1	cds_PVP01_0529800.1	8770	8779	.	13.69	CAACUGCAAC
1-CAASAGCAAC	STREME-1	cds_PVP01_0709000.1	4155	4164	.	13.69	CAACUGCAAC
1-CAASAGCAAC	STREME-1	cds_PVP01_1226900.1	1286	1295	.	13.69	CAACUGCAAC
1-CAASAGCAAC	STREME-1	cds_PVP01_0110400.1	6714	6723	.	13.69	CAACUGCAAC
1-CAASAGCAAC	STREME-1	cds_PVP01_1238400.1	1263	1272	.	13.69	CAACUGCAAC
1-CAASAGCAAC	STREME-1	cds_PVP01_0106700.1	4473	4482	.	13.69	CAACUGCAAC
1-CAASAGCAAC	STREME-1	cds_PVP01_1022500.1	24225	24234	.	13.69	CAACUGCAAC
1-CAASAGCAAC	STREME-1	cds_PVP01_0208800.1	1911	1920	.	13.69	CAACUGCAAC
1-CAASAGCAAC	STREME-1	cds_PVP01_1225400.1	3449	3458	.	13.69	CAACUGCAAC
1-CAASAGCAAC	STREME-1	cds_PVP01_1206500.1	2754	2763	.	13.69	CAACUGCAAC
1-CAASAGCAAC	STREME-1	cds_PVP01_0409600.1	1692	1701	.	13.69	CAACUGCAAC
1-CAASAGCAAC	STREME-1	cds_PVP01_1033900.1	2824	2833	.	13.69	CAACUGCAAC
1-CAASAGCAAC	STREME-1	cds_PVP01_0707000.1	5507	5516	.	13.69	CAACUGCAAC
1-CAASAGCAAC	STREME-1	cds_PVP01_0620400.1	1100	1109	.	13.69	CAACUGCAAC
1-CAASAGCAAC	STREME-1	cds_PVP01_0315600.1	860	869	.	13.69	CAACUGCAAC
1-CAASAGCAAC	STREME-1	cds_PVP01_0814700.1	5881	5890	.	13.69	CAACUGCAAC
1-CAASAGCAAC	STREME-1	cds_PVP01_0814700.1	5887	5896	.	13.69	CAACUGCAAC
1-CAASAGCAAC	STREME-1	cds_PVP01_1023900.1	5426	5435	.	13.69	CAACUGCAAC
1-CAASAGCAAC	STREME-1	cds_PVP01_0606900.1	8869	8878	.	13.69	CAACUGCAAC
1-CAASAGCAAC	STREME-1	cds_PVP01_1119800.1	786	795	.	13.69	CAACUGCAAC
1-CAASAGCAAC	STREME-1	cds_PVP01_1125700.1	660	669	.	13.69	CAACUGCAAC
1-CAASAGCAAC	STREME-1	cds_PVP01_1125700.1	2328	2337	.	13.69	CAACUGCAAC
1-CAASAGCAAC	STREME-1	cds_PVP01_1141300.1	3585	3594	.	13.69	CAACUGCAAC
1-CAASAGCAAC	STREME-1	cds_PVP01_0807700.1	4774	4783	.	13.69	CAACUGCAAC
1-CAASAGCAAC	STREME-1	cds_PVP01_0941300.1	1548	1557	.	13.69	CAACUGCAAC
1-CAASAGCAAC	STREME-1	cds_PVP01_0307100.1	4432	4441	.	13.69	CAACUGCAAC
1-CAASAGCAAC	STREME-1	cds_PVP01_0939000.1	7734	7743	.	13.69	CAACUGCAAC
1-CAASAGCAAC	STREME-1	cds_PVP01_1113900.1	1497	1506	.	13.69	CAACUGCAAC
1-CAASAGCAAC	STREME-1	cds_PVP01_0511400.1	2115	2124	.	13.69	CAACUGCAAC
1-CAASAGCAAC	STREME-1	cds_PVP01_0610000.1	2103	2112	.	13.69	CAACUGCAAC
1-CAASAGCAAC	STREME-1	cds_PVP01_0408300.1	1537	1546	.	13.69	CAACUGCAAC
1-CAASAGCAAC	STREME-1	cds_PVP01_0916700.1	3594	3603	.	13.69	CACGAUCAAC
1-CAASAGCAAC	STREME-1	cds_PVP01_1313300.1	6735	6744	.	13.69	CACGAUCAAC
1-CAASAGCAAC	STREME-1	cds_PVP01_1339500.1	3117	3126	.	13.69	CACGAUCAAC
1-CAASAGCAAC	STREME-1	cds_PVP01_1144400.1	7170	7179	.	13.69	CACGAUCAAC
1-CAASAGCAAC	STREME-1	cds_PVP01_0212200.1	185	194	.	13.69	CACGAUCAAC
1-CAASAGCAAC	STREME-1	cds_PVP01_1025700.1	42	51	.	13.69	CACGAUCAAC
1-CAASAGCAAC	STREME-1	cds_PVP01_1456600.1	771	780	.	13.59	CAAGAGCAUC
1-CAASAGCAAC	STREME-1	cds_PVP01_0319500.1	5286	5295	.	13.59	CAAGAGCAUC
1-CAASAGCAAC	STREME-1	cds_PVP01_0409600.1	912	921	.	13.59	CAAGAGCAUC
1-CAASAGCAAC	STREME-1	cds_PVP01_1322500.1	3872	3881	.	13.59	CAAGAGCAUC
1-CAASAGCAAC	STREME-1	cds_PVP01_0735000.1	630	639	.	13.59	CAAGAGCAUC
1-CAASAGCAAC	STREME-1	cds_PVP01_0732200.1	381	390	.	13.59	CAAGAGCAUC
1-CAASAGCAAC	STREME-1	cds_PVP01_1318000.1	279	288	.	13.59	CAAGAGCAUC
1-CAASAGCAAC	STREME-1	cds_PVP01_1447400.1	2364	2373	.	13.59	CAAGAGCAUC
1-CAASAGCAAC	STREME-1	cds_PVP01_1137400.1	1340	1349	.	13.59	CAAGAGCAUC
1-CAASAGCAAC	STREME-1	cds_PVP01_0817100.1	2496	2505	.	13.59	CAAGAGCAUC
1-CAASAGCAAC	STREME-1	cds_PVP01_1448000.1	1356	1365	.	13.59	CAAGAGCAUC
1-CAASAGCAAC	STREME-1	cds_PVP01_1315700.1	3366	3375	.	13.59	CAAGAGCAUC
1-CAASAGCAAC	STREME-1	cds_PVP01_1340300.1	6381	6390	.	13.59	CAAGAGCAUC
1-CAASAGCAAC	STREME-1	cds_PVP01_1130500.1	3276	3285	.	13.59	CAAGAGCAUC
1-CAASAGCAAC	STREME-1	cds_PVP01_1139900.1	5079	5088	.	13.59	CAAGAGCAUC
1-CAASAGCAAC	STREME-1	cds_PVP01_0927400.1	1386	1395	.	13.59	CAAGAGCAUC
1-CAASAGCAAC	STREME-1	cds_PVP01_1228800.1	4845	4854	.	13.59	CAAGAGCAUC
1-CAASAGCAAC	STREME-1	cds_PVP01_0920000.1	2016	2025	.	13.59	CAAGAGCAUC
1-CAASAGCAAC	STREME-1	cds_PVP01_1022200.1	1083	1092	.	13.59	CAAGAGCAUC
1-CAASAGCAAC	STREME-1	cds_PVP01_0604700.1	2290	2299	.	13.52	CAAGAUCGAC
1-CAASAGCAAC	STREME-1	cds_PVP01_1325700.1	2175	2184	.	13.52	CAAGAUCGAC
1-CAASAGCAAC	STREME-1	cds_PVP01_0939400.1	1776	1785	.	13.52	CAAGAUCGAC
1-CAASAGCAAC	STREME-1	cds_PVP01_1422300.1	2308	2317	.	13.4	CACCAGCAAC
1-CAASAGCAAC	STREME-1	cds_PVP01_0829300.1	1035	1044	.	13.4	CACCAGCAAC
1-CAASAGCAAC	STREME-1	cds_PVP01_1139300.1	3722	3731	.	13.4	CACCAGCAAC
1-CAASAGCAAC	STREME-1	cds_PVP01_1429300.1	1569	1578	.	13.4	CACCAGCAAC
1-CAASAGCAAC	STREME-1	cds_PVP01_1225200.1	816	825	.	13.4	CACCAGCAAC
1-CAASAGCAAC	STREME-1	cds_PVP01_1439300.1	859	868	.	13.4	CACCAGCAAC
1-CAASAGCAAC	STREME-1	cds_PVP01_1210500.1	4440	4449	.	13.4	CACCAGCAAC
1-CAASAGCAAC	STREME-1	cds_PVP01_0607100.1	4761	4770	.	13.4	CACCAGCAAC
1-CAASAGCAAC	STREME-1	cds_PVP01_1266900.1	828	837	.	13.4	CACCAGCAAC
1-CAASAGCAAC	STREME-1	cds_PVP01_0728900.1	3854	3863	.	13.4	CACCAGCAAC
1-CAASAGCAAC	STREME-1	cds_PVP01_0730800.1	2689	2698	.	13.37	CAACAUCAUC
1-CAASAGCAAC	STREME-1	cds_PVP01_0506100.1	474	483	.	13.37	CAACAUCAUC
1-CAASAGCAAC	STREME-1	cds_PVP01_1232700.1	297	306	.	13.37	CAACAUCAUC
1-CAASAGCAAC	STREME-1	cds_PVP01_0414300.1	168	177	.	13.37	CAACAUCAUC
1-CAASAGCAAC	STREME-1	cds_PVP01_1445400.1	4947	4956	.	13.37	CAACAUCAUC
1-CAASAGCAAC	STREME-1	cds_PVP01_1224100.1	711	720	.	13.37	CAACAUCAUC
1-CAASAGCAAC	STREME-1	cds_PVP01_0913800.1	10950	10959	.	13.37	CAACAUCAUC
1-CAASAGCAAC	STREME-1	cds_PVP01_0818800.1	114	123	.	13.37	CAACAUCAUC
1-CAASAGCAAC	STREME-1	cds_PVP01_1011500.1	9944	9953	.	13.37	CAACAUCAUC
1-CAASAGCAAC	STREME-1	cds_PVP01_0406800.1	2292	2301	.	13.37	CAACAUCAUC
1-CAASAGCAAC	STREME-1	cds_PVP01_0211300.1	3509	3518	.	13.37	CAACAUCAUC
1-CAASAGCAAC	STREME-1	cds_PVP01_1267000.1	5697	5706	.	13.37	CAACAUCAUC
1-CAASAGCAAC	STREME-1	cds_PVP01_1425200.1	2307	2316	.	13.37	CAACAUCAUC
1-CAASAGCAAC	STREME-1	cds_PVP01_0712800.1	486	495	.	13.37	CAACAUCAUC
1-CAASAGCAAC	STREME-1	cds_PVP01_1216900.1	528	537	.	13.37	CAACAUCAUC
1-CAASAGCAAC	STREME-1	cds_PVP01_1139900.1	2772	2781	.	13.37	CAACAUCAUC
1-CAASAGCAAC	STREME-1	cds_PVP01_1437300.1	140	149	.	13.37	CAACAUCAUC
1-CAASAGCAAC	STREME-1	cds_PVP01_0730800.1	5	14	.	13.37	CUACAGCAAC
1-CAASAGCAAC	STREME-1	cds_PVP01_0719100.1	228	237	.	13.37	CUACAGCAAC
1-CAASAGCAAC	STREME-1	cds_PVP01_1022500.1	16410	16419	.	13.37	CUACAGCAAC
1-CAASAGCAAC	STREME-1	cds_PVP01_1022500.1	32829	32838	.	13.37	CUACAGCAAC
1-CAASAGCAAC	STREME-1	cds_PVP01_0916700.1	1896	1905	.	13.37	CUACAGCAAC
1-CAASAGCAAC	STREME-1	cds_PVP01_0815000.1	1023	1032	.	13.37	CUACAGCAAC
1-CAASAGCAAC	STREME-1	cds_PVP01_0010200.1	1787	1796	.	13.37	CUACAGCAAC
1-CAASAGCAAC	STREME-1	cds_PVP01_1238700.1	804	813	.	13.37	CUACAGCAAC
1-CAASAGCAAC	STREME-1	cds_PVP01_1208400.1	11787	11796	.	13.37	CUACAGCAAC
1-CAASAGCAAC	STREME-1	cds_PVP01_1025100.1	2019	2028	.	13.37	CUACAGCAAC
1-CAASAGCAAC	STREME-1	cds_PVP01_1023900.1	2973	2982	.	13.37	CUACAGCAAC
1-CAASAGCAAC	STREME-1	cds_PVP01_0606900.1	4297	4306	.	13.37	CUACAGCAAC
1-CAASAGCAAC	STREME-1	cds_PVP01_1119800.1	10816	10825	.	13.37	CUACAGCAAC
1-CAASAGCAAC	STREME-1	cds_PVP01_0304000.1	3351	3360	.	13.37	CUACAGCAAC
1-CAASAGCAAC	STREME-1	cds_PVP01_1469500.1	6828	6837	.	13.37	CUACAGCAAC
1-CAASAGCAAC	STREME-1	cds_PVP01_0923700.1	642	651	.	13.37	CUACAGCAAC
1-CAASAGCAAC	STREME-1	cds_PVP01_0835100.1	3258	3267	.	13.37	CUACAGCAAC
1-CAASAGCAAC	STREME-1	cds_PVP01_0624500.1	820	829	.	13.37	CUACAGCAAC
1-CAASAGCAAC	STREME-1	cds_PVP01_1133600.1	1401	1410	.	13.37	CUACAGCAAC
1-CAASAGCAAC	STREME-1	cds_PVP01_0525700.1	75	84	.	13.37	CUACAGCAAC
1-CAASAGCAAC	STREME-1	cds_PVP01_0908600.1	5640	5649	.	13.37	CUACAGCAAC
1-CAASAGCAAC	STREME-1	cds_PVP01_0908600.1	5754	5763	.	13.37	CUACAGCAAC
1-CAASAGCAAC	STREME-1	cds_PVP01_1306100.1	222	231	.	13.37	CUACAGCAAC
1-CAASAGCAAC	STREME-1	cds_PVP01_0939400.1	10425	10434	.	13.37	CUACAGCAAC
1-CAASAGCAAC	STREME-1	cds_PVP01_1113900.1	5385	5394	.	13.37	CUACAGCAAC
1-CAASAGCAAC	STREME-1	cds_PVP01_0729100.1	3907	3916	.	13.37	CUACAGCAAC
1-CAASAGCAAC	STREME-1	cds_PVP01_0839000.1	52	61	.	13.37	CUACAGCAAC
1-CAASAGCAAC	STREME-1	cds_PVP01_1456600.1	795	804	.	13.37	CAAUAGCAUC
1-CAASAGCAAC	STREME-1	cds_PVP01_1456600.1	807	816	.	13.37	CAAUAGCAUC
1-CAASAGCAAC	STREME-1	cds_PVP01_1264300.1	2956	2965	.	13.37	CAAUAGCAUC
1-CAASAGCAAC	STREME-1	cds_PVP01_1318000.1	2292	2301	.	13.37	CAAUAGCAUC
1-CAASAGCAAC	STREME-1	cds_PVP01_0105700.1	397	406	.	13.36	CACGAGCAAC
1-CAASAGCAAC	STREME-1	cds_PVP01_0815000.1	5643	5652	.	13.36	CACGAGCAAC
1-CAASAGCAAC	STREME-1	cds_PVP01_0309100.1	585	594	.	13.36	CACGAGCAAC
1-CAASAGCAAC	STREME-1	cds_PVP01_1237600.1	451	460	.	13.36	CACGAGCAAC
1-CAASAGCAAC	STREME-1	cds_PVP01_1211000.1	471	480	.	13.36	CACGAGCAAC
1-CAASAGCAAC	STREME-1	cds_PVP01_0905700.1	3631	3640	.	13.36	CACGAGCAAC
1-CAASAGCAAC	STREME-1	cds_PVP01_0204500.1	4476	4485	.	13.36	CACGAGCAAC
1-CAASAGCAAC	STREME-1	cds_PVP01_0720600.1	1824	1833	.	13.36	CACGAGCAAC
1-CAASAGCAAC	STREME-1	cds_PVP01_0821200.1	57	66	.	13.36	CACGAGCAAC
1-CAASAGCAAC	STREME-1	cds_PVP01_0525900.1	303	312	.	13.36	CACGAGCAAC
1-CAASAGCAAC	STREME-1	cds_PVP01_0807700.1	429	438	.	13.36	CACGAGCAAC
1-CAASAGCAAC	STREME-1	cds_PVP01_1451400.1	4910	4919	.	13.36	CACGAGCAAC
1-CAASAGCAAC	STREME-1	cds_PVP01_1329900.1	2394	2403	.	13.36	CACGAGCAAC
1-CAASAGCAAC	STREME-1	cds_PVP01_0730800.1	3001	3010	.	13.35	CAAGACCAAC
1-CAASAGCAAC	STREME-1	cds_PVP01_0829900.1	1130	1139	.	13.35	CAAGACCAAC
1-CAASAGCAAC	STREME-1	cds_PVP01_1136400.1	375	384	.	13.35	CAAGACCAAC
1-CAASAGCAAC	STREME-1	cds_PVP01_0932800.1	1335	1344	.	13.35	CAAGACCAAC
1-CAASAGCAAC	STREME-1	cds_PVP01_1121400.1	19770	19779	.	13.35	CAAGACCAAC
1-CAASAGCAAC	STREME-1	cds_PVP01_1203100.1	297	306	.	13.35	CAAGACCAAC
1-CAASAGCAAC	STREME-1	cds_PVP01_1308000.1	4053	4062	.	13.35	CAAGACCAAC
1-CAASAGCAAC	STREME-1	cds_PVP01_1328600.1	630	639	.	13.35	CAAGACCAAC
1-CAASAGCAAC	STREME-1	cds_PVP01_0409300.1	3884	3893	.	13.35	CAAGACCAAC
1-CAASAGCAAC	STREME-1	cds_PVP01_1014400.1	3618	3627	.	13.35	CAAGACCAAC
1-CAASAGCAAC	STREME-1	cds_PVP01_0102600.1	133	142	.	13.35	CAAGACCAAC
1-CAASAGCAAC	STREME-1	cds_PVP01_0212100.1	1357	1366	.	13.33	CAACAUCUAC
1-CAASAGCAAC	STREME-1	cds_PVP01_0520500.1	1041	1050	.	13.33	CAACAUCUAC
1-CAASAGCAAC	STREME-1	cds_PVP01_1464800.1	733	742	.	13.33	CAACAUCUAC
1-CAASAGCAAC	STREME-1	cds_PVP01_1312300.1	2247	2256	.	13.33	CAACAUCUAC
1-CAASAGCAAC	STREME-1	cds_PVP01_1215100.1	3162	3171	.	13.33	CAACAUCUAC
1-CAASAGCAAC	STREME-1	cds_PVP01_0304000.1	6651	6660	.	13.33	CAACAUCUAC
1-CAASAGCAAC	STREME-1	cds_PVP01_0817100.1	2289	2298	.	13.33	CAACAUCUAC
1-CAASAGCAAC	STREME-1	cds_PVP01_0817100.1	3555	3564	.	13.33	CAACAUCUAC
1-CAASAGCAAC	STREME-1	cds_PVP01_0604700.1	2065	2074	.	13.33	CAACAUCUAC
1-CAASAGCAAC	STREME-1	cds_PVP01_0417700.1	2508	2517	.	13.33	CAACAUCUAC
1-CAASAGCAAC	STREME-1	cds_PVP01_0615000.1	2121	2130	.	13.33	CAACAUCUAC
1-CAASAGCAAC	STREME-1	cds_PVP01_0727700.1	219	228	.	13.33	CAACAUCUAC
1-CAASAGCAAC	STREME-1	cds_PVP01_1414500.1	4293	4302	.	13.33	CAACAUCUAC
1-CAASAGCAAC	STREME-1	cds_PVP01_0212100.1	1312	1321	.	13.28	CAACAGCGAC
1-CAASAGCAAC	STREME-1	cds_PVP01_0822600.1	423	432	.	13.28	CAACAGCGAC
1-CAASAGCAAC	STREME-1	cds_PVP01_0529300.1	3999	4008	.	13.28	CAACAGCGAC
1-CAASAGCAAC	STREME-1	cds_PVP01_0529300.1	8037	8046	.	13.28	CAACAGCGAC
1-CAASAGCAAC	STREME-1	cds_PVP01_1206500.1	3504	3513	.	13.28	CAACAGCGAC
1-CAASAGCAAC	STREME-1	cds_PVP01_1440900.1	309	318	.	13.28	CAACAGCGAC
1-CAASAGCAAC	STREME-1	cds_PVP01_1125700.1	3348	3357	.	13.28	CAACAGCGAC
1-CAASAGCAAC	STREME-1	cds_PVP01_1211100.1	78	87	.	13.28	CAACAGCGAC
1-CAASAGCAAC	STREME-1	cds_PVP01_1343200.1	1035	1044	.	13.28	CAACAGCGAC
1-CAASAGCAAC	STREME-1	cds_PVP01_0417000.1	1422	1431	.	13.28	CAACAGCGAC
1-CAASAGCAAC	STREME-1	cds_PVP01_1306100.1	732	741	.	13.28	CAACAGCGAC
1-CAASAGCAAC	STREME-1	cds_PVP01_0832500.1	1155	1164	.	13.28	CAACAGCGAC
1-CAASAGCAAC	STREME-1	cds_PVP01_0516600.1	3291	3300	.	13.28	CAACAGCGAC
1-CAASAGCAAC	STREME-1	cds_PVP01_1020300.1	2106	2115	.	13.28	CAACAGCGAC
1-CAASAGCAAC	STREME-1	cds_PVP01_1124900.1	8577	8586	.	13.28	CAACAGCGAC
1-CAASAGCAAC	STREME-1	cds_PVP01_1135000.1	1101	1110	.	13.25	CAAGUGCAAC
1-CAASAGCAAC	STREME-1	cds_PVP01_0616600.1	1782	1791	.	13.25	CAAGUGCAAC
1-CAASAGCAAC	STREME-1	cds_PVP01_0715100.1	222	231	.	13.25	CAAGUGCAAC
1-CAASAGCAAC	STREME-1	cds_PVP01_0924600.1	909	918	.	13.25	CAAGUGCAAC
1-CAASAGCAAC	STREME-1	cds_PVP01_0734500.1	2491	2500	.	13.25	CAAGUGCAAC
1-CAASAGCAAC	STREME-1	cds_PVP01_0917400.1	979	988	.	13.25	CAAGUGCAAC
1-CAASAGCAAC	STREME-1	cds_PVP01_1135500.1	2341	2350	.	13.25	CAAGUGCAAC
1-CAASAGCAAC	STREME-1	cds_PVP01_0613600.1	1226	1235	.	13.25	CAAGUGCAAC
1-CAASAGCAAC	STREME-1	cds_PVP01_0623800.1	2826	2835	.	13.25	CAAGUGCAAC
1-CAASAGCAAC	STREME-1	cds_PVP01_0942800.1	3891	3900	.	13.25	CAAGUGCAAC
1-CAASAGCAAC	STREME-1	cds_PVP01_0210400.1	2991	3000	.	13.25	CAAGUGCAAC
1-CAASAGCAAC	STREME-1	cds_PVP01_0801600.1	1564	1573	.	13.25	CAAGUGCAAC
1-CAASAGCAAC	STREME-1	cds_PVP01_0801600.1	1582	1591	.	13.25	CAAGUGCAAC
1-CAASAGCAAC	STREME-1	cds_PVP01_1301900.1	5413	5422	.	13.25	CAAGUGCAAC
1-CAASAGCAAC	STREME-1	cds_PVP01_0722500.1	2189	2198	.	13.25	CAAGUGCAAC
1-CAASAGCAAC	STREME-1	cds_PVP01_0807800.1	7512	7521	.	13.25	CAAGUGCAAC
1-CAASAGCAAC	STREME-1	cds_PVP01_0706700.1	1332	1341	.	13.25	CAAGUGCAAC
1-CAASAGCAAC	STREME-1	cds_PVP01_0408300.1	732	741	.	13.25	CAAGUGCAAC
1-CAASAGCAAC	STREME-1	cds_PVP01_0936000.1	1391	1400	.	13.25	CAAGUGCAAC
1-CAASAGCAAC	STREME-1	cds_PVP01_0829800.1	1197	1206	.	13.2	CGACAGCUAC
1-CAASAGCAAC	STREME-1	cds_PVP01_1457300.1	4653	4662	.	13.2	CGACAGCUAC
1-CAASAGCAAC	STREME-1	cds_PVP01_1340300.1	2841	2850	.	13.2	CGACAGCUAC
1-CAASAGCAAC	STREME-1	cds_PVP01_0813600.1	2676	2685	.	13.2	CGACAGCUAC
1-CAASAGCAAC	STREME-1	cds_PVP01_0713300.1	3003	3012	.	13.17	CAAGUUCAAC
1-CAASAGCAAC	STREME-1	cds_PVP01_1139300.1	3755	3764	.	13.17	CAAGUUCAAC
1-CAASAGCAAC	STREME-1	cds_PVP01_1452000.1	2565	2574	.	13.17	CAAGUUCAAC
1-CAASAGCAAC	STREME-1	cds_PVP01_1233400.1	687	696	.	13.17	CAAGUUCAAC
1-CAASAGCAAC	STREME-1	cds_PVP01_1312500.1	1613	1622	.	13.17	CAAGUUCAAC
1-CAASAGCAAC	STREME-1	cds_PVP01_1130500.1	543	552	.	13.17	CAAGUUCAAC
1-CAASAGCAAC	STREME-1	cds_PVP01_0728900.1	2284	2293	.	13.17	CAAGUUCAAC
1-CAASAGCAAC	STREME-1	cds_PVP01_1139900.1	12285	12294	.	13.17	CAAGUUCAAC
1-CAASAGCAAC	STREME-1	cds_PVP01_1316100.1	7638	7647	.	13.1	CAAGAGCGAC
1-CAASAGCAAC	STREME-1	cds_PVP01_0410000.1	126	135	.	13.1	CAAGAGCGAC
1-CAASAGCAAC	STREME-1	cds_PVP01_1225400.1	2595	2604	.	13.1	CAAGAGCGAC
1-CAASAGCAAC	STREME-1	cds_PVP01_1458300.1	4048	4057	.	13.1	CAAGAGCGAC
1-CAASAGCAAC	STREME-1	cds_PVP01_0725000.1	3138	3147	.	13.1	CAAGAGCGAC
1-CAASAGCAAC	STREME-1	cds_PVP01_0523400.1	510	519	.	13.1	CAAGAGCGAC
1-CAASAGCAAC	STREME-1	cds_PVP01_0917400.1	2609	2618	.	13.1	CAAGAGCGAC
1-CAASAGCAAC	STREME-1	cds_PVP01_1142900.1	2262	2271	.	13.04	CUAUAGCAAC
1-CAASAGCAAC	STREME-1	cds_PVP01_1228800.1	2070	2079	.	13.04	CUAUAGCAAC
1-CAASAGCAAC	STREME-1	cds_PVP01_0905200.1	141	150	.	13.03	CAACUUCAAC
1-CAASAGCAAC	STREME-1	cds_PVP01_1402700.1	3	12	.	13.03	CAACUUCAAC
1-CAASAGCAAC	STREME-1	cds_PVP01_1305400.1	2856	2865	.	13.03	CAACUUCAAC
1-CAASAGCAAC	STREME-1	cds_PVP01_0928700.1	5820	5829	.	13.03	CAACUUCAAC
1-CAASAGCAAC	STREME-1	cds_PVP01_0945900.1	3291	3300	.	13.03	CAACUUCAAC
1-CAASAGCAAC	STREME-1	cds_PVP01_1424300.1	834	843	.	13.03	CAACUUCAAC
1-CAASAGCAAC	STREME-1	cds_PVP01_0732200.1	291	300	.	13.03	CAACUUCAAC
1-CAASAGCAAC	STREME-1	cds_PVP01_0907900.1	1428	1437	.	13.03	CAACUUCAAC
1-CAASAGCAAC	STREME-1	cds_PVP01_0615300.1	1281	1290	.	13.03	CAACUUCAAC
1-CAASAGCAAC	STREME-1	cds_PVP01_0519500.1	4146	4155	.	13.03	CAACUUCAAC
1-CAASAGCAAC	STREME-1	cds_PVP01_1121400.1	16089	16098	.	13.03	CAACUUCAAC
1-CAASAGCAAC	STREME-1	cds_PVP01_0921700.1	2335	2344	.	13.03	CAACUUCAAC
1-CAASAGCAAC	STREME-1	cds_PVP01_0801700.1	105	114	.	13.03	CAACUUCAAC
1-CAASAGCAAC	STREME-1	cds_PVP01_1312900.1	2400	2409	.	13.03	CAACUUCAAC
1-CAASAGCAAC	STREME-1	cds_PVP01_1130500.1	15	24	.	13.03	CAACUUCAAC
1-CAASAGCAAC	STREME-1	cds_PVP01_0706700.1	4986	4995	.	13.03	CAACUUCAAC
1-CAASAGCAAC	STREME-1	cds_PVP01_0110400.1	8676	8685	.	13.01	CACCAUCAAC
1-CAASAGCAAC	STREME-1	cds_PVP01_1022500.1	16194	16203	.	13.01	CACCAUCAAC
1-CAASAGCAAC	STREME-1	cds_PVP01_1328700.1	2370	2379	.	13.01	CACCAUCAAC
1-CAASAGCAAC	STREME-1	cds_PVP01_0117600.1	2037	2046	.	13.01	CACCAUCAAC
1-CAASAGCAAC	STREME-1	cds_PVP01_0305300.1	1996	2005	.	13.01	CACCAUCAAC
1-CAASAGCAAC	STREME-1	cds_PVP01_1441400.1	78	87	.	13.01	CACCAUCAAC
1-CAASAGCAAC	STREME-1	cds_PVP01_0921600.1	246	255	.	13.01	CACCAUCAAC
1-CAASAGCAAC	STREME-1	cds_PVP01_1316000.1	4224	4233	.	13.01	CACCAUCAAC
1-CAASAGCAAC	STREME-1	cds_PVP01_1466800.1	2097	2106	.	13.01	CACCAUCAAC
1-CAASAGCAAC	STREME-1	cds_PVP01_0818400.1	7164	7173	.	13.01	CACCAUCAAC
1-CAASAGCAAC	STREME-1	cds_PVP01_1411700.1	48	57	.	13.01	CACCAUCAAC
1-CAASAGCAAC	STREME-1	cds_PVP01_0615000.1	2556	2565	.	13.01	CACCAUCAAC
1-CAASAGCAAC	STREME-1	cds_PVP01_0110400.1	5302	5311	.	12.98	CUACAUCAAC
1-CAASAGCAAC	STREME-1	cds_PVP01_0116000.1	6648	6657	.	12.98	CUACAUCAAC
1-CAASAGCAAC	STREME-1	cds_PVP01_0935100.1	6624	6633	.	12.98	CUACAUCAAC
1-CAASAGCAAC	STREME-1	cds_PVP01_0310100.1	3036	3045	.	12.98	CUACAUCAAC
1-CAASAGCAAC	STREME-1	cds_PVP01_1442400.1	1968	1977	.	12.98	CUACAUCAAC
1-CAASAGCAAC	STREME-1	cds_PVP01_0803200.1	4263	4272	.	12.98	CUACAUCAAC
1-CAASAGCAAC	STREME-1	cds_PVP01_1418000.1	1269	1278	.	12.98	CUACAUCAAC
1-CAASAGCAAC	STREME-1	cds_PVP01_1023900.1	919	928	.	12.98	CUACAUCAAC
1-CAASAGCAAC	STREME-1	cds_PVP01_0703000.1	3753	3762	.	12.98	CUACAUCAAC
1-CAASAGCAAC	STREME-1	cds_PVP01_1029200.1	7974	7983	.	12.98	CUACAUCAAC
1-CAASAGCAAC	STREME-1	cds_PVP01_1449500.1	438	447	.	12.98	CUACAUCAAC
1-CAASAGCAAC	STREME-1	cds_PVP01_1340300.1	13854	13863	.	12.98	CUACAUCAAC
1-CAASAGCAAC	STREME-1	cds_PVP01_1135200.1	2178	2187	.	12.98	CUACAUCAAC
1-CAASAGCAAC	STREME-1	cds_PVP01_1132900.1	1494	1503	.	12.98	CAACAUCGAC
1-CAASAGCAAC	STREME-1	cds_PVP01_0919300.1	1618	1627	.	12.98	CAACAUCGAC
1-CAASAGCAAC	STREME-1	cds_PVP01_0520500.1	2013	2022	.	12.98	CAACAUCGAC
1-CAASAGCAAC	STREME-1	cds_PVP01_1211000.1	8427	8436	.	12.98	CAACAUCGAC
1-CAASAGCAAC	STREME-1	cds_PVP01_1106300.1	1380	1389	.	12.98	CAACAUCGAC
1-CAASAGCAAC	STREME-1	cds_PVP01_1142200.1	392	401	.	12.98	CAACAUCGAC
1-CAASAGCAAC	STREME-1	cds_PVP01_1266900.1	2400	2409	.	12.98	CAACAUCGAC
1-CAASAGCAAC	STREME-1	cds_PVP01_1448000.1	234	243	.	12.98	CAACAUCGAC
1-CAASAGCAAC	STREME-1	cds_PVP01_0307100.1	3297	3306	.	12.98	CAACAUCGAC
1-CAASAGCAAC	STREME-1	cds_PVP01_1340300.1	9744	9753	.	12.98	CAACAUCGAC
1-CAASAGCAAC	STREME-1	cds_PVP01_0807800.1	105	114	.	12.98	CAACAUCGAC
1-CAASAGCAAC	STREME-1	cds_PVP01_0942800.1	6675	6684	.	12.93	CGAUAGCUAC
1-CAASAGCAAC	STREME-1	cds_PVP01_0906100.1	1237	1246	.	12.93	CGAUAGCUAC
1-CAASAGCAAC	STREME-1	cds_PVP01_1026000.1	561	570	.	12.93	CGAUAGCUAC
1-CAASAGCAAC	STREME-1	cds_PVP01_0213800.1	7146	7155	.	12.89	CAAUAGCGAC
1-CAASAGCAAC	STREME-1	cds_PVP01_0214800.1	6849	6858	.	12.89	CAAUAGCGAC
1-CAASAGCAAC	STREME-1	cds_PVP01_1220600.1	906	915	.	12.89	CAAUAGCGAC
1-CAASAGCAAC	STREME-1	cds_PVP01_1220600.1	942	951	.	12.89	CAAUAGCGAC
1-CAASAGCAAC	STREME-1	cds_PVP01_0715400.1	1125	1134	.	12.89	CAAUAGCGAC
1-CAASAGCAAC	STREME-1	cds_PVP01_1105700.1	6996	7005	.	12.89	CAAUAGCGAC
1-CAASAGCAAC	STREME-1	cds_PVP01_1308000.1	3774	3783	.	12.89	CAAUAGCGAC
1-CAASAGCAAC	STREME-1	cds_PVP01_0104500.1	2568	2577	.	12.85	CGACAGCAUC
1-CAASAGCAAC	STREME-1	cds_PVP01_1143100.1	1731	1740	.	12.85	CGACAGCAUC
1-CAASAGCAAC	STREME-1	cds_PVP01_0829800.1	2640	2649	.	12.85	CGACAGCAUC
1-CAASAGCAAC	STREME-1	cds_PVP01_0715400.1	2586	2595	.	12.85	CGACAGCAUC
1-CAASAGCAAC	STREME-1	cds_PVP01_1235400.1	1416	1425	.	12.85	CGACAGCAUC
1-CAASAGCAAC	STREME-1	cds_PVP01_1024200.1	4536	4545	.	12.85	CGACAGCAUC
1-CAASAGCAAC	STREME-1	cds_PVP01_0116000.1	8079	8088	.	12.78	CGACUGCAAC
1-CAASAGCAAC	STREME-1	cds_PVP01_1445400.1	921	930	.	12.78	CGACUGCAAC
1-CAASAGCAAC	STREME-1	cds_PVP01_0112000.1	321	330	.	12.78	CGACUGCAAC
1-CAASAGCAAC	STREME-1	cds_PVP01_0920300.1	558	567	.	12.78	CGACUGCAAC
1-CAASAGCAAC	STREME-1	cds_PVP01_0114000.1	1345	1354	.	12.78	CGACUGCAAC
1-CAASAGCAAC	STREME-1	cds_PVP01_1438600.1	1565	1574	.	12.78	CGACUGCAAC
1-CAASAGCAAC	STREME-1	cds_PVP01_1139900.1	1776	1785	.	12.78	CGACUGCAAC
1-CAASAGCAAC	STREME-1	cds_PVP01_1014400.1	6168	6177	.	12.78	CGACUGCAAC
1-CAASAGCAAC	STREME-1	cds_PVP01_1144800.1	1380	1389	.	12.78	CAACAGUAAC
1-CAASAGCAAC	STREME-1	cds_PVP01_1260500.1	3243	3252	.	12.78	CAACAGUAAC
1-CAASAGCAAC	STREME-1	cds_PVP01_1238700.1	2148	2157	.	12.78	CAACAGUAAC
1-CAASAGCAAC	STREME-1	cds_PVP01_1208400.1	13260	13269	.	12.78	CAACAGUAAC
1-CAASAGCAAC	STREME-1	cds_PVP01_1011500.1	19961	19970	.	12.78	CAACAGUAAC
1-CAASAGCAAC	STREME-1	cds_PVP01_0720600.1	3513	3522	.	12.78	CAACAGUAAC
1-CAASAGCAAC	STREME-1	cds_PVP01_1419700.1	2022	2031	.	12.78	CAACAGUAAC
1-CAASAGCAAC	STREME-1	cds_PVP01_1437300.1	1063	1072	.	12.78	CAACAGUAAC
1-CAASAGCAAC	STREME-1	cds_PVP01_0719100.1	33	42	.	12.75	CAACACCAAC
1-CAASAGCAAC	STREME-1	cds_PVP01_1256500.1	3831	3840	.	12.75	CAACACCAAC
1-CAASAGCAAC	STREME-1	cds_PVP01_0822800.1	5247	5256	.	12.75	CAACACCAAC
1-CAASAGCAAC	STREME-1	cds_PVP01_0304600.1	951	960	.	12.75	CAACACCAAC
1-CAASAGCAAC	STREME-1	cds_PVP01_0529800.1	1800	1809	.	12.7	CGAGAGCUAC
1-CAASAGCAAC	STREME-1	cds_PVP01_0529800.1	5136	5145	.	12.7	CGAGAGCUAC
1-CAASAGCAAC	STREME-1	cds_PVP01_0928700.1	6195	6204	.	12.7	CGAGAGCUAC
1-CAASAGCAAC	STREME-1	cds_PVP01_1445400.1	3690	3699	.	12.7	CGAGAGCUAC
1-CAASAGCAAC	STREME-1	cds_PVP01_1004500.1	1629	1638	.	12.7	CGAGAGCUAC
1-CAASAGCAAC	STREME-1	cds_PVP01_0609100.1	9418	9427	.	12.7	CGAGAGCUAC
1-CAASAGCAAC	STREME-1	cds_PVP01_0725000.1	148	157	.	12.7	CGAGAGCUAC
1-CAASAGCAAC	STREME-1	cds_PVP01_1445800.1	1674	1683	.	12.7	CGAGAGCUAC
1-CAASAGCAAC	STREME-1	cds_PVP01_0320400.1	442	451	.	12.7	CGAGAGCUAC
1-CAASAGCAAC	STREME-1	cds_PVP01_0709600.1	2901	2910	.	12.7	CGAGAGCUAC
1-CAASAGCAAC	STREME-1	cds_PVP01_0604700.1	2659	2668	.	12.7	CGAGAGCUAC
1-CAASAGCAAC	STREME-1	cds_PVP01_0916600.1	1084	1093	.	12.68	CGAGAUCAUC
1-CAASAGCAAC	STREME-1	cds_PVP01_1346500.1	48	57	.	12.68	CGAGAUCAUC
1-CAASAGCAAC	STREME-1	cds_PVP01_0907900.1	2061	2070	.	12.68	CGAGAUCAUC
1-CAASAGCAAC	STREME-1	cds_PVP01_1141300.1	1920	1929	.	12.68	CGAGAUCAUC
1-CAASAGCAAC	STREME-1	cds_PVP01_0210400.1	3027	3036	.	12.68	CGAGAUCAUC
1-CAASAGCAAC	STREME-1	cds_PVP01_0316400.1	657	666	.	12.68	CGAGAUCAUC
1-CAASAGCAAC	STREME-1	cds_PVP01_1329500.1	3147	3156	.	12.63	CGAGAUCUAC
1-CAASAGCAAC	STREME-1	cds_PVP01_1120100.1	1689	1698	.	12.6	CAAGAGUAAC
1-CAASAGCAAC	STREME-1	cds_PVP01_1306100.1	6923	6932	.	12.6	CAAGAGUAAC
1-CAASAGCAAC	STREME-1	cds_PVP01_1139900.1	8598	8607	.	12.6	CAAGAGUAAC
1-CAASAGCAAC	STREME-1	cds_PVP01_0118100.1	3795	3804	.	12.6	CAAGAGUAAC
1-CAASAGCAAC	STREME-1	cds_PVP01_1343700.1	1467	1476	.	12.58	CGAUAGCAUC
1-CAASAGCAAC	STREME-1	cds_PVP01_0105700.1	6457	6466	.	12.57	CAACAGCCAC
1-CAASAGCAAC	STREME-1	cds_PVP01_0105700.1	6475	6484	.	12.57	CAACAGCCAC
1-CAASAGCAAC	STREME-1	cds_PVP01_0105700.1	6493	6502	.	12.57	CAACAGCCAC
1-CAASAGCAAC	STREME-1	cds_PVP01_0105700.1	6511	6520	.	12.57	CAACAGCCAC
1-CAASAGCAAC	STREME-1	cds_PVP01_0105700.1	6529	6538	.	12.57	CAACAGCCAC
1-CAASAGCAAC	STREME-1	cds_PVP01_1033900.1	1864	1873	.	12.57	CAACAGCCAC
1-CAASAGCAAC	STREME-1	cds_PVP01_1442400.1	2478	2487	.	12.57	CAACAGCCAC
1-CAASAGCAAC	STREME-1	cds_PVP01_0519800.1	1430	1439	.	12.57	CAACAGCCAC
1-CAASAGCAAC	STREME-1	cds_PVP01_0731500.1	4082	4091	.	12.46	CGACAUCAUC
1-CAASAGCAAC	STREME-1	cds_PVP01_0610200.1	2134	2143	.	12.46	CGACAUCAUC
1-CAASAGCAAC	STREME-1	cds_PVP01_1448000.1	240	249	.	12.46	CGACAUCAUC
1-CAASAGCAAC	STREME-1	cds_PVP01_1217000.1	1500	1509	.	12.46	CGACAUCAUC
1-CAASAGCAAC	STREME-1	cds_PVP01_1130500.1	552	561	.	12.46	CGACAUCAUC
1-CAASAGCAAC	STREME-1	cds_PVP01_0316400.1	1482	1491	.	12.46	CGACAUCAUC
1-CAASAGCAAC	STREME-1	cds_PVP01_1022500.1	5514	5523	.	12.41	CGACAUCUAC
1-CAASAGCAAC	STREME-1	cds_PVP01_1312200.1	660	669	.	12.41	CGACAUCUAC
1-CAASAGCAAC	STREME-1	cds_PVP01_1428700.1	3864	3873	.	12.41	CGACAUCUAC
1-CAASAGCAAC	STREME-1	cds_PVP01_1023900.1	5760	5769	.	12.41	CGACAUCUAC
1-CAASAGCAAC	STREME-1	cds_PVP01_1447000.1	6225	6234	.	12.41	CGACAUCUAC
1-CAASAGCAAC	STREME-1	cds_PVP01_1251300.1	2271	2280	.	12.41	CGACAUCUAC
1-CAASAGCAAC	STREME-1	cds_PVP01_1113900.1	4263	4272	.	12.41	CGACAUCUAC
1-CAASAGCAAC	STREME-1	cds_PVP01_0521100.1	14	23	.	12.4	CGCUAGCAAC
1-CAASAGCAAC	STREME-1	cds_PVP01_1201600.1	726	735	.	12.4	CGCUAGCAAC
1-CAASAGCAAC	STREME-1	cds_PVP01_1316000.1	3696	3705	.	12.4	CGCUAGCAAC
1-CAASAGCAAC	STREME-1	cds_PVP01_1131100.1	825	834	.	12.4	CGCUAGCAAC
1-CAASAGCAAC	STREME-1	cds_PVP01_0417300.1	2001	2010	.	12.39	CAAGAGCCAC
1-CAASAGCAAC	STREME-1	cds_PVP01_0208800.1	2055	2064	.	12.39	CAAGAGCCAC
1-CAASAGCAAC	STREME-1	cds_PVP01_1305400.1	1542	1551	.	12.39	CAAGAGCCAC
1-CAASAGCAAC	STREME-1	cds_PVP01_1033900.1	1948	1957	.	12.39	CAAGAGCCAC
1-CAASAGCAAC	STREME-1	cds_PVP01_1033900.1	2515	2524	.	12.39	CAAGAGCCAC
1-CAASAGCAAC	STREME-1	cds_PVP01_1033900.1	2533	2542	.	12.39	CAAGAGCCAC
1-CAASAGCAAC	STREME-1	cds_PVP01_1438700.1	327	336	.	12.39	CAAGAGCCAC
1-CAASAGCAAC	STREME-1	cds_PVP01_0714800.1	5572	5581	.	12.39	CAAGAGCCAC
1-CAASAGCAAC	STREME-1	cds_PVP01_1104900.1	747	756	.	12.39	CAAGAGCCAC
1-CAASAGCAAC	STREME-1	cds_PVP01_0308400.1	1186	1195	.	12.39	CAAGAGCCAC
1-CAASAGCAAC	STREME-1	cds_PVP01_1004800.1	2172	2181	.	12.39	CAAGAGCCAC
1-CAASAGCAAC	STREME-1	cds_PVP01_1123500.1	1431	1440	.	12.39	CAAGAGCCAC
1-CAASAGCAAC	STREME-1	cds_PVP01_1211700.1	159	168	.	12.38	CAAUAGUAAC
1-CAASAGCAAC	STREME-1	cds_PVP01_0000190.1	525	534	.	12.38	CAAUAGUAAC
1-CAASAGCAAC	STREME-1	cds_PVP01_0701100.1	3956	3965	.	12.38	CAAUAGUAAC
1-CAASAGCAAC	STREME-1	cds_PVP01_1264300.1	6748	6757	.	12.36	CGACAGCGAC
1-CAASAGCAAC	STREME-1	cds_PVP01_1318000.1	1542	1551	.	12.36	CGACAGCGAC
1-CAASAGCAAC	STREME-1	cds_PVP01_1104900.1	720	729	.	12.36	CGACAGCGAC
1-CAASAGCAAC	STREME-1	cds_PVP01_1147700.1	1113	1122	.	12.36	CGACAGCGAC
1-CAASAGCAAC	STREME-1	cds_PVP01_1215100.1	1785	1794	.	12.36	CGACAGCGAC
1-CAASAGCAAC	STREME-1	cds_PVP01_1139900.1	10281	10290	.	12.36	CGACAGCGAC
1-CAASAGCAAC	STREME-1	cds_PVP01_0529800.1	8049	8058	.	12.34	CGAGAGCAUC
1-CAASAGCAAC	STREME-1	cds_PVP01_1309100.1	435	444	.	12.34	CGAGAGCAUC
1-CAASAGCAAC	STREME-1	cds_PVP01_0311300.1	2460	2469	.	12.34	CGAGAGCAUC
1-CAASAGCAAC	STREME-1	cds_PVP01_1017200.1	6021	6030	.	12.34	CGAGAGCAUC
1-CAASAGCAAC	STREME-1	cds_PVP01_1260500.1	237	246	.	12.34	CGAGAGCAUC
1-CAASAGCAAC	STREME-1	cds_PVP01_1228700.1	201	210	.	12.34	CGAGAGCAUC
1-CAASAGCAAC	STREME-1	cds_PVP01_1404700.1	20712	20721	.	12.34	CGAGAGCAUC
1-CAASAGCAAC	STREME-1	cds_PVP01_1256500.1	4419	4428	.	12.32	CAAUUGCAAC
1-CAASAGCAAC	STREME-1	cds_PVP01_0623600.1	962	971	.	12.32	CAAUUGCAAC
1-CAASAGCAAC	STREME-1	cds_PVP01_0416800.1	1596	1605	.	12.32	CAAUUGCAAC
1-CAASAGCAAC	STREME-1	cds_PVP01_1308000.1	1902	1911	.	12.32	CAAUUGCAAC
1-CAASAGCAAC	STREME-1	cds_PVP01_1313300.1	5916	5925	.	12.32	CAAUUGCAAC
1-CAASAGCAAC	STREME-1	cds_PVP01_1135300.1	9435	9444	.	12.28	CGAGAUCGAC
1-CAASAGCAAC	STREME-1	cds_PVP01_1328600.1	705	714	.	12.28	CGAGAUCGAC
1-CAASAGCAAC	STREME-1	cds_PVP01_0936900.1	8988	8997	.	12.28	CGAGAUCGAC
1-CAASAGCAAC	STREME-1	cds_PVP01_1139900.1	5547	5556	.	12.28	CGAGAUCGAC
1-CAASAGCAAC	STREME-1	cds_PVP01_1450900.1	1377	1386	.	12.28	CGCGAUCAAC
1-CAASAGCAAC	STREME-1	cds_PVP01_0941100.1	267	276	.	12.28	CGCGAUCAAC
1-CAASAGCAAC	STREME-1	cds_PVP01_1418000.1	873	882	.	12.22	CAAUAUCAUC
1-CAASAGCAAC	STREME-1	cds_PVP01_0505800.1	1299	1308	.	12.22	CAAUAUCAUC
1-CAASAGCAAC	STREME-1	cds_PVP01_1402400.1	1974	1983	.	12.22	CAAUAUCAUC
1-CAASAGCAAC	STREME-1	cds_PVP01_1271200.1	218	227	.	12.22	CUAGAUCUAC
1-CAASAGCAAC	STREME-1	cds_PVP01_1136900.1	1275	1284	.	12.19	CGCCAGCAAC
1-CAASAGCAAC	STREME-1	cds_PVP01_1022500.1	30111	30120	.	12.19	CGCCAGCAAC
1-CAASAGCAAC	STREME-1	cds_PVP01_0105700.1	157	166	.	12.19	CGCCAGCAAC
1-CAASAGCAAC	STREME-1	cds_PVP01_0310100.1	2511	2520	.	12.19	CGCCAGCAAC
1-CAASAGCAAC	STREME-1	cds_PVP01_0913800.1	3741	3750	.	12.19	CGCCAGCAAC
1-CAASAGCAAC	STREME-1	cds_PVP01_0517200.1	1101	1110	.	12.19	CGCCAGCAAC
1-CAASAGCAAC	STREME-1	cds_PVP01_0724600.1	7938	7947	.	12.19	CGCCAGCAAC
1-CAASAGCAAC	STREME-1	cds_PVP01_1124900.1	8250	8259	.	12.19	CGCCAGCAAC
1-CAASAGCAAC	STREME-1	cds_PVP01_1124900.1	8286	8295	.	12.19	CGCCAGCAAC
1-CAASAGCAAC	STREME-1	cds_PVP01_1124900.1	8322	8331	.	12.19	CGCCAGCAAC
1-CAASAGCAAC	STREME-1	cds_PVP01_0927400.1	730	739	.	12.19	CGCCAGCAAC
1-CAASAGCAAC	STREME-1	cds_PVP01_1022500.1	6486	6495	.	12.18	CAAUAUCUAC
1-CAASAGCAAC	STREME-1	cds_PVP01_0214800.1	5049	5058	.	12.18	CAGUAGCAAC
1-CAASAGCAAC	STREME-1	cds_PVP01_0106700.1	669	678	.	12.18	CAGUAGCAAC
1-CAASAGCAAC	STREME-1	cds_PVP01_1022500.1	2376	2385	.	12.18	CAGUAGCAAC
1-CAASAGCAAC	STREME-1	cds_PVP01_1022500.1	19710	19719	.	12.18	CAGUAGCAAC
1-CAASAGCAAC	STREME-1	cds_PVP01_1266600.1	216	225	.	12.18	CAGUAGCAAC
1-CAASAGCAAC	STREME-1	cds_PVP01_1107800.1	4626	4635	.	12.18	CAGUAGCAAC
1-CAASAGCAAC	STREME-1	cds_PVP01_1238700.1	4821	4830	.	12.18	CAGUAGCAAC
1-CAASAGCAAC	STREME-1	cds_PVP01_1428700.1	3711	3720	.	12.18	CAGUAGCAAC
1-CAASAGCAAC	STREME-1	cds_PVP01_1267500.1	411	420	.	12.18	CAGUAGCAAC
1-CAASAGCAAC	STREME-1	cds_PVP01_0604200.1	4530	4539	.	12.18	CAGUAGCAAC
1-CAASAGCAAC	STREME-1	cds_PVP01_1471900.1	674	683	.	12.18	CAGUAGCAAC
1-CAASAGCAAC	STREME-1	cds_PVP01_0807700.1	399	408	.	12.18	CAGUAGCAAC
1-CAASAGCAAC	STREME-1	cds_PVP01_0807700.1	414	423	.	12.18	CAGUAGCAAC
1-CAASAGCAAC	STREME-1	cds_PVP01_0807700.1	2655	2664	.	12.18	CAGUAGCAAC
1-CAASAGCAAC	STREME-1	cds_PVP01_0939400.1	2283	2292	.	12.18	CAGUAGCAAC
1-CAASAGCAAC	STREME-1	cds_PVP01_1472100.1	542	551	.	12.18	CAGUAGCAAC
1-CAASAGCAAC	STREME-1	cds_PVP01_0620700.1	336	345	.	12.18	CAGUAGCAAC
1-CAASAGCAAC	STREME-1	cds_PVP01_0603500.1	1464	1473	.	12.18	CAGUAGCAAC
1-CAASAGCAAC	STREME-1	cds_PVP01_1455600.1	3114	3123	.	12.18	CAGUAGCAAC
1-CAASAGCAAC	STREME-1	cds_PVP01_0311300.1	4029	4038	.	12.11	CGACUUCAAC
1-CAASAGCAAC	STREME-1	cds_PVP01_1458300.1	2023	2032	.	12.11	CGACUUCAAC
1-CAASAGCAAC	STREME-1	cds_PVP01_1439300.1	1749	1758	.	12.11	CGACUUCAAC
1-CAASAGCAAC	STREME-1	cds_PVP01_0732200.1	186	195	.	12.11	CGACUUCAAC
1-CAASAGCAAC	STREME-1	cds_PVP01_0732200.1	201	210	.	12.11	CGACUUCAAC
1-CAASAGCAAC	STREME-1	cds_PVP01_0732200.1	216	225	.	12.11	CGACUUCAAC
1-CAASAGCAAC	STREME-1	cds_PVP01_0732200.1	231	240	.	12.11	CGACUUCAAC
1-CAASAGCAAC	STREME-1	cds_PVP01_0732200.1	246	255	.	12.11	CGACUUCAAC
1-CAASAGCAAC	STREME-1	cds_PVP01_0732200.1	3792	3801	.	12.11	CGACUUCAAC
1-CAASAGCAAC	STREME-1	cds_PVP01_1238700.1	4689	4698	.	12.11	CGACUUCAAC
1-CAASAGCAAC	STREME-1	cds_PVP01_0410100.1	2366	2375	.	12.11	CGACUUCAAC
1-CAASAGCAAC	STREME-1	cds_PVP01_1132000.1	572	581	.	12.11	CGACUUCAAC
1-CAASAGCAAC	STREME-1	cds_PVP01_1130500.1	3570	3579	.	12.11	CGACUUCAAC
1-CAASAGCAAC	STREME-1	cds_PVP01_0418200.1	29	38	.	12.11	CGACUUCAAC
1-CAASAGCAAC	STREME-1	cds_PVP01_0316400.1	4488	4497	.	12.11	CGACUUCAAC
1-CAASAGCAAC	STREME-1	cds_PVP01_0203800.1	2112	2121	.	12.1	CGAGACCAAC
1-CAASAGCAAC	STREME-1	cds_PVP01_0105300.1	1275	1284	.	12.1	CGAGACCAAC
1-CAASAGCAAC	STREME-1	cds_PVP01_1445600.1	1866	1875	.	12.1	CGAGACCAAC
1-CAASAGCAAC	STREME-1	cds_PVP01_0712800.1	693	702	.	12.1	CGAGACCAAC
1-CAASAGCAAC	STREME-1	cds_PVP01_1022500.1	4572	4581	.	12.09	CGAUAGCGAC
1-CAASAGCAAC	STREME-1	cds_PVP01_1022500.1	30849	30858	.	12.09	CGAUAGCGAC
1-CAASAGCAAC	STREME-1	cds_PVP01_0529300.1	9063	9072	.	12.09	CGAUAGCGAC
1-CAASAGCAAC	STREME-1	cds_PVP01_0919300.1	1137	1146	.	12.09	CGAUAGCGAC
1-CAASAGCAAC	STREME-1	cds_PVP01_0834700.1	7911	7920	.	12.09	CGAUAGCGAC
1-CAASAGCAAC	STREME-1	cds_PVP01_1318000.1	1536	1545	.	12.09	CGAUAGCGAC
1-CAASAGCAAC	STREME-1	cds_PVP01_1217200.1	6186	6195	.	12.09	CGAUAGCGAC
1-CAASAGCAAC	STREME-1	cds_PVP01_1263600.1	6	15	.	12.09	CGAUAGCGAC
1-CAASAGCAAC	STREME-1	cds_PVP01_0814200.1	3486	3495	.	12.09	CGAUAGCGAC
1-CAASAGCAAC	STREME-1	cds_PVP01_0610000.1	3048	3057	.	12.09	CGAUAGCGAC
1-CAASAGCAAC	STREME-1	cds_PVP01_1002900.1	3924	3933	.	12.09	CGAUAGCGAC
1-CAASAGCAAC	STREME-1	cds_PVP01_1225400.1	5907	5916	.	12.06	CGACAUCGAC
1-CAASAGCAAC	STREME-1	cds_PVP01_0520500.1	1071	1080	.	12.06	CGACAUCGAC
1-CAASAGCAAC	STREME-1	cds_PVP01_1267000.1	5517	5526	.	12.06	CGACAUCGAC
1-CAASAGCAAC	STREME-1	cds_PVP01_1308500.1	672	681	.	12.06	CGACAUCGAC
1-CAASAGCAAC	STREME-1	cds_PVP01_0110400.1	6708	6717	.	12.01	CGAGUGCAAC
1-CAASAGCAAC	STREME-1	cds_PVP01_1119800.1	10738	10747	.	12.01	CGAGUGCAAC
1-CAASAGCAAC	STREME-1	cds_PVP01_0809700.1	1509	1518	.	12.01	CGAGUGCAAC
1-CAASAGCAAC	STREME-1	cds_PVP01_0525700.1	66	75	.	12.01	CGAGUGCAAC
1-CAASAGCAAC	STREME-1	cds_PVP01_1340300.1	15876	15885	.	12.01	CGAGUGCAAC
1-CAASAGCAAC	STREME-1	cds_PVP01_0936900.1	9069	9078	.	12.01	CGAGUGCAAC
1-CAASAGCAAC	STREME-1	cds_PVP01_0611100.1	1269	1278	.	12.01	CGAGUGCAAC
1-CAASAGCAAC	STREME-1	cds_PVP01_1135300.1	11724	11733	.	11.98	CAGGAUCAAC
1-CAASAGCAAC	STREME-1	cds_PVP01_0306000.1	1803	1812	.	11.98	CAGGAUCAAC
1-CAASAGCAAC	STREME-1	cds_PVP01_1250100.1	81	90	.	11.98	CAGGAUCAAC
1-CAASAGCAAC	STREME-1	cds_PVP01_1022500.1	24906	24915	.	11.96	CAAGAUCCAC
1-CAASAGCAAC	STREME-1	cds_PVP01_1445400.1	3405	3414	.	11.96	CAAGAUCCAC
1-CAASAGCAAC	STREME-1	cds_PVP01_1238400.1	1281	1290	.	11.94	CGCGAGCAAC
1-CAASAGCAAC	STREME-1	cds_PVP01_1017200.1	3735	3744	.	11.94	CGCGAGCAAC
1-CAASAGCAAC	STREME-1	cds_PVP01_1112300.1	4356	4365	.	11.94	CGCGAGCAAC
1-CAASAGCAAC	STREME-1	cds_PVP01_1025500.1	138	147	.	11.94	CGCGAGCAAC
1-CAASAGCAAC	STREME-1	cds_PVP01_1011500.1	18719	18728	.	11.94	CGCGAGCAAC
1-CAASAGCAAC	STREME-1	cds_PVP01_1135500.1	461	470	.	11.94	CGCGAGCAAC
1-CAASAGCAAC	STREME-1	cds_PVP01_1137400.1	840	849	.	11.94	CGCGAGCAAC
1-CAASAGCAAC	STREME-1	cds_PVP01_1008600.1	4384	4393	.	11.94	CGCGAGCAAC
1-CAASAGCAAC	STREME-1	cds_PVP01_1306100.1	1419	1428	.	11.94	CGCGAGCAAC
1-CAASAGCAAC	STREME-1	cds_PVP01_1134800.1	1161	1170	.	11.94	CGCGAGCAAC
1-CAASAGCAAC	STREME-1	cds_PVP01_1130500.1	1095	1104	.	11.94	CGCGAGCAAC
1-CAASAGCAAC	STREME-1	cds_PVP01_1238900.1	2188	2197	.	11.92	CGAGUUCAAC
1-CAASAGCAAC	STREME-1	cds_PVP01_1234200.1	1191	1200	.	11.92	CGAGUUCAAC
1-CAASAGCAAC	STREME-1	cds_PVP01_0814700.1	657	666	.	11.89	CUAUAUCAAC
1-CAASAGCAAC	STREME-1	cds_PVP01_1105600.1	840	849	.	11.87	CACUAGCUAC
1-CAASAGCAAC	STREME-1	cds_PVP01_1208400.1	4714	4723	.	11.87	CUAGAUCGAC
1-CAASAGCAAC	STREME-1	cds_PVP01_1270500.1	1290	1299	.	11.86	CGACAGUAAC
1-CAASAGCAAC	STREME-1	cds_PVP01_1147000.1	1119	1128	.	11.86	CGACAGUAAC
1-CAASAGCAAC	STREME-1	cds_PVP01_1439600.1	211	220	.	11.86	CGACAGUAAC
1-CAASAGCAAC	STREME-1	cds_PVP01_1215100.1	1749	1758	.	11.86	CGACAGUAAC
1-CAASAGCAAC	STREME-1	cds_PVP01_1106300.1	513	522	.	11.86	CGACAGUAAC
1-CAASAGCAAC	STREME-1	cds_PVP01_1113900.1	4386	4395	.	11.86	CGACAGUAAC
1-CAASAGCAAC	STREME-1	cds_PVP01_0616500.1	144	153	.	11.86	CGACAGUAAC
1-CAASAGCAAC	STREME-1	cds_PVP01_1228700.1	2046	2055	.	11.86	CGAGAGCGAC
1-CAASAGCAAC	STREME-1	cds_PVP01_0716300.1	1941	1950	.	11.86	CGAGAGCGAC
1-CAASAGCAAC	STREME-1	cds_PVP01_1320900.1	580	589	.	11.86	CGAGAGCGAC
1-CAASAGCAAC	STREME-1	cds_PVP01_0821300.1	225	234	.	11.86	CGAGAGCGAC
1-CAASAGCAAC	STREME-1	cds_PVP01_1227100.1	3507	3516	.	11.86	CGAGAGCGAC
1-CAASAGCAAC	STREME-1	cds_PVP01_1141300.1	4719	4728	.	11.86	CGAGAGCGAC
1-CAASAGCAAC	STREME-1	cds_PVP01_0611800.1	1461	1470	.	11.86	CGAGAGCGAC
1-CAASAGCAAC	STREME-1	cds_PVP01_1306100.1	765	774	.	11.86	CGAGAGCGAC
1-CAASAGCAAC	STREME-1	cds_PVP01_0915900.1	1287	1296	.	11.86	CGAGAGCGAC
1-CAASAGCAAC	STREME-1	cds_PVP01_1419600.1	2196	2205	.	11.84	CGACACCAAC
1-CAASAGCAAC	STREME-1	cds_PVP01_1312500.1	1061	1070	.	11.84	CGACACCAAC
1-CAASAGCAAC	STREME-1	cds_PVP01_1313300.1	1425	1434	.	11.84	CGACACCAAC
1-CAASAGCAAC	STREME-1	cds_PVP01_0118100.1	7644	7653	.	11.84	CGACACCAAC
1-CAASAGCAAC	STREME-1	cds_PVP01_1022500.1	20652	20661	.	11.8	CGCCAUCAAC
1-CAASAGCAAC	STREME-1	cds_PVP01_0928700.1	5034	5043	.	11.8	CGCCAUCAAC
1-CAASAGCAAC	STREME-1	cds_PVP01_0814700.1	2511	2520	.	11.8	CGCCAUCAAC
1-CAASAGCAAC	STREME-1	cds_PVP01_0606900.1	10987	10996	.	11.8	CGCCAUCAAC
1-CAASAGCAAC	STREME-1	cds_PVP01_0931600.1	1431	1440	.	11.8	CGCCAUCAAC
1-CAASAGCAAC	STREME-1	cds_PVP01_0827800.1	1113	1122	.	11.8	CGCCAUCAAC
1-CAASAGCAAC	STREME-1	cds_PVP01_1209200.1	1158	1167	.	11.8	CGCCAUCAAC
1-CAASAGCAAC	STREME-1	cds_PVP01_0213800.1	6711	6720	.	11.76	CAGCAGCAAC
1-CAASAGCAAC	STREME-1	cds_PVP01_0529800.1	711	720	.	11.76	CAGCAGCAAC
1-CAASAGCAAC	STREME-1	cds_PVP01_0529800.1	747	756	.	11.76	CAGCAGCAAC
1-CAASAGCAAC	STREME-1	cds_PVP01_0529800.1	4683	4692	.	11.76	CAGCAGCAAC
1-CAASAGCAAC	STREME-1	cds_PVP01_0529800.1	8746	8755	.	11.76	CAGCAGCAAC
1-CAASAGCAAC	STREME-1	cds_PVP01_0616600.1	150	159	.	11.76	CAGCAGCAAC
1-CAASAGCAAC	STREME-1	cds_PVP01_0106700.1	3099	3108	.	11.76	CAGCAGCAAC
1-CAASAGCAAC	STREME-1	cds_PVP01_0106700.1	4467	4476	.	11.76	CAGCAGCAAC
1-CAASAGCAAC	STREME-1	cds_PVP01_0106700.1	4551	4560	.	11.76	CAGCAGCAAC
1-CAASAGCAAC	STREME-1	cds_PVP01_1022500.1	11805	11814	.	11.76	CAGCAGCAAC
1-CAASAGCAAC	STREME-1	cds_PVP01_1022500.1	31941	31950	.	11.76	CAGCAGCAAC
1-CAASAGCAAC	STREME-1	cds_PVP01_0928700.1	6477	6486	.	11.76	CAGCAGCAAC
1-CAASAGCAAC	STREME-1	cds_PVP01_1107800.1	5265	5274	.	11.76	CAGCAGCAAC
1-CAASAGCAAC	STREME-1	cds_PVP01_0104300.1	6645	6654	.	11.76	CAGCAGCAAC
1-CAASAGCAAC	STREME-1	cds_PVP01_1445400.1	2859	2868	.	11.76	CAGCAGCAAC
1-CAASAGCAAC	STREME-1	cds_PVP01_1135300.1	11301	11310	.	11.76	CAGCAGCAAC
1-CAASAGCAAC	STREME-1	cds_PVP01_0010200.1	32	41	.	11.76	CAGCAGCAAC
1-CAASAGCAAC	STREME-1	cds_PVP01_0010200.1	473	482	.	11.76	CAGCAGCAAC
1-CAASAGCAAC	STREME-1	cds_PVP01_1139300.1	3204	3213	.	11.76	CAGCAGCAAC
1-CAASAGCAAC	STREME-1	cds_PVP01_1112300.1	1419	1428	.	11.76	CAGCAGCAAC
1-CAASAGCAAC	STREME-1	cds_PVP01_1439300.1	4329	4338	.	11.76	CAGCAGCAAC
1-CAASAGCAAC	STREME-1	cds_PVP01_1210500.1	2085	2094	.	11.76	CAGCAGCAAC
1-CAASAGCAAC	STREME-1	cds_PVP01_1229200.1	1494	1503	.	11.76	CAGCAGCAAC
1-CAASAGCAAC	STREME-1	cds_PVP01_0732200.1	2127	2136	.	11.76	CAGCAGCAAC
1-CAASAGCAAC	STREME-1	cds_PVP01_0213600.1	885	894	.	11.76	CAGCAGCAAC
1-CAASAGCAAC	STREME-1	cds_PVP01_0834700.1	3180	3189	.	11.76	CAGCAGCAAC
1-CAASAGCAAC	STREME-1	cds_PVP01_0814700.1	3726	3735	.	11.76	CAGCAGCAAC
1-CAASAGCAAC	STREME-1	cds_PVP01_0814700.1	3787	3796	.	11.76	CAGCAGCAAC
1-CAASAGCAAC	STREME-1	cds_PVP01_0814700.1	4471	4480	.	11.76	CAGCAGCAAC
1-CAASAGCAAC	STREME-1	cds_PVP01_0814700.1	5854	5863	.	11.76	CAGCAGCAAC
1-CAASAGCAAC	STREME-1	cds_PVP01_1209900.1	2346	2355	.	11.76	CAGCAGCAAC
1-CAASAGCAAC	STREME-1	cds_PVP01_1025100.1	717	726	.	11.76	CAGCAGCAAC
1-CAASAGCAAC	STREME-1	cds_PVP01_1011500.1	4656	4665	.	11.76	CAGCAGCAAC
1-CAASAGCAAC	STREME-1	cds_PVP01_1011500.1	11999	12008	.	11.76	CAGCAGCAAC
1-CAASAGCAAC	STREME-1	cds_PVP01_0708200.1	1836	1845	.	11.76	CAGCAGCAAC
1-CAASAGCAAC	STREME-1	cds_PVP01_0606900.1	9661	9670	.	11.76	CAGCAGCAAC
1-CAASAGCAAC	STREME-1	cds_PVP01_0204500.1	1878	1887	.	11.76	CAGCAGCAAC
1-CAASAGCAAC	STREME-1	cds_PVP01_0604200.1	6070	6079	.	11.76	CAGCAGCAAC
1-CAASAGCAAC	STREME-1	cds_PVP01_0604200.1	6274	6283	.	11.76	CAGCAGCAAC
1-CAASAGCAAC	STREME-1	cds_PVP01_0417500.1	1092	1101	.	11.76	CAGCAGCAAC
1-CAASAGCAAC	STREME-1	cds_PVP01_1257500.1	1085	1094	.	11.76	CAGCAGCAAC
1-CAASAGCAAC	STREME-1	cds_PVP01_1257500.1	1739	1748	.	11.76	CAGCAGCAAC
1-CAASAGCAAC	STREME-1	cds_PVP01_0918500.1	990	999	.	11.76	CAGCAGCAAC
1-CAASAGCAAC	STREME-1	cds_PVP01_1423300.1	1086	1095	.	11.76	CAGCAGCAAC
1-CAASAGCAAC	STREME-1	cds_PVP01_0802800.1	2409	2418	.	11.76	CAGCAGCAAC
1-CAASAGCAAC	STREME-1	cds_PVP01_0416800.1	2657	2666	.	11.76	CAGCAGCAAC
1-CAASAGCAAC	STREME-1	cds_PVP01_1227800.1	5930	5939	.	11.76	CAGCAGCAAC
1-CAASAGCAAC	STREME-1	cds_PVP01_1227800.1	8426	8435	.	11.76	CAGCAGCAAC
1-CAASAGCAAC	STREME-1	cds_PVP01_0709600.1	1956	1965	.	11.76	CAGCAGCAAC
1-CAASAGCAAC	STREME-1	cds_PVP01_1442500.1	2245	2254	.	11.76	CAGCAGCAAC
1-CAASAGCAAC	STREME-1	cds_PVP01_0531900.1	177	186	.	11.76	CAGCAGCAAC
1-CAASAGCAAC	STREME-1	cds_PVP01_1203100.1	3033	3042	.	11.76	CAGCAGCAAC
1-CAASAGCAAC	STREME-1	cds_PVP01_0937100.1	2054	2063	.	11.76	CAGCAGCAAC
1-CAASAGCAAC	STREME-1	cds_PVP01_0210400.1	10825	10834	.	11.76	CAGCAGCAAC
1-CAASAGCAAC	STREME-1	cds_PVP01_1306100.1	6231	6240	.	11.76	CAGCAGCAAC
1-CAASAGCAAC	STREME-1	cds_PVP01_0807700.1	951	960	.	11.76	CAGCAGCAAC
1-CAASAGCAAC	STREME-1	cds_PVP01_0513800.1	1710	1719	.	11.76	CAGCAGCAAC
1-CAASAGCAAC	STREME-1	cds_PVP01_1442700.1	711	720	.	11.76	CAGCAGCAAC
1-CAASAGCAAC	STREME-1	cds_PVP01_0724600.1	5316	5325	.	11.76	CAGCAGCAAC
1-CAASAGCAAC	STREME-1	cds_PVP01_0724600.1	6996	7005	.	11.76	CAGCAGCAAC
1-CAASAGCAAC	STREME-1	cds_PVP01_0616500.1	1794	1803	.	11.76	CAGCAGCAAC
1-CAASAGCAAC	STREME-1	cds_PVP01_1447300.1	2902	2911	.	11.76	CAGCAGCAAC
1-CAASAGCAAC	STREME-1	cds_PVP01_1144400.1	3525	3534	.	11.76	CAGCAGCAAC
1-CAASAGCAAC	STREME-1	cds_PVP01_1144400.1	3549	3558	.	11.76	CAGCAGCAAC
1-CAASAGCAAC	STREME-1	cds_PVP01_1144400.1	3767	3776	.	11.76	CAGCAGCAAC
1-CAASAGCAAC	STREME-1	cds_PVP01_0212200.1	1968	1977	.	11.76	CAGCAGCAAC
1-CAASAGCAAC	STREME-1	cds_PVP01_0212200.1	7761	7770	.	11.76	CAGCAGCAAC
1-CAASAGCAAC	STREME-1	cds_PVP01_0117000.1	24	33	.	11.76	CAGCAGCAAC
1-CAASAGCAAC	STREME-1	cds_PVP01_0117000.1	282	291	.	11.76	CAGCAGCAAC
1-CAASAGCAAC	STREME-1	cds_PVP01_0611100.1	3444	3453	.	11.76	CAGCAGCAAC
1-CAASAGCAAC	STREME-1	cds_PVP01_0731000.1	513	522	.	11.72	CAAGAUUAAC
1-CAASAGCAAC	STREME-1	cds_PVP01_1023900.1	5079	5088	.	11.72	CAAGAUUAAC
1-CAASAGCAAC	STREME-1	cds_PVP01_1313200.1	579	588	.	11.72	CAAGAUUAAC
1-CAASAGCAAC	STREME-1	cds_PVP01_0217000.1	983	992	.	11.72	CAAGAUUAAC
1-CAASAGCAAC	STREME-1	cds_PVP01_1464800.1	97	106	.	11.72	CAAUACCAAC
1-CAASAGCAAC	STREME-1	cds_PVP01_0927400.1	1057	1066	.	11.72	CAAUACCAAC
1-CAASAGCAAC	STREME-1	cds_PVP01_0000160.1	44	53	.	11.69	CAACUGCUAC
1-CAASAGCAAC	STREME-1	cds_PVP01_1017200.1	7083	7092	.	11.69	CAACUGCUAC
1-CAASAGCAAC	STREME-1	cds_PVP01_0915600.1	2733	2742	.	11.69	CAACUGCUAC
1-CAASAGCAAC	STREME-1	cds_PVP01_1327800.1	285	294	.	11.69	CAACUGCUAC
1-CAASAGCAAC	STREME-1	cds_PVP01_0714800.1	339	348	.	11.69	CAACUGCUAC
1-CAASAGCAAC	STREME-1	cds_PVP01_1208400.1	16281	16290	.	11.69	CAACUGCUAC
1-CAASAGCAAC	STREME-1	cds_PVP01_0708200.1	57	66	.	11.69	CAACUGCUAC
1-CAASAGCAAC	STREME-1	cds_PVP01_1023900.1	3579	3588	.	11.69	CAACUGCUAC
1-CAASAGCAAC	STREME-1	cds_PVP01_1008000.1	882	891	.	11.69	CAACUGCUAC
1-CAASAGCAAC	STREME-1	cds_PVP01_1340300.1	11937	11946	.	11.69	CAACUGCUAC
1-CAASAGCAAC	STREME-1	cds_PVP01_1130500.1	3660	3669	.	11.69	CAACUGCUAC
1-CAASAGCAAC	STREME-1	cds_PVP01_0114800.1	4186	4195	.	11.69	CAACUGCUAC
1-CAASAGCAAC	STREME-1	cds_PVP01_1211000.1	20074	20083	.	11.69	CUAGACCAAC
1-CAASAGCAAC	STREME-1	cds_PVP01_1228300.1	1240	1249	.	11.69	CUAGACCAAC
1-CAASAGCAAC	STREME-1	cds_PVP01_0529800.1	1680	1689	.	11.65	CGACAGCCAC
1-CAASAGCAAC	STREME-1	cds_PVP01_1219800.1	917	926	.	11.65	CGACAGCCAC
1-CAASAGCAAC	STREME-1	cds_PVP01_0319500.1	4539	4548	.	11.65	CGACAGCCAC
1-CAASAGCAAC	STREME-1	cds_PVP01_1033900.1	1828	1837	.	11.65	CGACAGCCAC
1-CAASAGCAAC	STREME-1	cds_PVP01_1033900.1	1846	1855	.	11.65	CGACAGCCAC
1-CAASAGCAAC	STREME-1	cds_PVP01_1033900.1	1882	1891	.	11.65	CGACAGCCAC
1-CAASAGCAAC	STREME-1	cds_PVP01_0610200.1	2644	2653	.	11.65	CGACAGCCAC
1-CAASAGCAAC	STREME-1	cds_PVP01_1025100.1	5295	5304	.	11.65	CGACAGCCAC
1-CAASAGCAAC	STREME-1	cds_PVP01_0920600.1	399	408	.	11.65	CGACAGCCAC
1-CAASAGCAAC	STREME-1	cds_PVP01_0118100.1	3651	3660	.	11.65	CGACAGCCAC
1-CAASAGCAAC	STREME-1	cds_PVP01_0118100.1	3690	3699	.	11.65	CGACAGCCAC
1-CAASAGCAAC	STREME-1	cds_PVP01_0214800.1	4610	4619	.	11.65	CAGGAGCAAC
1-CAASAGCAAC	STREME-1	cds_PVP01_0527700.1	2032	2041	.	11.65	CAGGAGCAAC
1-CAASAGCAAC	STREME-1	cds_PVP01_0529300.1	3909	3918	.	11.65	CAGGAGCAAC
1-CAASAGCAAC	STREME-1	cds_PVP01_1228700.1	1995	2004	.	11.65	CAGGAGCAAC
1-CAASAGCAAC	STREME-1	cds_PVP01_0204500.1	665	674	.	11.65	CAGGAGCAAC
1-CAASAGCAAC	STREME-1	cds_PVP01_0604200.1	2748	2757	.	11.65	CAGGAGCAAC
1-CAASAGCAAC	STREME-1	cds_PVP01_0818400.1	4299	4308	.	11.65	CAGGAGCAAC
1-CAASAGCAAC	STREME-1	cds_PVP01_0720600.1	2934	2943	.	11.65	CAGGAGCAAC
1-CAASAGCAAC	STREME-1	cds_PVP01_1125700.1	3097	3106	.	11.65	CAGGAGCAAC
1-CAASAGCAAC	STREME-1	cds_PVP01_0004290.1	319	328	.	11.65	CAGGAGCAAC
1-CAASAGCAAC	STREME-1	cds_PVP01_0726100.1	825	834	.	11.65	CAGGAGCAAC
1-CAASAGCAAC	STREME-1	cds_PVP01_0822800.1	7051	7060	.	11.65	CAGGAGCAAC
1-CAASAGCAAC	STREME-1	cds_PVP01_1265700.1	1041	1050	.	11.65	CAGGAGCAAC
1-CAASAGCAAC	STREME-1	cds_PVP01_1437100.1	207	216	.	11.65	CAGGAGCAAC
1-CAASAGCAAC	STREME-1	cds_PVP01_0316400.1	477	486	.	11.65	CAGGAGCAAC
1-CAASAGCAAC	STREME-1	cds_PVP01_1123500.1	366	375	.	11.65	CAGGAGCAAC
1-CAASAGCAAC	STREME-1	cds_PVP01_0611100.1	1087	1096	.	11.65	CAGGAGCAAC
1-CAASAGCAAC	STREME-1	cds_PVP01_1022500.1	23103	23112	.	11.62	CAAGAUCAGC
1-CAASAGCAAC	STREME-1	cds_PVP01_1022500.1	27472	27481	.	11.62	CAAGAUCAGC
1-CAASAGCAAC	STREME-1	cds_PVP01_1445400.1	3414	3423	.	11.62	CAAGAUCAGC
1-CAASAGCAAC	STREME-1	cds_PVP01_1101300.1	108	117	.	11.62	CAAGAUCAGC
1-CAASAGCAAC	STREME-1	cds_PVP01_0530100.1	1374	1383	.	11.62	CAAGAUCAGC
1-CAASAGCAAC	STREME-1	cds_PVP01_1325700.1	425	434	.	11.62	CAAGAUCAGC
1-CAASAGCAAC	STREME-1	cds_PVP01_1121400.1	12760	12769	.	11.6	CUAGUGCAAC
1-CAASAGCAAC	STREME-1	cds_PVP01_0925500.1	900	909	.	11.59	CGAUAGUAAC
1-CAASAGCAAC	STREME-1	cds_PVP01_1466900.1	6322	6331	.	11.59	CGAUAGUAAC
1-CAASAGCAAC	STREME-1	cds_PVP01_0415700.1	129	138	.	11.59	CGAUAGUAAC
1-CAASAGCAAC	STREME-1	cds_PVP01_1132900.1	324	333	.	11.54	CAACAACAAC
1-CAASAGCAAC	STREME-1	cds_PVP01_0812200.1	1155	1164	.	11.54	CAACAACAAC
1-CAASAGCAAC	STREME-1	cds_PVP01_1022500.1	31947	31956	.	11.54	CAACAACAAC
1-CAASAGCAAC	STREME-1	cds_PVP01_0717100.1	1620	1629	.	11.54	CAACAACAAC
1-CAASAGCAAC	STREME-1	cds_PVP01_1033900.1	1771	1780	.	11.54	CAACAACAAC
1-CAASAGCAAC	STREME-1	cds_PVP01_1033900.1	1774	1783	.	11.54	CAACAACAAC
1-CAASAGCAAC	STREME-1	cds_PVP01_1033900.1	1777	1786	.	11.54	CAACAACAAC
1-CAASAGCAAC	STREME-1	cds_PVP01_1033900.1	1780	1789	.	11.54	CAACAACAAC
1-CAASAGCAAC	STREME-1	cds_PVP01_1033900.1	1783	1792	.	11.54	CAACAACAAC
1-CAASAGCAAC	STREME-1	cds_PVP01_1033900.1	1786	1795	.	11.54	CAACAACAAC
1-CAASAGCAAC	STREME-1	cds_PVP01_1033900.1	2137	2146	.	11.54	CAACAACAAC
1-CAASAGCAAC	STREME-1	cds_PVP01_1033900.1	2629	2638	.	11.54	CAACAACAAC
1-CAASAGCAAC	STREME-1	cds_PVP01_0912900.1	5634	5643	.	11.54	CAACAACAAC
1-CAASAGCAAC	STREME-1	cds_PVP01_0505400.1	2194	2203	.	11.54	CAACAACAAC
1-CAASAGCAAC	STREME-1	cds_PVP01_0932800.1	1725	1734	.	11.54	CAACAACAAC
1-CAASAGCAAC	STREME-1	cds_PVP01_0511300.1	174	183	.	11.54	CAACAACAAC
1-CAASAGCAAC	STREME-1	cds_PVP01_0703000.1	2532	2541	.	11.54	CAACAACAAC
1-CAASAGCAAC	STREME-1	cds_PVP01_0703000.1	2535	2544	.	11.54	CAACAACAAC
1-CAASAGCAAC	STREME-1	cds_PVP01_0703000.1	2538	2547	.	11.54	CAACAACAAC
1-CAASAGCAAC	STREME-1	cds_PVP01_0703000.1	2541	2550	.	11.54	CAACAACAAC
1-CAASAGCAAC	STREME-1	cds_PVP01_0703000.1	2544	2553	.	11.54	CAACAACAAC
1-CAASAGCAAC	STREME-1	cds_PVP01_0703000.1	2547	2556	.	11.54	CAACAACAAC
1-CAASAGCAAC	STREME-1	cds_PVP01_0703000.1	2550	2559	.	11.54	CAACAACAAC
1-CAASAGCAAC	STREME-1	cds_PVP01_0703000.1	2553	2562	.	11.54	CAACAACAAC
1-CAASAGCAAC	STREME-1	cds_PVP01_0703000.1	2556	2565	.	11.54	CAACAACAAC
1-CAASAGCAAC	STREME-1	cds_PVP01_0703000.1	2559	2568	.	11.54	CAACAACAAC
1-CAASAGCAAC	STREME-1	cds_PVP01_0703000.1	2562	2571	.	11.54	CAACAACAAC
1-CAASAGCAAC	STREME-1	cds_PVP01_0703000.1	2565	2574	.	11.54	CAACAACAAC
1-CAASAGCAAC	STREME-1	cds_PVP01_0703000.1	2568	2577	.	11.54	CAACAACAAC
1-CAASAGCAAC	STREME-1	cds_PVP01_0703000.1	2571	2580	.	11.54	CAACAACAAC
1-CAASAGCAAC	STREME-1	cds_PVP01_0703000.1	2574	2583	.	11.54	CAACAACAAC
1-CAASAGCAAC	STREME-1	cds_PVP01_0703000.1	2577	2586	.	11.54	CAACAACAAC
1-CAASAGCAAC	STREME-1	cds_PVP01_0703000.1	2580	2589	.	11.54	CAACAACAAC
1-CAASAGCAAC	STREME-1	cds_PVP01_0703000.1	3546	3555	.	11.54	CAACAACAAC
1-CAASAGCAAC	STREME-1	cds_PVP01_1454200.1	420	429	.	11.54	CAACAACAAC
1-CAASAGCAAC	STREME-1	cds_PVP01_1454200.1	1017	1026	.	11.54	CAACAACAAC
1-CAASAGCAAC	STREME-1	cds_PVP01_1267500.1	1197	1206	.	11.54	CAACAACAAC
1-CAASAGCAAC	STREME-1	cds_PVP01_1120100.1	882	891	.	11.54	CAACAACAAC
1-CAASAGCAAC	STREME-1	cds_PVP01_1120100.1	909	918	.	11.54	CAACAACAAC
1-CAASAGCAAC	STREME-1	cds_PVP01_0304000.1	11361	11370	.	11.54	CAACAACAAC
1-CAASAGCAAC	STREME-1	cds_PVP01_0102700.1	88	97	.	11.54	CAACAACAAC
1-CAASAGCAAC	STREME-1	cds_PVP01_0102700.1	91	100	.	11.54	CAACAACAAC
1-CAASAGCAAC	STREME-1	cds_PVP01_0102700.1	94	103	.	11.54	CAACAACAAC
1-CAASAGCAAC	STREME-1	cds_PVP01_0102700.1	97	106	.	11.54	CAACAACAAC
1-CAASAGCAAC	STREME-1	cds_PVP01_0102700.1	100	109	.	11.54	CAACAACAAC
1-CAASAGCAAC	STREME-1	cds_PVP01_0102700.1	103	112	.	11.54	CAACAACAAC
1-CAASAGCAAC	STREME-1	cds_PVP01_0102700.1	106	115	.	11.54	CAACAACAAC
1-CAASAGCAAC	STREME-1	cds_PVP01_0734300.1	543	552	.	11.54	CAACAACAAC
1-CAASAGCAAC	STREME-1	cds_PVP01_1137400.1	2931	2940	.	11.54	CAACAACAAC
1-CAASAGCAAC	STREME-1	cds_PVP01_1442500.1	2019	2028	.	11.54	CAACAACAAC
1-CAASAGCAAC	STREME-1	cds_PVP01_0531900.1	732	741	.	11.54	CAACAACAAC
1-CAASAGCAAC	STREME-1	cds_PVP01_0532600.1	81	90	.	11.54	CAACAACAAC
1-CAASAGCAAC	STREME-1	cds_PVP01_0532600.1	84	93	.	11.54	CAACAACAAC
1-CAASAGCAAC	STREME-1	cds_PVP01_0818600.1	1411	1420	.	11.54	CAACAACAAC
1-CAASAGCAAC	STREME-1	cds_PVP01_1110900.1	397	406	.	11.54	CAACAACAAC
1-CAASAGCAAC	STREME-1	cds_PVP01_0728900.1	2173	2182	.	11.54	CAACAACAAC
1-CAASAGCAAC	STREME-1	cds_PVP01_0728900.1	2176	2185	.	11.54	CAACAACAAC
1-CAASAGCAAC	STREME-1	cds_PVP01_0728900.1	2179	2188	.	11.54	CAACAACAAC
1-CAASAGCAAC	STREME-1	cds_PVP01_0516600.1	408	417	.	11.54	CAACAACAAC
1-CAASAGCAAC	STREME-1	cds_PVP01_1203500.1	945	954	.	11.54	CAACAACAAC
1-CAASAGCAAC	STREME-1	cds_PVP01_1014400.1	2220	2229	.	11.54	CAACAACAAC
1-CAASAGCAAC	STREME-1	cds_PVP01_0114600.1	366	375	.	11.53	CGAUUGCAAC
1-CAASAGCAAC	STREME-1	cds_PVP01_1404700.1	23641	23650	.	11.53	CGAUUGCAAC
1-CAASAGCAAC	STREME-1	cds_PVP01_0521100.1	126	135	.	11.46	CAACAGCAGC
1-CAASAGCAAC	STREME-1	cds_PVP01_0529800.1	1869	1878	.	11.46	CAACAGCAGC
1-CAASAGCAAC	STREME-1	cds_PVP01_0931500.1	636	645	.	11.46	CAACAGCAGC
1-CAASAGCAAC	STREME-1	cds_PVP01_0106700.1	4479	4488	.	11.46	CAACAGCAGC
1-CAASAGCAAC	STREME-1	cds_PVP01_1031400.1	422	431	.	11.46	CAACAGCAGC
1-CAASAGCAAC	STREME-1	cds_PVP01_1022500.1	31935	31944	.	11.46	CAACAGCAGC
1-CAASAGCAAC	STREME-1	cds_PVP01_1227700.1	336	345	.	11.46	CAACAGCAGC
1-CAASAGCAAC	STREME-1	cds_PVP01_1135300.1	2908	2917	.	11.46	CAACAGCAGC
1-CAASAGCAAC	STREME-1	cds_PVP01_1135300.1	6939	6948	.	11.46	CAACAGCAGC
1-CAASAGCAAC	STREME-1	cds_PVP01_1139300.1	3201	3210	.	11.46	CAACAGCAGC
1-CAASAGCAAC	STREME-1	cds_PVP01_0834700.1	10713	10722	.	11.46	CAACAGCAGC
1-CAASAGCAAC	STREME-1	cds_PVP01_0814700.1	3784	3793	.	11.46	CAACAGCAGC
1-CAASAGCAAC	STREME-1	cds_PVP01_0814700.1	4477	4486	.	11.46	CAACAGCAGC
1-CAASAGCAAC	STREME-1	cds_PVP01_0814700.1	5866	5875	.	11.46	CAACAGCAGC
1-CAASAGCAAC	STREME-1	cds_PVP01_0707900.1	2841	2850	.	11.46	CAACAGCAGC
1-CAASAGCAAC	STREME-1	cds_PVP01_1011500.1	1350	1359	.	11.46	CAACAGCAGC
1-CAASAGCAAC	STREME-1	cds_PVP01_0945800.1	2865	2874	.	11.46	CAACAGCAGC
1-CAASAGCAAC	STREME-1	cds_PVP01_0708200.1	2946	2955	.	11.46	CAACAGCAGC
1-CAASAGCAAC	STREME-1	cds_PVP01_0703000.1	3495	3504	.	11.46	CAACAGCAGC
1-CAASAGCAAC	STREME-1	cds_PVP01_0703000.1	3552	3561	.	11.46	CAACAGCAGC
1-CAASAGCAAC	STREME-1	cds_PVP01_0204500.1	1872	1881	.	11.46	CAACAGCAGC
1-CAASAGCAAC	STREME-1	cds_PVP01_1267500.1	402	411	.	11.46	CAACAGCAGC
1-CAASAGCAAC	STREME-1	cds_PVP01_0832900.1	639	648	.	11.46	CAACAGCAGC
1-CAASAGCAAC	STREME-1	cds_PVP01_1119800.1	7699	7708	.	11.46	CAACAGCAGC
1-CAASAGCAAC	STREME-1	cds_PVP01_1119800.1	9352	9361	.	11.46	CAACAGCAGC
1-CAASAGCAAC	STREME-1	cds_PVP01_1447000.1	1447	1456	.	11.46	CAACAGCAGC
1-CAASAGCAAC	STREME-1	cds_PVP01_1447000.1	3000	3009	.	11.46	CAACAGCAGC
1-CAASAGCAAC	STREME-1	cds_PVP01_1343100.1	1500	1509	.	11.46	CAACAGCAGC
1-CAASAGCAAC	STREME-1	cds_PVP01_0910900.1	1617	1626	.	11.46	CAACAGCAGC
1-CAASAGCAAC	STREME-1	cds_PVP01_1133600.1	129	138	.	11.46	CAACAGCAGC
1-CAASAGCAAC	STREME-1	cds_PVP01_1442500.1	1819	1828	.	11.46	CAACAGCAGC
1-CAASAGCAAC	STREME-1	cds_PVP01_0532600.1	90	99	.	11.46	CAACAGCAGC
1-CAASAGCAAC	STREME-1	cds_PVP01_1448000.1	765	774	.	11.46	CAACAGCAGC
1-CAASAGCAAC	STREME-1	cds_PVP01_0908600.1	2898	2907	.	11.46	CAACAGCAGC
1-CAASAGCAAC	STREME-1	cds_PVP01_1306100.1	6228	6237	.	11.46	CAACAGCAGC
1-CAASAGCAAC	STREME-1	cds_PVP01_1451400.1	263	272	.	11.46	CAACAGCAGC
1-CAASAGCAAC	STREME-1	cds_PVP01_1265700.1	5157	5166	.	11.46	CAACAGCAGC
1-CAASAGCAAC	STREME-1	cds_PVP01_1134800.1	1167	1176	.	11.46	CAACAGCAGC
1-CAASAGCAAC	STREME-1	cds_PVP01_1134800.1	1449	1458	.	11.46	CAACAGCAGC
1-CAASAGCAAC	STREME-1	cds_PVP01_0728900.1	3791	3800	.	11.46	CAACAGCAGC
1-CAASAGCAAC	STREME-1	cds_PVP01_1329900.1	1191	1200	.	11.46	CAACAGCAGC
1-CAASAGCAAC	STREME-1	cds_PVP01_0516600.1	2451	2460	.	11.46	CAACAGCAGC
1-CAASAGCAAC	STREME-1	cds_PVP01_1144400.1	3546	3555	.	11.46	CAACAGCAGC
1-CAASAGCAAC	STREME-1	cds_PVP01_1014400.1	3414	3423	.	11.46	CAACAGCAGC
1-CAASAGCAAC	STREME-1	cds_PVP01_0114800.1	1680	1689	.	11.46	CAACAGCAGC
1-CAASAGCAAC	STREME-1	cds_PVP01_0118100.1	6000	6009	.	11.46	CAACAGCAGC
1-CAASAGCAAC	STREME-1	cds_PVP01_1022500.1	30882	30891	.	11.44	CGGUAGCAAC
1-CAASAGCAAC	STREME-1	cds_PVP01_1225400.1	3407	3416	.	11.44	CGGUAGCAAC
1-CAASAGCAAC	STREME-1	cds_PVP01_0609100.1	2127	2136	.	11.44	CGGUAGCAAC
1-CAASAGCAAC	STREME-1	cds_PVP01_1457300.1	1752	1761	.	11.44	CGGUAGCAAC
1-CAASAGCAAC	STREME-1	cds_PVP01_0620400.1	1596	1605	.	11.44	CGGUAGCAAC
1-CAASAGCAAC	STREME-1	cds_PVP01_1110800.1	1935	1944	.	11.44	CGGUAGCAAC
1-CAASAGCAAC	STREME-1	cds_PVP01_1447000.1	2613	2622	.	11.44	CGGUAGCAAC
1-CAASAGCAAC	STREME-1	cds_PVP01_0818400.1	4028	4037	.	11.44	CGGUAGCAAC
1-CAASAGCAAC	STREME-1	cds_PVP01_0942800.1	6495	6504	.	11.44	CGGUAGCAAC
1-CAASAGCAAC	STREME-1	cds_PVP01_0942800.1	6870	6879	.	11.44	CGGUAGCAAC
1-CAASAGCAAC	STREME-1	cds_PVP01_1024200.1	1575	1584	.	11.44	CGGUAGCAAC
1-CAASAGCAAC	STREME-1	cds_PVP01_1024200.1	1626	1635	.	11.44	CGGUAGCAAC
1-CAASAGCAAC	STREME-1	cds_PVP01_0419100.1	1080	1089	.	11.43	CGAUAUCAUC
1-CAASAGCAAC	STREME-1	cds_PVP01_0528300.1	15	24	.	11.43	CGAUAUCAUC
1-CAASAGCAAC	STREME-1	cds_PVP01_1143100.1	1413	1422	.	11.43	CGAUAUCAUC
1-CAASAGCAAC	STREME-1	cds_PVP01_1128400.1	3873	3882	.	11.43	CGAUAUCAUC
1-CAASAGCAAC	STREME-1	cds_PVP01_1260700.1	897	906	.	11.43	CGAUAUCAUC
1-CAASAGCAAC	STREME-1	cds_PVP01_0311300.1	3660	3669	.	11.41	CAACAUCCAC
1-CAASAGCAAC	STREME-1	cds_PVP01_0603100.1	1077	1086	.	11.41	CAACAUCCAC
1-CAASAGCAAC	STREME-1	cds_PVP01_1107800.1	2568	2577	.	11.41	CAACAUCCAC
1-CAASAGCAAC	STREME-1	cds_PVP01_1421900.1	5585	5594	.	11.41	CAACAUCCAC
1-CAASAGCAAC	STREME-1	cds_PVP01_0834700.1	300	309	.	11.41	CAACAUCCAC
1-CAASAGCAAC	STREME-1	cds_PVP01_0509300.1	3970	3979	.	11.41	CAACAUCCAC
1-CAASAGCAAC	STREME-1	cds_PVP01_1255000.1	4613	4622	.	11.41	CAACAUCCAC
1-CAASAGCAAC	STREME-1	cds_PVP01_0311300.1	3420	3429	.	11.4	CACCAGCUAC
1-CAASAGCAAC	STREME-1	cds_PVP01_1145100.1	1161	1170	.	11.4	CACCAGCUAC
1-CAASAGCAAC	STREME-1	cds_PVP01_0715400.1	5640	5649	.	11.4	CACCAGCUAC
1-CAASAGCAAC	STREME-1	cds_PVP01_0606900.1	16442	16451	.	11.4	CACCAGCUAC
1-CAASAGCAAC	STREME-1	cds_PVP01_1029200.1	10356	10365	.	11.4	CACCAGCUAC
1-CAASAGCAAC	STREME-1	cds_PVP01_0530000.1	7	16	.	11.4	CACCAGCUAC
1-CAASAGCAAC	STREME-1	cds_PVP01_1142200.1	890	899	.	11.4	CACCAGCUAC
1-CAASAGCAAC	STREME-1	cds_PVP01_1306100.1	4950	4959	.	11.4	CACCAGCUAC
1-CAASAGCAAC	STREME-1	cds_PVP01_1414000.1	5895	5904	.	11.4	CACCAGCUAC
1-CAASAGCAAC	STREME-1	cds_PVP01_0511300.1	51	60	.	11.38	CGAUAUCUAC
1-CAASAGCAAC	STREME-1	cds_PVP01_1343100.1	1436	1445	.	11.38	CGAUAUCUAC
1-CAASAGCAAC	STREME-1	cds_PVP01_0936900.1	8661	8670	.	11.38	CGAUAUCUAC
1-CAASAGCAAC	STREME-1	cds_PVP01_0509600.1	1185	1194	.	11.38	CGAUAGCCAC
1-CAASAGCAAC	STREME-1	cds_PVP01_1266600.1	714	723	.	11.37	CUACAGCUAC
1-CAASAGCAAC	STREME-1	cds_PVP01_1452700.1	1443	1452	.	11.37	CUACAGCUAC
1-CAASAGCAAC	STREME-1	cds_PVP01_0213600.1	3131	3140	.	11.37	CUACAGCUAC
1-CAASAGCAAC	STREME-1	cds_PVP01_0703000.1	1207	1216	.	11.37	CUACAGCUAC
1-CAASAGCAAC	STREME-1	cds_PVP01_1447000.1	7329	7338	.	11.37	CUACAGCUAC
1-CAASAGCAAC	STREME-1	cds_PVP01_0822800.1	246	255	.	11.37	CUACAGCUAC
1-CAASAGCAAC	STREME-1	cds_PVP01_1139900.1	17334	17343	.	11.37	CUACAGCUAC
1-CAASAGCAAC	STREME-1	cds_PVP01_0107700.1	183	192	.	11.37	CUACAGCUAC
1-CAASAGCAAC	STREME-1	cds_PVP01_0316400.1	81	90	.	11.37	CUACAGCUAC
1-CAASAGCAAC	STREME-1	cds_PVP01_0415200.1	1983	1992	.	11.37	CAGCAUCAAC
1-CAASAGCAAC	STREME-1	cds_PVP01_1445400.1	720	729	.	11.37	CAGCAUCAAC
1-CAASAGCAAC	STREME-1	cds_PVP01_0115600.1	1035	1044	.	11.37	CAGCAUCAAC
1-CAASAGCAAC	STREME-1	cds_PVP01_0913800.1	14640	14649	.	11.37	CAGCAUCAAC
1-CAASAGCAAC	STREME-1	cds_PVP01_1466900.1	5293	5302	.	11.37	CAGCAUCAAC
1-CAASAGCAAC	STREME-1	cds_PVP01_1110800.1	4359	4368	.	11.37	CAGCAUCAAC
1-CAASAGCAAC	STREME-1	cds_PVP01_1310500.1	2768	2777	.	11.37	CAGCAUCAAC
1-CAASAGCAAC	STREME-1	cds_PVP01_1023900.1	2106	2115	.	11.37	CAGCAUCAAC
1-CAASAGCAAC	STREME-1	cds_PVP01_1119800.1	10975	10984	.	11.37	CAGCAUCAAC
1-CAASAGCAAC	STREME-1	cds_PVP01_0319700.1	1799	1808	.	11.37	CAGCAUCAAC
1-CAASAGCAAC	STREME-1	cds_PVP01_1022400.1	166	175	.	11.37	CAGCAUCAAC
1-CAASAGCAAC	STREME-1	cds_PVP01_0117600.1	5365	5374	.	11.35	CACGAGCUAC
1-CAASAGCAAC	STREME-1	cds_PVP01_1268200.1	1910	1919	.	11.35	CACGAGCUAC
1-CAASAGCAAC	STREME-1	cds_PVP01_0107500.1	42	51	.	11.35	CACGAGCUAC
1-CAASAGCAAC	STREME-1	cds_PVP01_0505800.1	12	21	.	11.35	CACGAGCUAC
1-CAASAGCAAC	STREME-1	cds_PVP01_1316100.1	3384	3393	.	11.35	CGAGAGUAAC
1-CAASAGCAAC	STREME-1	cds_PVP01_0529800.1	1740	1749	.	11.35	CGAGAGUAAC
1-CAASAGCAAC	STREME-1	cds_PVP01_1022500.1	32589	32598	.	11.35	CGAGAGUAAC
1-CAASAGCAAC	STREME-1	cds_PVP01_0829900.1	1787	1796	.	11.35	CGAGAGUAAC
1-CAASAGCAAC	STREME-1	cds_PVP01_1225400.1	4011	4020	.	11.35	CGAGAGUAAC
1-CAASAGCAAC	STREME-1	cds_PVP01_1424300.1	723	732	.	11.35	CGAGAGUAAC
1-CAASAGCAAC	STREME-1	cds_PVP01_1229200.1	2583	2592	.	11.35	CGAGAGUAAC
1-CAASAGCAAC	STREME-1	cds_PVP01_1209900.1	516	525	.	11.35	CGAGAGUAAC
1-CAASAGCAAC	STREME-1	cds_PVP01_1029200.1	2274	2283	.	11.35	CGAGAGUAAC
1-CAASAGCAAC	STREME-1	cds_PVP01_1024200.1	1155	1164	.	11.35	CGAGAGUAAC
1-CAASAGCAAC	STREME-1	cds_PVP01_1437300.1	1018	1027	.	11.35	CGAGAGUAAC
1-CAASAGCAAC	STREME-1	cds_PVP01_0935900.1	1406	1415	.	11.34	CAACUGCAUC
1-CAASAGCAAC	STREME-1	cds_PVP01_1031600.1	518	527	.	11.34	CAACUGCAUC
1-CAASAGCAAC	STREME-1	cds_PVP01_0621900.1	510	519	.	11.34	CAACUGCAUC
1-CAASAGCAAC	STREME-1	cds_PVP01_0836800.1	462	471	.	11.34	CAACUGCAUC
1-CAASAGCAAC	STREME-1	cds_PVP01_0921600.1	423	432	.	11.34	CAACUGCAUC
1-CAASAGCAAC	STREME-1	cds_PVP01_1211000.1	20637	20646	.	11.34	CAACUGCAUC
1-CAASAGCAAC	STREME-1	cds_PVP01_0603400.1	2047	2056	.	11.34	CAACUGCAUC
1-CAASAGCAAC	STREME-1	cds_PVP01_1132000.1	3709	3718	.	11.34	CAACUGCAUC
1-CAASAGCAAC	STREME-1	cds_PVP01_1325700.1	1484	1493	.	11.34	CAACUGCAUC
1-CAASAGCAAC	STREME-1	cds_PVP01_1467300.1	2253	2262	.	11.33	CACGAUCAUC
1-CAASAGCAAC	STREME-1	cds_PVP01_0606900.1	6205	6214	.	11.33	CACGAUCAUC
1-CAASAGCAAC	STREME-1	cds_PVP01_1138200.1	723	732	.	11.33	CACGAUCAUC
1-CAASAGCAAC	STREME-1	cds_PVP01_0913700.1	98	107	.	11.29	CACGAUCUAC
1-CAASAGCAAC	STREME-1	cds_PVP01_0731500.1	3164	3173	.	11.29	CACGAUCUAC
1-CAASAGCAAC	STREME-1	cds_PVP01_0943800.1	4191	4200	.	11.29	CACGAUCUAC
1-CAASAGCAAC	STREME-1	cds_PVP01_0735200.1	2155	2164	.	11.29	CACGAUCUAC
1-CAASAGCAAC	STREME-1	cds_PVP01_1456600.1	1236	1245	.	11.28	CAAGAGCAGC
1-CAASAGCAAC	STREME-1	cds_PVP01_0302900.1	1820	1829	.	11.28	CAAGAGCAGC
1-CAASAGCAAC	STREME-1	cds_PVP01_0719100.1	831	840	.	11.28	CAAGAGCAGC
1-CAASAGCAAC	STREME-1	cds_PVP01_1305400.1	2616	2625	.	11.28	CAAGAGCAGC
1-CAASAGCAAC	STREME-1	cds_PVP01_0935100.1	5811	5820	.	11.28	CAAGAGCAGC
1-CAASAGCAAC	STREME-1	cds_PVP01_1458300.1	6110	6119	.	11.28	CAAGAGCAGC
1-CAASAGCAAC	STREME-1	cds_PVP01_1424300.1	3297	3306	.	11.28	CAAGAGCAGC
1-CAASAGCAAC	STREME-1	cds_PVP01_0309100.1	153	162	.	11.28	CAAGAGCAGC
1-CAASAGCAAC	STREME-1	cds_PVP01_1442400.1	2073	2082	.	11.28	CAAGAGCAGC
1-CAASAGCAAC	STREME-1	cds_PVP01_1208400.1	478	487	.	11.28	CAAGAGCAGC
1-CAASAGCAAC	STREME-1	cds_PVP01_1018200.1	1029	1038	.	11.28	CAAGAGCAGC
1-CAASAGCAAC	STREME-1	cds_PVP01_1452000.1	2004	2013	.	11.28	CAAGAGCAGC
1-CAASAGCAAC	STREME-1	cds_PVP01_1466800.1	1242	1251	.	11.28	CAAGAGCAGC
1-CAASAGCAAC	STREME-1	cds_PVP01_1334400.1	5121	5130	.	11.28	CAAGAGCAGC
1-CAASAGCAAC	STREME-1	cds_PVP01_1447000.1	4509	4518	.	11.28	CAAGAGCAGC
1-CAASAGCAAC	STREME-1	cds_PVP01_0910900.1	1146	1155	.	11.28	CAAGAGCAGC
1-CAASAGCAAC	STREME-1	cds_PVP01_1445800.1	228	237	.	11.28	CAAGAGCAGC
1-CAASAGCAAC	STREME-1	cds_PVP01_1306100.1	3700	3709	.	11.28	CAAGAGCAGC
1-CAASAGCAAC	STREME-1	cds_PVP01_1451400.1	5075	5084	.	11.28	CAAGAGCAGC
1-CAASAGCAAC	STREME-1	cds_PVP01_1340300.1	16437	16446	.	11.28	CAAGAGCAGC
1-CAASAGCAAC	STREME-1	cds_PVP01_0946100.1	331	340	.	11.28	CAAGAGCAGC
1-CAASAGCAAC	STREME-1	cds_PVP01_0110400.1	8151	8160	.	11.25	CAAGUGCUAC
1-CAASAGCAAC	STREME-1	cds_PVP01_1310500.1	818	827	.	11.25	CAAGUGCUAC
1-CAASAGCAAC	STREME-1	cds_PVP01_0204500.1	1419	1428	.	11.25	CAAGUGCUAC
1-CAASAGCAAC	STREME-1	cds_PVP01_1455000.1	974	983	.	11.25	CAAGUGCUAC
1-CAASAGCAAC	STREME-1	cds_PVP01_0410800.1	2929	2938	.	11.25	CAAGUGCUAC
1-CAASAGCAAC	STREME-1	cds_PVP01_0604700.1	2299	2308	.	11.25	CAAGUGCUAC
1-CAASAGCAAC	STREME-1	cds_PVP01_1130500.1	3627	3636	.	11.25	CAAGUGCUAC
1-CAASAGCAAC	STREME-1	cds_PVP01_1002900.1	426	435	.	11.25	CAAGUGCUAC
1-CAASAGCAAC	STREME-1	cds_PVP01_0213800.1	780	789	.	11.24	CAAGAACAAC
1-CAASAGCAAC	STREME-1	cds_PVP01_0213800.1	993	1002	.	11.24	CAAGAACAAC
1-CAASAGCAAC	STREME-1	cds_PVP01_1219800.1	805	814	.	11.24	CAAGAACAAC
1-CAASAGCAAC	STREME-1	cds_PVP01_1235700.1	423	432	.	11.24	CAAGAACAAC
1-CAASAGCAAC	STREME-1	cds_PVP01_1422300.1	1470	1479	.	11.24	CAAGAACAAC
1-CAASAGCAAC	STREME-1	cds_PVP01_0505600.1	1929	1938	.	11.24	CAAGAACAAC
1-CAASAGCAAC	STREME-1	cds_PVP01_1011500.1	2388	2397	.	11.24	CAAGAACAAC
1-CAASAGCAAC	STREME-1	cds_PVP01_1310500.1	185	194	.	11.24	CAAGAACAAC
1-CAASAGCAAC	STREME-1	cds_PVP01_1211000.1	7149	7158	.	11.24	CAAGAACAAC
1-CAASAGCAAC	STREME-1	cds_PVP01_1023900.1	6882	6891	.	11.24	CAAGAACAAC
1-CAASAGCAAC	STREME-1	cds_PVP01_1121400.1	13182	13191	.	11.24	CAAGAACAAC
1-CAASAGCAAC	STREME-1	cds_PVP01_1251300.1	3633	3642	.	11.24	CAAGAACAAC
1-CAASAGCAAC	STREME-1	cds_PVP01_0709600.1	1455	1464	.	11.24	CAAGAACAAC
1-CAASAGCAAC	STREME-1	cds_PVP01_1448000.1	756	765	.	11.24	CAAGAACAAC
1-CAASAGCAAC	STREME-1	cds_PVP01_1033600.1	433	442	.	11.24	CAAGAACAAC
1-CAASAGCAAC	STREME-1	cds_PVP01_0822800.1	4728	4737	.	11.24	CAAGAACAAC
1-CAASAGCAAC	STREME-1	cds_PVP01_1139900.1	4398	4407	.	11.24	CAAGAACAAC
1-CAASAGCAAC	STREME-1	cds_PVP01_0725200.1	1032	1041	.	11.24	CAAGAACAAC
1-CAASAGCAAC	STREME-1	cds_PVP01_0004280.1	485	494	.	11.18	GAAGAUCAAC
1-CAASAGCAAC	STREME-1	cds_PVP01_0603100.1	853	862	.	11.18	GAAGAUCAAC
1-CAASAGCAAC	STREME-1	cds_PVP01_0804000.1	3490	3499	.	11.18	GAAGAUCAAC
1-CAASAGCAAC	STREME-1	cds_PVP01_1210500.1	4830	4839	.	11.18	GAAGAUCAAC
1-CAASAGCAAC	STREME-1	cds_PVP01_0217100.1	545	554	.	11.18	GAAGAUCAAC
1-CAASAGCAAC	STREME-1	cds_PVP01_0410100.1	1469	1478	.	11.18	GAAGAUCAAC
1-CAASAGCAAC	STREME-1	cds_PVP01_1142200.1	1136	1145	.	11.18	GAAGAUCAAC
1-CAASAGCAAC	STREME-1	cds_PVP01_0320400.1	3934	3943	.	11.18	GAAGAUCAAC
1-CAASAGCAAC	STREME-1	cds_PVP01_1323600.1	1163	1172	.	11.18	GAAGAUCAAC
1-CAASAGCAAC	STREME-1	cds_PVP01_1235400.1	1443	1452	.	11.18	GAAGAUCAAC
1-CAASAGCAAC	STREME-1	cds_PVP01_0212200.1	4812	4821	.	11.18	GAAGAUCAAC
1-CAASAGCAAC	STREME-1	cds_PVP01_0920000.1	27	36	.	11.18	GAAGAUCAAC
1-CAASAGCAAC	STREME-1	cds_PVP01_1445400.1	5268	5277	.	11.17	CAACAUUAAC
1-CAASAGCAAC	STREME-1	cds_PVP01_0913800.1	3747	3756	.	11.17	CAACAUUAAC
1-CAASAGCAAC	STREME-1	cds_PVP01_0913800.1	12687	12696	.	11.17	CAACAUUAAC
1-CAASAGCAAC	STREME-1	cds_PVP01_1322500.1	4898	4907	.	11.17	CAACAUUAAC
1-CAASAGCAAC	STREME-1	cds_PVP01_0727900.1	1566	1575	.	11.17	CAACAUUAAC
1-CAASAGCAAC	STREME-1	cds_PVP01_0503400.1	53	62	.	11.17	CAACAUUAAC
1-CAASAGCAAC	STREME-1	cds_PVP01_1404700.1	21585	21594	.	11.17	CAACAUUAAC
1-CAASAGCAAC	STREME-1	cds_PVP01_1306100.1	4959	4968	.	11.17	CAACAUUAAC
1-CAASAGCAAC	STREME-1	cds_PVP01_1451400.1	4916	4925	.	11.17	CAACAUUAAC
1-CAASAGCAAC	STREME-1	cds_PVP01_0106700.1	4029	4038	.	11.15	CGGCAGCAAC
1-CAASAGCAAC	STREME-1	cds_PVP01_0106700.1	4791	4800	.	11.15	CGGCAGCAAC
1-CAASAGCAAC	STREME-1	cds_PVP01_1107800.1	4749	4758	.	11.15	CGGCAGCAAC
1-CAASAGCAAC	STREME-1	cds_PVP01_1260500.1	4152	4161	.	11.15	CGGCAGCAAC
1-CAASAGCAAC	STREME-1	cds_PVP01_1225400.1	3416	3425	.	11.15	CGGCAGCAAC
1-CAASAGCAAC	STREME-1	cds_PVP01_1225400.1	3425	3434	.	11.15	CGGCAGCAAC
1-CAASAGCAAC	STREME-1	cds_PVP01_1225400.1	3443	3452	.	11.15	CGGCAGCAAC
1-CAASAGCAAC	STREME-1	cds_PVP01_1226100.1	303	312	.	11.15	CGGCAGCAAC
1-CAASAGCAAC	STREME-1	cds_PVP01_1112300.1	3720	3729	.	11.15	CGGCAGCAAC
1-CAASAGCAAC	STREME-1	cds_PVP01_0621900.1	1656	1665	.	11.15	CGGCAGCAAC
1-CAASAGCAAC	STREME-1	cds_PVP01_1210500.1	3240	3249	.	11.15	CGGCAGCAAC
1-CAASAGCAAC	STREME-1	cds_PVP01_1146300.1	1951	1960	.	11.15	CGGCAGCAAC
1-CAASAGCAAC	STREME-1	cds_PVP01_1011500.1	23618	23627	.	11.15	CGGCAGCAAC
1-CAASAGCAAC	STREME-1	cds_PVP01_0942800.1	253	262	.	11.15	CGGCAGCAAC
1-CAASAGCAAC	STREME-1	cds_PVP01_0942800.1	7206	7215	.	11.15	CGGCAGCAAC
1-CAASAGCAAC	STREME-1	cds_PVP01_0709600.1	1857	1866	.	11.15	CGGCAGCAAC
1-CAASAGCAAC	STREME-1	cds_PVP01_0822800.1	5241	5250	.	11.15	CGGCAGCAAC
1-CAASAGCAAC	STREME-1	cds_PVP01_0714400.1	1889	1898	.	11.15	CGGCAGCAAC
1-CAASAGCAAC	STREME-1	cds_PVP01_1144400.1	3540	3549	.	11.15	CGGCAGCAAC
1-CAASAGCAAC	STREME-1	cds_PVP01_0408300.1	1456	1465	.	11.15	CGGCAGCAAC
1-CAASAGCAAC	STREME-1	cds_PVP01_0408300.1	1498	1507	.	11.15	CGGCAGCAAC
1-CAASAGCAAC	STREME-1	cds_PVP01_0213800.1	3771	3780	.	11.15	CGAGAGCCAC
1-CAASAGCAAC	STREME-1	cds_PVP01_0813300.1	2766	2775	.	11.15	CGAGAGCCAC
1-CAASAGCAAC	STREME-1	cds_PVP01_0112000.1	27	36	.	11.15	CGAGAGCCAC
1-CAASAGCAAC	STREME-1	cds_PVP01_1011500.1	9842	9851	.	11.15	CGAGAGCCAC
1-CAASAGCAAC	STREME-1	cds_PVP01_0320400.1	1083	1092	.	11.15	CGAGAGCCAC
1-CAASAGCAAC	STREME-1	cds_PVP01_1024200.1	197	206	.	11.15	CGAGAGCCAC
1-CAASAGCAAC	STREME-1	cds_PVP01_0302900.1	146	155	.	11.07	CAACAUCAGC
1-CAASAGCAAC	STREME-1	cds_PVP01_0527700.1	1263	1272	.	11.07	CAACAUCAGC
1-CAASAGCAAC	STREME-1	cds_PVP01_0931500.1	2034	2043	.	11.07	CAACAUCAGC
1-CAASAGCAAC	STREME-1	cds_PVP01_0931500.1	3048	3057	.	11.07	CAACAUCAGC
1-CAASAGCAAC	STREME-1	cds_PVP01_1031600.1	1229	1238	.	11.07	CAACAUCAGC
1-CAASAGCAAC	STREME-1	cds_PVP01_0311300.1	118	127	.	11.07	CAACAUCAGC
1-CAASAGCAAC	STREME-1	cds_PVP01_1022500.1	32163	32172	.	11.07	CAACAUCAGC
1-CAASAGCAAC	STREME-1	cds_PVP01_0104500.1	3216	3225	.	11.07	CAACAUCAGC
1-CAASAGCAAC	STREME-1	cds_PVP01_0945900.1	3297	3306	.	11.07	CAACAUCAGC
1-CAASAGCAAC	STREME-1	cds_PVP01_1119800.1	8206	8215	.	11.07	CAACAUCAGC
1-CAASAGCAAC	STREME-1	cds_PVP01_0823900.1	1443	1452	.	11.07	CAACAUCAGC
1-CAASAGCAAC	STREME-1	cds_PVP01_0703800.1	1438	1447	.	11.07	CAACAUCAGC
1-CAASAGCAAC	STREME-1	cds_PVP01_0410800.1	18	27	.	11.07	CAACAUCAGC
1-CAASAGCAAC	STREME-1	cds_PVP01_0939800.1	1822	1831	.	11.07	CAACAUCAGC
1-CAASAGCAAC	STREME-1	cds_PVP01_0942800.1	1815	1824	.	11.07	CAACAUCAGC
1-CAASAGCAAC	STREME-1	cds_PVP01_1423300.1	1092	1101	.	11.07	CAACAUCAGC
1-CAASAGCAAC	STREME-1	cds_PVP01_0908600.1	5541	5550	.	11.07	CAACAUCAGC
1-CAASAGCAAC	STREME-1	cds_PVP01_1135200.1	3216	3225	.	11.07	CAACAUCAGC
1-CAASAGCAAC	STREME-1	cds_PVP01_1135200.1	5754	5763	.	11.07	CAACAUCAGC
1-CAASAGCAAC	STREME-1	cds_PVP01_1024200.1	2922	2931	.	11.07	CAACAUCAGC
1-CAASAGCAAC	STREME-1	cds_PVP01_1024200.1	3876	3885	.	11.07	CAACAUCAGC
1-CAASAGCAAC	STREME-1	cds_PVP01_0316400.1	6243	6252	.	11.07	CAACAUCAGC
1-CAASAGCAAC	STREME-1	cds_PVP01_1319600.1	3934	3943	.	11.07	CAACAUCAGC
1-CAASAGCAAC	STREME-1	cds_PVP01_0529800.1	705	714	.	11.07	CAAUAGCAGC
1-CAASAGCAAC	STREME-1	cds_PVP01_0511000.1	2358	2367	.	11.07	CAAUAGCAGC
1-CAASAGCAAC	STREME-1	cds_PVP01_0105700.1	5227	5236	.	11.07	CAAUAGCAGC
1-CAASAGCAAC	STREME-1	cds_PVP01_0104300.1	5181	5190	.	11.07	CAAUAGCAGC
1-CAASAGCAAC	STREME-1	cds_PVP01_1240500.1	1647	1656	.	11.07	CAAUAGCAGC
1-CAASAGCAAC	STREME-1	cds_PVP01_1260500.1	1206	1215	.	11.07	CAAUAGCAGC
1-CAASAGCAAC	STREME-1	cds_PVP01_1260500.1	1563	1572	.	11.07	CAAUAGCAGC
1-CAASAGCAAC	STREME-1	cds_PVP01_0945900.1	5052	5061	.	11.07	CAAUAGCAGC
1-CAASAGCAAC	STREME-1	cds_PVP01_1438700.1	2430	2439	.	11.07	CAAUAGCAGC
1-CAASAGCAAC	STREME-1	cds_PVP01_1256500.1	2838	2847	.	11.07	CAAUAGCAGC
1-CAASAGCAAC	STREME-1	cds_PVP01_0814700.1	3720	3729	.	11.07	CAAUAGCAGC
1-CAASAGCAAC	STREME-1	cds_PVP01_1011500.1	4617	4626	.	11.07	CAAUAGCAGC
1-CAASAGCAAC	STREME-1	cds_PVP01_0803200.1	939	948	.	11.07	CAAUAGCAGC
1-CAASAGCAAC	STREME-1	cds_PVP01_1211100.1	186	195	.	11.07	CAAUAGCAGC
1-CAASAGCAAC	STREME-1	cds_PVP01_1329900.1	1101	1110	.	11.07	CAAUAGCAGC
1-CAASAGCAAC	STREME-1	cds_PVP01_0729100.1	3604	3613	.	11.07	CAAUAGCAGC
1-CAASAGCAAC	STREME-1	cds_PVP01_1310500.1	2765	2774	.	11.05	CACCAGCAUC
1-CAASAGCAAC	STREME-1	cds_PVP01_1204200.1	17	26	.	11.05	CACCAGCAUC
1-CAASAGCAAC	STREME-1	cds_PVP01_1226200.1	1971	1980	.	11.05	CACCAGCAUC
1-CAASAGCAAC	STREME-1	cds_PVP01_0604700.1	1738	1747	.	11.05	CACCAGCAUC
1-CAASAGCAAC	STREME-1	cds_PVP01_0210500.1	1494	1503	.	11.05	CACCAGCAUC
1-CAASAGCAAC	STREME-1	cds_PVP01_1139900.1	12897	12906	.	11.05	CACCAGCAUC
1-CAASAGCAAC	STREME-1	cds_PVP01_0806900.1	1394	1403	.	11.04	CAAGACCGAC
1-CAASAGCAAC	STREME-1	cds_PVP01_0213600.1	3143	3152	.	11.03	CUAUAGCUAC
1-CAASAGCAAC	STREME-1	cds_PVP01_0817100.1	3114	3123	.	11.03	CUAUAGCUAC
1-CAASAGCAAC	STREME-1	cds_PVP01_0214800.1	4674	4683	.	11.03	CACUAGCGAC
1-CAASAGCAAC	STREME-1	cds_PVP01_1401400.1	2698	2707	.	11.03	CGAUAUCGAC
1-CAASAGCAAC	STREME-1	cds_PVP01_0409600.1	2286	2295	.	11.03	CAGUAUCAAC
1-CAASAGCAAC	STREME-1	cds_PVP01_0709000.1	459	468	.	11.02	CAACAGCUUC
1-CAASAGCAAC	STREME-1	cds_PVP01_1469200.1	3894	3903	.	11.02	CAACAGCUUC
1-CAASAGCAAC	STREME-1	cds_PVP01_0105700.1	8062	8071	.	11.02	CAACAGCUUC
1-CAASAGCAAC	STREME-1	cds_PVP01_0104800.1	2387	2396	.	11.02	CAACAGCUUC
1-CAASAGCAAC	STREME-1	cds_PVP01_1011500.1	19064	19073	.	11.02	CAACAGCUUC
1-CAASAGCAAC	STREME-1	cds_PVP01_0606900.1	10993	11002	.	11.02	CAACAGCUUC
1-CAASAGCAAC	STREME-1	cds_PVP01_1321100.1	1122	1131	.	11.02	CAACAGCUUC
1-CAASAGCAAC	STREME-1	cds_PVP01_1334400.1	5529	5538	.	11.02	CAACAGCUUC
1-CAASAGCAAC	STREME-1	cds_PVP01_1445500.1	1968	1977	.	11.02	CAACAGCUUC
1-CAASAGCAAC	STREME-1	cds_PVP01_1030000.1	16	25	.	11.02	CAACAGCUUC
1-CAASAGCAAC	STREME-1	cds_PVP01_0803400.1	24	33	.	11.02	CAACAGCUUC
1-CAASAGCAAC	STREME-1	cds_PVP01_1141300.1	1149	1158	.	11.02	CAACAGCUUC
1-CAASAGCAAC	STREME-1	cds_PVP01_1452400.1	766	775	.	11.02	CAACAGCUUC
1-CAASAGCAAC	STREME-1	cds_PVP01_0908600.1	5646	5655	.	11.02	CAACAGCUUC
1-CAASAGCAAC	STREME-1	cds_PVP01_1340300.1	19635	19644	.	11.02	CAACAGCUUC
1-CAASAGCAAC	STREME-1	cds_PVP01_1313500.1	1635	1644	.	11.02	CAACAGCUUC
1-CAASAGCAAC	STREME-1	cds_PVP01_1135200.1	2649	2658	.	11.02	CAACAGCUUC
1-CAASAGCAAC	STREME-1	cds_PVP01_1130500.1	2160	2169	.	11.02	CAACAGCUUC
1-CAASAGCAAC	STREME-1	cds_PVP01_0920000.1	4872	4881	.	11.02	CAACAGCUUC
1-CAASAGCAAC	STREME-1	cds_PVP01_0316400.1	5568	5577	.	11.02	CAACAGCUUC
1-CAASAGCAAC	STREME-1	cds_PVP01_0213800.1	5922	5931	.	11.02	GAACAGCAAC
1-CAASAGCAAC	STREME-1	cds_PVP01_1135300.1	10686	10695	.	11.02	GAACAGCAAC
1-CAASAGCAAC	STREME-1	cds_PVP01_1453600.1	615	624	.	11.02	GAACAGCAAC
1-CAASAGCAAC	STREME-1	cds_PVP01_1457300.1	3969	3978	.	11.02	GAACAGCAAC
1-CAASAGCAAC	STREME-1	cds_PVP01_0620800.1	1126	1135	.	11.02	GAACAGCAAC
1-CAASAGCAAC	STREME-1	cds_PVP01_0732200.1	624	633	.	11.02	GAACAGCAAC
1-CAASAGCAAC	STREME-1	cds_PVP01_0307000.1	4254	4263	.	11.02	GAACAGCAAC
1-CAASAGCAAC	STREME-1	cds_PVP01_0607100.1	486	495	.	11.02	GAACAGCAAC
1-CAASAGCAAC	STREME-1	cds_PVP01_1238700.1	543	552	.	11.02	GAACAGCAAC
1-CAASAGCAAC	STREME-1	cds_PVP01_0104800.1	822	831	.	11.02	GAACAGCAAC
1-CAASAGCAAC	STREME-1	cds_PVP01_0104800.1	3162	3171	.	11.02	GAACAGCAAC
1-CAASAGCAAC	STREME-1	cds_PVP01_1011500.1	15767	15776	.	11.02	GAACAGCAAC
1-CAASAGCAAC	STREME-1	cds_PVP01_1268600.1	1012	1021	.	11.02	GAACAGCAAC
1-CAASAGCAAC	STREME-1	cds_PVP01_1215100.1	342	351	.	11.02	GAACAGCAAC
1-CAASAGCAAC	STREME-1	cds_PVP01_0908600.1	4038	4047	.	11.02	GAACAGCAAC
1-CAASAGCAAC	STREME-1	cds_PVP01_1306100.1	4542	4551	.	11.02	GAACAGCAAC
1-CAASAGCAAC	STREME-1	cds_PVP01_1010400.1	288	297	.	11.02	GAACAGCAAC
1-CAASAGCAAC	STREME-1	cds_PVP01_1134800.1	1560	1569	.	11.02	GAACAGCAAC
1-CAASAGCAAC	STREME-1	cds_PVP01_1139900.1	12538	12547	.	11.02	GAACAGCAAC
1-CAASAGCAAC	STREME-1	cds_PVP01_0813600.1	360	369	.	11.02	GAACAGCAAC
1-CAASAGCAAC	STREME-1	cds_PVP01_1144400.1	6370	6379	.	11.02	GAACAGCAAC
1-CAASAGCAAC	STREME-1	cds_PVP01_0212200.1	1605	1614	.	11.02	GAACAGCAAC
1-CAASAGCAAC	STREME-1	cds_PVP01_0212200.1	2403	2412	.	11.02	GAACAGCAAC
1-CAASAGCAAC	STREME-1	cds_PVP01_1014400.1	1281	1290	.	11.02	GAACAGCAAC
1-CAASAGCAAC	STREME-1	cds_PVP01_0319500.1	4101	4110	.	11.02	CUACAGCAUC
1-CAASAGCAAC	STREME-1	cds_PVP01_1115300.1	333	342	.	11.02	CUACAGCAUC
1-CAASAGCAAC	STREME-1	cds_PVP01_0315600.1	5523	5532	.	11.02	CUACAGCAUC
1-CAASAGCAAC	STREME-1	cds_PVP01_0821200.1	2031	2040	.	11.02	CUACAGCAUC
1-CAASAGCAAC	STREME-1	cds_PVP01_0929600.1	1137	1146	.	11.02	CUACAGCAUC
1-CAASAGCAAC	STREME-1	cds_PVP01_0604800.1	1221	1230	.	11.02	CUACAGCAUC
1-CAASAGCAAC	STREME-1	cds_PVP01_1123500.1	3405	3414	.	11.02	CUACAGCAUC
1-CAASAGCAAC	STREME-1	cds_PVP01_0517600.1	2586	2595	.	11	CACGAGCAUC
1-CAASAGCAAC	STREME-1	cds_PVP01_0114000.1	108	117	.	11	CACGAGCAUC
1-CAASAGCAAC	STREME-1	cds_PVP01_0918500.1	486	495	.	11	CACGAGCAUC
1-CAASAGCAAC	STREME-1	cds_PVP01_1325700.1	226	235	.	11	CACGAGCAUC
1-CAASAGCAAC	STREME-1	cds_PVP01_1141400.1	1809	1818	.	10.99	CAAGACCAUC
1-CAASAGCAAC	STREME-1	cds_PVP01_0513700.1	711	720	.	10.99	CAAGACCAUC
1-CAASAGCAAC	STREME-1	cds_PVP01_0936900.1	6461	6470	.	10.99	CAAGACCAUC
1-CAASAGCAAC	STREME-1	cds_PVP01_0705900.1	2388	2397	.	10.99	CAAGACCAUC
1-CAASAGCAAC	STREME-1	cds_PVP01_0616500.1	1209	1218	.	10.99	CAAGACCAUC
1-CAASAGCAAC	STREME-1	cds_PVP01_1243300.1	366	375	.	10.95	CUACUGCAAC
1-CAASAGCAAC	STREME-1	cds_PVP01_0417300.1	1686	1695	.	10.95	CUACUGCAAC
1-CAASAGCAAC	STREME-1	cds_PVP01_0529300.1	1290	1299	.	10.95	CUACUGCAAC
1-CAASAGCAAC	STREME-1	cds_PVP01_0529300.1	2457	2466	.	10.95	CUACUGCAAC
1-CAASAGCAAC	STREME-1	cds_PVP01_0604300.1	3747	3756	.	10.95	CUACUGCAAC
1-CAASAGCAAC	STREME-1	cds_PVP01_0928700.1	5685	5694	.	10.95	CUACUGCAAC
1-CAASAGCAAC	STREME-1	cds_PVP01_0829300.1	870	879	.	10.95	CUACUGCAAC
1-CAASAGCAAC	STREME-1	cds_PVP01_1033900.1	2047	2056	.	10.95	CUACUGCAAC
1-CAASAGCAAC	STREME-1	cds_PVP01_1033900.1	2068	2077	.	10.95	CUACUGCAAC
1-CAASAGCAAC	STREME-1	cds_PVP01_0505400.1	2278	2287	.	10.95	CUACUGCAAC
1-CAASAGCAAC	STREME-1	cds_PVP01_1008000.1	888	897	.	10.95	CUACUGCAAC
1-CAASAGCAAC	STREME-1	cds_PVP01_0923700.1	4203	4212	.	10.95	CUACUGCAAC
1-CAASAGCAAC	STREME-1	cds_PVP01_0304700.1	5559	5568	.	10.95	CUACUGCAAC
1-CAASAGCAAC	STREME-1	cds_PVP01_1346000.1	4196	4205	.	10.95	CUACUGCAAC
1-CAASAGCAAC	STREME-1	cds_PVP01_1004800.1	1110	1119	.	10.95	CUACUGCAAC
1-CAASAGCAAC	STREME-1	cds_PVP01_1262500.1	4127	4136	.	10.95	CUACUGCAAC
1-CAASAGCAAC	STREME-1	cds_PVP01_0006260.1	245	254	.	10.94	CUAGAGUAAC
1-CAASAGCAAC	STREME-1	cds_PVP01_0616600.1	1279	1288	.	10.94	CACGAUCGAC
1-CAASAGCAAC	STREME-1	cds_PVP01_0928700.1	3429	3438	.	10.94	CACGAUCGAC
1-CAASAGCAAC	STREME-1	cds_PVP01_0309100.1	168	177	.	10.94	CACGAUCGAC
1-CAASAGCAAC	STREME-1	cds_PVP01_0714800.1	4989	4998	.	10.94	CACGAUCGAC
1-CAASAGCAAC	STREME-1	cds_PVP01_0516500.1	1143	1152	.	10.94	CACGAUCGAC
1-CAASAGCAAC	STREME-1	cds_PVP01_0509300.1	3160	3169	.	10.94	CACGAUCGAC
#
2-AAGAAGGAGAAC	STREME-2	cds_PVP01_0213800.1	13357	13368	.	18.77	AAGAAGGAGAAC
2-AAGAAGGAGAAC	STREME-2	cds_PVP01_0703700.1	14836	14847	.	18.77	AAGAAGGAGAAC
2-AAGAAGGAGAAC	STREME-2	cds_PVP01_1144400.1	6003	6014	.	18.77	AAGAAGGAGAAC
2-AAGAAGGAGAAC	STREME-2	cds_PVP01_0832500.1	1295	1306	.	17.08	AAGAAGUAGAAC
2-AAGAAGGAGAAC	STREME-2	cds_PVP01_1022500.1	6160	6171	.	17.03	AAGAAGGAGAUC
2-AAGAAGGAGAAC	STREME-2	cds_PVP01_0410100.1	1701	1712	.	17.03	AAGAAGGAGAUC
2-AAGAAGGAGAAC	STREME-2	cds_PVP01_1404700.1	20157	20168	.	16.87	AAGAAGCAGAAC
2-AAGAAGGAGAAC	STREME-2	cds_PVP01_1343200.1	619	630	.	16.87	AAGAAGCAGAAC
2-AAGAAGGAGAAC	STREME-2	cds_PVP01_0832100.1	2296	2307	.	16.87	AAGAAGCAGAAC
2-AAGAAGGAGAAC	STREME-2	cds_PVP01_1316100.1	13924	13935	.	16.85	AAGAAGGAGGAC
2-AAGAAGGAGAAC	STREME-2	cds_PVP01_0519500.1	697	708	.	16.85	AAGAAGGAGGAC
2-AAGAAGGAGAAC	STREME-2	cds_PVP01_1119800.1	4145	4156	.	16.78	AAGAAGGACAAC
2-AAGAAGGAGAAC	STREME-2	cds_PVP01_1340300.1	3442	3453	.	16.78	AAGAAGGACAAC
2-AAGAAGGAGAAC	STREME-2	cds_PVP01_0604300.1	82	93	.	16.38	AAGAAGGCGAAC
2-AAGAAGGAGAAC	STREME-2	cds_PVP01_0623500.1	2072	2083	.	16.38	AAGAAGGCGAAC
2-AAGAAGGAGAAC	STREME-2	cds_PVP01_1438600.1	5841	5852	.	16.38	AAGAAGGCGAAC
2-AAGAAGGAGAAC	STREME-2	cds_PVP01_0813600.1	3943	3954	.	16.38	AAGAAGGCGAAC
2-AAGAAGGAGAAC	STREME-2	cds_PVP01_0945900.1	1792	1803	.	16.33	AAGAAGGAUAAC
2-AAGAAGGAGAAC	STREME-2	cds_PVP01_0623500.1	3712	3723	.	16.33	AAGAAGGAUAAC
2-AAGAAGGAGAAC	STREME-2	cds_PVP01_1438600.1	6447	6458	.	16.33	AAGAAGGAUAAC
2-AAGAAGGAGAAC	STREME-2	cds_PVP01_0920600.1	799	810	.	16.31	AAGAAGGAGACC
2-AAGAAGGAGAAC	STREME-2	cds_PVP01_0419100.1	944	955	.	16.23	AAGAAGGUGAAC
2-AAGAAGGAGAAC	STREME-2	cds_PVP01_1445400.1	952	963	.	16.23	AAGAAGGUGAAC
2-AAGAAGGAGAAC	STREME-2	cds_PVP01_0807800.1	4852	4863	.	16.23	AAGAAGGUGAAC
2-AAGAAGGAGAAC	STREME-2	cds_PVP01_0529800.1	9841	9852	.	16.14	AAGAAGAAGAAC
2-AAGAAGGAGAAC	STREME-2	cds_PVP01_0110400.1	4099	4110	.	16.14	AAGAAGAAGAAC
2-AAGAAGGAGAAC	STREME-2	cds_PVP01_0523900.1	877	888	.	16.14	AAGAAGAAGAAC
2-AAGAAGGAGAAC	STREME-2	cds_PVP01_1022500.1	2488	2499	.	16.14	AAGAAGAAGAAC
2-AAGAAGGAGAAC	STREME-2	cds_PVP01_1022500.1	2689	2700	.	16.14	AAGAAGAAGAAC
2-AAGAAGGAGAAC	STREME-2	cds_PVP01_1103800.1	4	15	.	16.14	AAGAAGAAGAAC
2-AAGAAGGAGAAC	STREME-2	cds_PVP01_1033900.1	1760	1771	.	16.14	AAGAAGAAGAAC
2-AAGAAGGAGAAC	STREME-2	cds_PVP01_0408400.1	1360	1371	.	16.14	AAGAAGAAGAAC
2-AAGAAGGAGAAC	STREME-2	cds_PVP01_0703700.1	703	714	.	16.14	AAGAAGAAGAAC
2-AAGAAGGAGAAC	STREME-2	cds_PVP01_1238900.1	1835	1846	.	16.14	AAGAAGAAGAAC
2-AAGAAGGAGAAC	STREME-2	cds_PVP01_1238900.1	2432	2443	.	16.14	AAGAAGAAGAAC
2-AAGAAGGAGAAC	STREME-2	cds_PVP01_1447400.1	1789	1800	.	16.14	AAGAAGAAGAAC
2-AAGAAGGAGAAC	STREME-2	cds_PVP01_0410100.1	2955	2966	.	16.14	AAGAAGAAGAAC
2-AAGAAGGAGAAC	STREME-2	cds_PVP01_1441600.1	1606	1617	.	16.14	AAGAAGAAGAAC
2-AAGAAGGAGAAC	STREME-2	cds_PVP01_0942500.1	253	264	.	16.14	AAGAAGAAGAAC
2-AAGAAGGAGAAC	STREME-2	cds_PVP01_1313200.1	1486	1497	.	16.14	AAGAAGAAGAAC
2-AAGAAGGAGAAC	STREME-2	cds_PVP01_1002900.1	3664	3675	.	16.14	AAGAAGAAGAAC
2-AAGAAGGAGAAC	STREME-2	cds_PVP01_0114800.1	1783	1794	.	16.14	AAGAAGAAGAAC
2-AAGAAGGAGAAC	STREME-2	cds_PVP01_0529800.1	1531	1542	.	15.93	AAGAAGGAGAAG
2-AAGAAGGAGAAC	STREME-2	cds_PVP01_0529800.1	4318	4329	.	15.93	AAGAAGGAGAAG
2-AAGAAGGAGAAC	STREME-2	cds_PVP01_0813300.1	372	383	.	15.93	AAGAAGGAGAAG
2-AAGAAGGAGAAC	STREME-2	cds_PVP01_0527700.1	535	546	.	15.93	AAGAAGGAGAAG
2-AAGAAGGAGAAC	STREME-2	cds_PVP01_0529300.1	9415	9426	.	15.93	AAGAAGGAGAAG
2-AAGAAGGAGAAC	STREME-2	cds_PVP01_0829900.1	2751	2762	.	15.93	AAGAAGGAGAAG
2-AAGAAGGAGAAC	STREME-2	cds_PVP01_1421500.1	3118	3129	.	15.93	AAGAAGGAGAAG
2-AAGAAGGAGAAC	STREME-2	cds_PVP01_0117600.1	3097	3108	.	15.93	AAGAAGGAGAAG
2-AAGAAGGAGAAC	STREME-2	cds_PVP01_0913800.1	9880	9891	.	15.93	AAGAAGGAGAAG
2-AAGAAGGAGAAC	STREME-2	cds_PVP01_0610200.1	579	590	.	15.93	AAGAAGGAGAAG
2-AAGAAGGAGAAC	STREME-2	cds_PVP01_0520500.1	1222	1233	.	15.93	AAGAAGGAGAAG
2-AAGAAGGAGAAC	STREME-2	cds_PVP01_1115100.1	7849	7860	.	15.93	AAGAAGGAGAAG
2-AAGAAGGAGAAC	STREME-2	cds_PVP01_1441400.1	196	207	.	15.93	AAGAAGGAGAAG
2-AAGAAGGAGAAC	STREME-2	cds_PVP01_1404700.1	11068	11079	.	15.93	AAGAAGGAGAAG
2-AAGAAGGAGAAC	STREME-2	cds_PVP01_0606900.1	5303	5314	.	15.93	AAGAAGGAGAAG
2-AAGAAGGAGAAC	STREME-2	cds_PVP01_1112200.1	3574	3585	.	15.93	AAGAAGGAGAAG
2-AAGAAGGAGAAC	STREME-2	cds_PVP01_0921700.1	1688	1699	.	15.93	AAGAAGGAGAAG
2-AAGAAGGAGAAC	STREME-2	cds_PVP01_1227800.1	3484	3495	.	15.93	AAGAAGGAGAAG
2-AAGAAGGAGAAC	STREME-2	cds_PVP01_1027200.1	1753	1764	.	15.93	AAGAAGGAGAAG
2-AAGAAGGAGAAC	STREME-2	cds_PVP01_1441600.1	3268	3279	.	15.93	AAGAAGGAGAAG
2-AAGAAGGAGAAC	STREME-2	cds_PVP01_0417700.1	227	238	.	15.93	AAGAAGGAGAAG
2-AAGAAGGAGAAC	STREME-2	cds_PVP01_0822800.1	2953	2964	.	15.93	AAGAAGGAGAAG
2-AAGAAGGAGAAC	STREME-2	cds_PVP01_0415700.1	578	589	.	15.93	AAGAAGGAGAAG
2-AAGAAGGAGAAC	STREME-2	cds_PVP01_0405000.1	7073	7084	.	15.93	AAGAAGGAGAAG
2-AAGAAGGAGAAC	STREME-2	cds_PVP01_0516600.1	2503	2514	.	15.93	AAGAAGGAGAAG
2-AAGAAGGAGAAC	STREME-2	cds_PVP01_0701200.1	2007	2018	.	15.93	AAGAAGGAGAAG
2-AAGAAGGAGAAC	STREME-2	cds_PVP01_0920000.1	1643	1654	.	15.93	AAGAAGGAGAAG
2-AAGAAGGAGAAC	STREME-2	cds_PVP01_0316400.1	5941	5952	.	15.93	AAGAAGGAGAAG
2-AAGAAGGAGAAC	STREME-2	cds_PVP01_0316400.1	5989	6000	.	15.93	AAGAAGGAGAAG
2-AAGAAGGAGAAC	STREME-2	cds_PVP01_0723100.1	4996	5007	.	15.86	AAGAAGGAGUAC
2-AAGAAGGAGAAC	STREME-2	cds_PVP01_0409900.1	1963	1974	.	15.86	AAGAAGGAGUAC
2-AAGAAGGAGAAC	STREME-2	cds_PVP01_0807700.1	3706	3717	.	15.86	AAGAAGGAGUAC
2-AAGAAGGAGAAC	STREME-2	cds_PVP01_0724600.1	8488	8499	.	15.86	AAGAAGGAGUAC
2-AAGAAGGAGAAC	STREME-2	cds_PVP01_1101400.1	1343	1354	.	15.84	CAGAAGGAGAAC
2-AAGAAGGAGAAC	STREME-2	cds_PVP01_0305300.1	1419	1430	.	15.84	CAGAAGGAGAAC
2-AAGAAGGAGAAC	STREME-2	cds_PVP01_1315700.1	1876	1887	.	15.84	CAGAAGGAGAAC
2-AAGAAGGAGAAC	STREME-2	cds_PVP01_1027300.1	396	407	.	15.79	AAGAAGGAGAGC
2-AAGAAGGAGAAC	STREME-2	cds_PVP01_0106700.1	382	393	.	15.79	AAGAAGGAGAGC
2-AAGAAGGAGAAC	STREME-2	cds_PVP01_0928700.1	2439	2450	.	15.79	AAGAAGGAGAGC
2-AAGAAGGAGAAC	STREME-2	cds_PVP01_1328700.1	1066	1077	.	15.79	AAGAAGGAGAGC
2-AAGAAGGAGAAC	STREME-2	cds_PVP01_0703700.1	5926	5937	.	15.79	AAGAAGGAGAGC
2-AAGAAGGAGAAC	STREME-2	cds_PVP01_1110800.1	4189	4200	.	15.79	AAGAAGGAGAGC
2-AAGAAGGAGAAC	STREME-2	cds_PVP01_1447000.1	3364	3375	.	15.79	AAGAAGGAGAGC
2-AAGAAGGAGAAC	STREME-2	cds_PVP01_1132000.1	3380	3391	.	15.79	AAGAAGGAGAGC
2-AAGAAGGAGAAC	STREME-2	cds_PVP01_1442500.1	1204	1215	.	15.79	AAGAAGGAGAGC
2-AAGAAGGAGAAC	STREME-2	cds_PVP01_0832100.1	2248	2259	.	15.79	AAGAAGGAGAGC
2-AAGAAGGAGAAC	STREME-2	cds_PVP01_1414500.1	2974	2985	.	15.79	AAGAAGGAGAGC
2-AAGAAGGAGAAC	STREME-2	cds_PVP01_0935900.1	2295	2306	.	15.53	AAUAAGGAGAAC
2-AAGAAGGAGAAC	STREME-2	cds_PVP01_0829800.1	1441	1452	.	15.53	AAUAAGGAGAAC
2-AAGAAGGAGAAC	STREME-2	cds_PVP01_0839000.1	230	241	.	15.34	AAGAAGUAGAUC
2-AAGAAGGAGAAC	STREME-2	cds_PVP01_0212100.1	6669	6680	.	15.3	AAGAAGGGGAAC
2-AAGAAGGAGAAC	STREME-2	cds_PVP01_1441300.1	694	705	.	15.3	AAGAAGGGGAAC
2-AAGAAGGAGAAC	STREME-2	cds_PVP01_1424300.1	3192	3203	.	15.3	AAGAAGGGGAAC
2-AAGAAGGAGAAC	STREME-2	cds_PVP01_1404700.1	23932	23943	.	15.3	AAGAAGGGGAAC
2-AAGAAGGAGAAC	STREME-2	cds_PVP01_0606900.1	16972	16983	.	15.3	AAGAAGGGGAAC
2-AAGAAGGAGAAC	STREME-2	cds_PVP01_1138300.1	1099	1110	.	15.3	AAGAAGGGGAAC
2-AAGAAGGAGAAC	STREME-2	cds_PVP01_0816800.1	691	702	.	15.3	AAGAAGGGGAAC
2-AAGAAGGAGAAC	STREME-2	cds_PVP01_1017200.1	5596	5607	.	15.18	AAGAGGGAGAAC
2-AAGAAGGAGAAC	STREME-2	cds_PVP01_0423400.1	5210	5221	.	15.18	AAGAGGGAGAAC
2-AAGAAGGAGAAC	STREME-2	cds_PVP01_0423400.1	5255	5266	.	15.18	AAGAGGGAGAAC
2-AAGAAGGAGAAC	STREME-2	cds_PVP01_0703000.1	2737	2748	.	15.18	AAGAGGGAGAAC
2-AAGAAGGAGAAC	STREME-2	cds_PVP01_0105300.1	29	40	.	15.18	AAGAGGGAGAAC
2-AAGAAGGAGAAC	STREME-2	cds_PVP01_0514700.1	799	810	.	15.18	AAGAGGGAGAAC
2-AAGAAGGAGAAC	STREME-2	cds_PVP01_0603400.1	6101	6112	.	15.15	AAGAAGGAGCAC
2-AAGAAGGAGAAC	STREME-2	cds_PVP01_0410100.1	2214	2225	.	15.15	AAGAAGGAGCAC
2-AAGAAGGAGAAC	STREME-2	cds_PVP01_1105700.1	19	30	.	15.15	AAGAAGGAGCAC
2-AAGAAGGAGAAC	STREME-2	cds_PVP01_0516600.1	349	360	.	15.15	AAGAAGGAGCAC
2-AAGAAGGAGAAC	STREME-2	cds_PVP01_1031400.1	2987	2998	.	15.13	AAGAAGCAGAUC
2-AAGAAGGAGAAC	STREME-2	cds_PVP01_1031100.1	326	337	.	15.13	AAGAAGCAGAUC
2-AAGAAGGAGAAC	STREME-2	cds_PVP01_1011300.1	613	624	.	15.04	AAGAAGGACGAC
2-AAGAAGGAGAAC	STREME-2	cds_PVP01_1414000.1	7513	7524	.	15.04	AAGAAGGACGAC
2-AAGAAGGAGAAC	STREME-2	cds_PVP01_0818400.1	4663	4674	.	14.99	AAGAAGGAGGUC
2-AAGAAGGAGAAC	STREME-2	cds_PVP01_0624500.1	809	820	.	14.99	AAGAAGGAGGUC
2-AAGAAGGAGAAC	STREME-2	cds_PVP01_0620000.1	2518	2529	.	14.99	AAGAAGGAGGUC
2-AAGAAGGAGAAC	STREME-2	cds_PVP01_0511000.1	3925	3936	.	14.94	AAGAAGCAGGAC
2-AAGAAGGAGAAC	STREME-2	cds_PVP01_0927700.1	172	183	.	14.94	AAGAAGCAGGAC
2-AAGAAGGAGAAC	STREME-2	cds_PVP01_0819500.1	83	94	.	14.94	AAGAAGCAGGAC
2-AAGAAGGAGAAC	STREME-2	cds_PVP01_0118400.1	1699	1710	.	14.94	AAGAAGCAGGAC
2-AAGAAGGAGAAC	STREME-2	cds_PVP01_0916700.1	3550	3561	.	14.81	AAGAAGGCGGAC
2-AAGAAGGAGAAC	STREME-2	cds_PVP01_1334400.1	2824	2835	.	14.81	AAGAAGGCGGAC
2-AAGAAGGAGAAC	STREME-2	cds_PVP01_0612800.1	273	284	.	14.81	AAGAAGGCGGAC
2-AAGAAGGAGAAC	STREME-2	cds_PVP01_0729100.1	209	220	.	14.69	AAGAAGGUCAAC
2-AAGAAGGAGAAC	STREME-2	cds_PVP01_0806600.1	353	364	.	14.62	AAGAAGUAGACC
2-AAGAAGGAGAAC	STREME-2	cds_PVP01_0934200.1	1139	1150	.	14.62	AAGAAGUAGACC
2-AAGAAGGAGAAC	STREME-2	cds_PVP01_1115100.1	9016	9027	.	14.59	AAGAAGGAGAAU
2-AAGAAGGAGAAC	STREME-2	cds_PVP01_1208400.1	2773	2784	.	14.59	AAGAAGGAGAAU
2-AAGAAGGAGAAC	STREME-2	cds_PVP01_1119800.1	13007	13018	.	14.59	AAGAAGGAGAAU
2-AAGAAGGAGAAC	STREME-2	cds_PVP01_1006800.1	1162	1173	.	14.59	AAGAAGGAGAAU
2-AAGAAGGAGAAC	STREME-2	cds_PVP01_0939000.1	3357	3368	.	14.59	AAGAAGGAGAAU
2-AAGAAGGAGAAC	STREME-2	cds_PVP01_0815000.1	7189	7200	.	14.49	AAGAAGGUGAUC
2-AAGAAGGAGAAC	STREME-2	cds_PVP01_0622000.1	2581	2592	.	14.43	AAGAAGGUGGAC
2-AAGAAGGAGAAC	STREME-2	cds_PVP01_1346500.1	571	582	.	14.43	AAGAAGGUGGAC
2-AAGAAGGAGAAC	STREME-2	cds_PVP01_0417700.1	1045	1056	.	14.43	AAGAAGGUGGAC
2-AAGAAGGAGAAC	STREME-2	cds_PVP01_0603100.1	1057	1068	.	14.41	AAGAAGAAGAUC
2-AAGAAGGAGAAC	STREME-2	cds_PVP01_1033900.1	779	790	.	14.41	AAGAAGAAGAUC
2-AAGAAGGAGAAC	STREME-2	cds_PVP01_1334800.1	94	105	.	14.41	AAGAAGAAGAUC
2-AAGAAGGAGAAC	STREME-2	cds_PVP01_1447300.1	5170	5181	.	14.41	AAGAAGAAGAUC
2-AAGAAGGAGAAC	STREME-2	cds_PVP01_1457300.1	1372	1383	.	14.4	AAGAAGCAGACC
2-AAGAAGGAGAAC	STREME-2	cds_PVP01_0823900.1	3494	3505	.	14.4	AAGAAGCAGACC
2-AAGAAGGAGAAC	STREME-2	cds_PVP01_0703700.1	6277	6288	.	14.25	AAGAAGGAUGAC
2-AAGAAGGAGAAC	STREME-2	cds_PVP01_0003380.1	1340	1351	.	14.23	AAGAAGUAGAAG
2-AAGAAGGAGAAC	STREME-2	cds_PVP01_1031300.1	2309	2320	.	14.23	AAGAAGUAGAAG
2-AAGAAGGAGAAC	STREME-2	cds_PVP01_0620600.1	896	907	.	14.23	AAGAAGUAGAAG
2-AAGAAGGAGAAC	STREME-2	cds_PVP01_0534300.1	3670	3681	.	14.23	AAGAAGUAGAAG
2-AAGAAGGAGAAC	STREME-2	cds_PVP01_0404300.1	659	670	.	14.23	AAGAAGUAGAAG
2-AAGAAGGAGAAC	STREME-2	cds_PVP01_0404300.1	713	724	.	14.23	AAGAAGUAGAAG
2-AAGAAGGAGAAC	STREME-2	cds_PVP01_1402400.1	4190	4201	.	14.23	AAGAAGUAGAAG
2-AAGAAGGAGAAC	STREME-2	cds_PVP01_0702000.1	1598	1609	.	14.23	AAGAAGUAGAAG
2-AAGAAGGAGAAC	STREME-2	cds_PVP01_1408900.1	1196	1207	.	14.22	AAGAAGAAGGAC
2-AAGAAGGAGAAC	STREME-2	cds_PVP01_0520500.1	505	516	.	14.22	AAGAAGAAGGAC
2-AAGAAGGAGAAC	STREME-2	cds_PVP01_0604700.1	2126	2137	.	14.22	AAGAAGAAGGAC
2-AAGAAGGAGAAC	STREME-2	cds_PVP01_1131900.1	135	146	.	14.22	AAGAAGAAGGAC
2-AAGAAGGAGAAC	STREME-2	cds_PVP01_0004370.1	866	877	.	14.22	AAGAAGAAGGAC
2-AAGAAGGAGAAC	STREME-2	cds_PVP01_0701100.1	7320	7331	.	14.22	AAGAAGAAGGAC
2-AAGAAGGAGAAC	STREME-2	cds_PVP01_0418200.1	3159	3170	.	14.22	AAGAAGAAGGAC
2-AAGAAGGAGAAC	STREME-2	cds_PVP01_0931500.1	2077	2088	.	14.2	AAGAAGGACAUC
2-AAGAAGGAGAAC	STREME-2	cds_PVP01_1022500.1	24244	24255	.	14.2	AAGAAGGACAUC
2-AAGAAGGAGAAC	STREME-2	cds_PVP01_1242900.1	2071	2082	.	14.2	AAGAAGGACAUC
2-AAGAAGGAGAAC	STREME-2	cds_PVP01_1145100.1	5542	5553	.	14.2	AAGAAGGACAUC
2-AAGAAGGAGAAC	STREME-2	cds_PVP01_1131900.1	138	149	.	14.2	AAGAAGGACAUC
2-AAGAAGGAGAAC	STREME-2	cds_PVP01_0938100.1	1132	1143	.	14.2	AAGAAGGACAUC
2-AAGAAGGAGAAC	STREME-2	cds_PVP01_0705900.1	1282	1293	.	14.2	AAGAAGGACAUC
2-AAGAAGGAGAAC	STREME-2	cds_PVP01_1105600.1	1288	1299	.	14.2	AAGAAGGACAUC
2-AAGAAGGAGAAC	STREME-2	cds_PVP01_1132000.1	2888	2899	.	14.16	AAGAAGGCUAAC
2-AAGAAGGAGAAC	STREME-2	cds_PVP01_0934200.1	1525	1536	.	14.16	AAGAAGGCUAAC
2-AAGAAGGAGAAC	STREME-2	cds_PVP01_1110200.1	2370	2381	.	14.13	AAGAAGGCCAAC
2-AAGAAGGAGAAC	STREME-2	cds_PVP01_0707900.1	4012	4023	.	14.13	AAGAAGGCCAAC
2-AAGAAGGAGAAC	STREME-2	cds_PVP01_1316000.1	1153	1164	.	14.13	AAGAAGGCCAAC
2-AAGAAGGAGAAC	STREME-2	cds_PVP01_1306100.1	6073	6084	.	14.13	AAGAAGGCCAAC
2-AAGAAGGAGAAC	STREME-2	cds_PVP01_0415200.1	1330	1341	.	14.1	CAGAAGGAGAUC
2-AAGAAGGAGAAC	STREME-2	cds_PVP01_0936900.1	554	565	.	14.1	AAGAAGUAGAGC
2-AAGAAGGAGAAC	STREME-2	cds_PVP01_0010200.1	1667	1678	.	14.1	AAGAAGCACAAC
2-AAGAAGGAGAAC	STREME-2	cds_PVP01_1441600.1	3973	3984	.	14.1	AAGAAGCACAAC
2-AAGAAGGAGAAC	STREME-2	cds_PVP01_1315700.1	3943	3954	.	14.1	AAGAAGCACAAC
2-AAGAAGGAGAAC	STREME-2	cds_PVP01_0730800.1	1007	1018	.	14.08	AAGCAGGAGAAC
2-AAGAAGGAGAAC	STREME-2	cds_PVP01_0405000.1	6893	6904	.	14.08	AAGCAGGAGAAC
2-AAGAAGGAGAAC	STREME-2	cds_PVP01_1121400.1	4834	4845	.	14.07	AAGAAGCUGAAC
2-AAGAAGGAGAAC	STREME-2	cds_PVP01_0505800.1	1015	1026	.	14.07	AAGAAGCUGAAC
2-AAGAAGGAGAAC	STREME-2	cds_PVP01_1471700.1	785	796	.	14.07	AAGAAGCUGAAC
2-AAGAAGGAGAAC	STREME-2	cds_PVP01_0405000.1	4592	4603	.	14.07	AAGAAGCUGAAC
2-AAGAAGGAGAAC	STREME-2	cds_PVP01_0706700.1	4843	4854	.	14.07	AAGAAGCUGAAC
2-AAGAAGGAGAAC	STREME-2	cds_PVP01_0114800.1	4210	4221	.	14.07	AAGAAGCUGAAC
2-AAGAAGGAGAAC	STREME-2	cds_PVP01_0305300.1	1563	1574	.	14.06	AAGAAGUCGAAC
2-AAGAAGGAGAAC	STREME-2	cds_PVP01_1017200.1	412	423	.	14.04	AAGAAGGACUAC
2-AAGAAGGAGAAC	STREME-2	cds_PVP01_1022500.1	11659	11670	.	14.04	AAGAAGGACUAC
2-AAGAAGGAGAAC	STREME-2	cds_PVP01_0913800.1	9889	9900	.	14.02	AAGAAGACGAAC
2-AAGAAGGAGAAC	STREME-2	cds_PVP01_1409000.1	419	430	.	14.02	AAGAAGACGAAC
2-AAGAAGGAGAAC	STREME-2	cds_PVP01_0315600.1	889	900	.	14.02	AAGAAGACGAAC
2-AAGAAGGAGAAC	STREME-2	cds_PVP01_1029200.1	11980	11991	.	14.02	AAGAAGACGAAC
2-AAGAAGGAGAAC	STREME-2	cds_PVP01_1346000.1	4772	4783	.	14.02	AAGAAGACGAAC
2-AAGAAGGAGAAC	STREME-2	cds_PVP01_1113900.1	1685	1696	.	14.02	AAGAAGACGAAC
2-AAGAAGGAGAAC	STREME-2	cds_PVP01_1144400.1	224	235	.	14.02	AAGAAGACGAAC
2-AAGAAGGAGAAC	STREME-2	cds_PVP01_1316100.1	10993	11004	.	14.02	AAGAAGCAGAAG
2-AAGAAGGAGAAC	STREME-2	cds_PVP01_1316100.1	14299	14310	.	14.02	AAGAAGCAGAAG
2-AAGAAGGAGAAC	STREME-2	cds_PVP01_0931500.1	2125	2136	.	14.02	AAGAAGCAGAAG
2-AAGAAGGAGAAC	STREME-2	cds_PVP01_1031600.1	656	667	.	14.02	AAGAAGCAGAAG
2-AAGAAGGAGAAC	STREME-2	cds_PVP01_1031700.1	350	361	.	14.02	AAGAAGCAGAAG
2-AAGAAGGAGAAC	STREME-2	cds_PVP01_1031700.1	698	709	.	14.02	AAGAAGCAGAAG
2-AAGAAGGAGAAC	STREME-2	cds_PVP01_1031700.1	1397	1408	.	14.02	AAGAAGCAGAAG
2-AAGAAGGAGAAC	STREME-2	cds_PVP01_1031400.1	2120	2131	.	14.02	AAGAAGCAGAAG
2-AAGAAGGAGAAC	STREME-2	cds_PVP01_1022500.1	31444	31455	.	14.02	AAGAAGCAGAAG
2-AAGAAGGAGAAC	STREME-2	cds_PVP01_0529300.1	9181	9192	.	14.02	AAGAAGCAGAAG
2-AAGAAGGAGAAC	STREME-2	cds_PVP01_0529300.1	9433	9444	.	14.02	AAGAAGCAGAAG
2-AAGAAGGAGAAC	STREME-2	cds_PVP01_0609100.1	9569	9580	.	14.02	AAGAAGCAGAAG
2-AAGAAGGAGAAC	STREME-2	cds_PVP01_0117600.1	3445	3456	.	14.02	AAGAAGCAGAAG
2-AAGAAGGAGAAC	STREME-2	cds_PVP01_1031300.1	2351	2362	.	14.02	AAGAAGCAGAAG
2-AAGAAGGAGAAC	STREME-2	cds_PVP01_1457300.1	4540	4551	.	14.02	AAGAAGCAGAAG
2-AAGAAGGAGAAC	STREME-2	cds_PVP01_1419200.1	4063	4074	.	14.02	AAGAAGCAGAAG
2-AAGAAGGAGAAC	STREME-2	cds_PVP01_1025100.1	7421	7432	.	14.02	AAGAAGCAGAAG
2-AAGAAGGAGAAC	STREME-2	cds_PVP01_1461000.1	369	380	.	14.02	AAGAAGCAGAAG
2-AAGAAGGAGAAC	STREME-2	cds_PVP01_1211000.1	1690	1701	.	14.02	AAGAAGCAGAAG
2-AAGAAGGAGAAC	STREME-2	cds_PVP01_0821300.1	1222	1233	.	14.02	AAGAAGCAGAAG
2-AAGAAGGAGAAC	STREME-2	cds_PVP01_1413000.1	1168	1179	.	14.02	AAGAAGCAGAAG
2-AAGAAGGAGAAC	STREME-2	cds_PVP01_0939800.1	3524	3535	.	14.02	AAGAAGCAGAAG
2-AAGAAGGAGAAC	STREME-2	cds_PVP01_1227800.1	11424	11435	.	14.02	AAGAAGCAGAAG
2-AAGAAGGAGAAC	STREME-2	cds_PVP01_1131900.1	228	239	.	14.02	AAGAAGCAGAAG
2-AAGAAGGAGAAC	STREME-2	cds_PVP01_1445600.1	175	186	.	14.02	AAGAAGCAGAAG
2-AAGAAGGAGAAC	STREME-2	cds_PVP01_1445600.1	211	222	.	14.02	AAGAAGCAGAAG
2-AAGAAGGAGAAC	STREME-2	cds_PVP01_0939400.1	160	171	.	14.02	AAGAAGCAGAAG
2-AAGAAGGAGAAC	STREME-2	cds_PVP01_0903800.1	905	916	.	14.02	AAGAAGCAGAAG
2-AAGAAGGAGAAC	STREME-2	cds_PVP01_0814200.1	1796	1807	.	14.02	AAGAAGCAGAAG
2-AAGAAGGAGAAC	STREME-2	cds_PVP01_1142900.1	3121	3132	.	14.02	AAGAAGCAGAAG
2-AAGAAGGAGAAC	STREME-2	cds_PVP01_1136900.1	4198	4209	.	14	AAGAAGGAGGCC
2-AAGAAGGAGAAC	STREME-2	cds_PVP01_1240500.1	50	61	.	14	AAGAAGGAGGCC
2-AAGAAGGAGAAC	STREME-2	cds_PVP01_0520500.1	107	118	.	14	AAGAAGGAGGCC
2-AAGAAGGAGAAC	STREME-2	cds_PVP01_1404700.1	16981	16992	.	14	AAGAAGGAGGCC
2-AAGAAGGAGAAC	STREME-2	cds_PVP01_1447000.1	3847	3858	.	14	AAGAAGGAGGCC
2-AAGAAGGAGAAC	STREME-2	cds_PVP01_1447000.1	4120	4131	.	14	AAGAAGGAGGCC
2-AAGAAGGAGAAC	STREME-2	cds_PVP01_0604700.1	2420	2431	.	14	AAGAAGGAGGCC
2-AAGAAGGAGAAC	STREME-2	cds_PVP01_1441400.1	859	870	.	13.96	AAGAAGCAGUAC
2-AAGAAGGAGAAC	STREME-2	cds_PVP01_0807700.1	4492	4503	.	13.96	AAGAAGCAGUAC
2-AAGAAGGAGAAC	STREME-2	cds_PVP01_0010200.1	2297	2308	.	13.94	CAGAAGCAGAAC
2-AAGAAGGAGAAC	STREME-2	cds_PVP01_0417700.1	248	259	.	13.94	CAGAAGCAGAAC
2-AAGAAGGAGAAC	STREME-2	cds_PVP01_0105700.1	3800	3811	.	13.93	AAGAAGGACAAG
2-AAGAAGGAGAAC	STREME-2	cds_PVP01_1321100.1	2620	2631	.	13.93	AAGAAGGACAAG
2-AAGAAGGAGAAC	STREME-2	cds_PVP01_1119800.1	5003	5014	.	13.93	AAGAAGGACAAG
2-AAGAAGGAGAAC	STREME-2	cds_PVP01_0320400.1	3044	3055	.	13.93	AAGAAGGACAAG
2-AAGAAGGAGAAC	STREME-2	cds_PVP01_0604700.1	2129	2140	.	13.93	AAGAAGGACAAG
2-AAGAAGGAGAAC	STREME-2	cds_PVP01_0928300.1	203	214	.	13.93	AAGAAGGACAAG
2-AAGAAGGAGAAC	STREME-2	cds_PVP01_1144400.1	7422	7433	.	13.93	AAGAAGGACAAG
2-AAGAAGGAGAAC	STREME-2	cds_PVP01_0212100.1	4177	4188	.	13.92	CAGAAGGAGGAC
2-AAGAAGGAGAAC	STREME-2	cds_PVP01_1128400.1	2701	2712	.	13.92	CAGAAGGAGGAC
2-AAGAAGGAGAAC	STREME-2	cds_PVP01_0728900.1	3484	3495	.	13.92	CAGAAGGAGGAC
2-AAGAAGGAGAAC	STREME-2	cds_PVP01_0316400.1	868	879	.	13.92	AAGAAGGCGACC
2-AAGAAGGAGAAC	STREME-2	cds_PVP01_1305400.1	7121	7132	.	13.91	AAGAGGUAGAAC
2-AAGAAGGAGAAC	STREME-2	cds_PVP01_1031100.1	455	466	.	13.91	AAGAGGUAGAAC
2-AAGAAGGAGAAC	STREME-2	cds_PVP01_1025500.1	1393	1404	.	13.9	AAGAAGGUUAAC
2-AAGAAGGAGAAC	STREME-2	cds_PVP01_1130500.1	2494	2505	.	13.9	AAGAAGGUUAAC
2-AAGAAGGAGAAC	STREME-2	cds_PVP01_0116000.1	199	210	.	13.89	AAGAAGCAGAGC
2-AAGAAGGAGAAC	STREME-2	cds_PVP01_0117700.1	988	999	.	13.89	AAGAAGCAGAGC
2-AAGAAGGAGAAC	STREME-2	cds_PVP01_1211700.1	868	879	.	13.89	AAGAAGCAGAGC
2-AAGAAGGAGAAC	STREME-2	cds_PVP01_1211000.1	18853	18864	.	13.89	AAGAAGCAGAGC
2-AAGAAGGAGAAC	STREME-2	cds_PVP01_1235400.1	521	532	.	13.89	AAGAAGCAGAGC
2-AAGAAGGAGAAC	STREME-2	cds_PVP01_1446800.1	1216	1227	.	13.85	GAGAAGGAGAAC
2-AAGAAGGAGAAC	STREME-2	cds_PVP01_0924100.1	2587	2598	.	13.85	GAGAAGGAGAAC
2-AAGAAGGAGAAC	STREME-2	cds_PVP01_1227100.1	565	576	.	13.85	GAGAAGGAGAAC
2-AAGAAGGAGAAC	STREME-2	cds_PVP01_1227100.1	637	648	.	13.85	GAGAAGGAGAAC
2-AAGAAGGAGAAC	STREME-2	cds_PVP01_0727700.1	46	57	.	13.85	GAGAAGGAGAAC
2-AAGAAGGAGAAC	STREME-2	cds_PVP01_0417600.1	2465	2476	.	13.85	CAGAAGGACAAC
2-AAGAAGGAGAAC	STREME-2	cds_PVP01_1031400.1	872	883	.	13.83	AAGAGGCAGAAC
2-AAGAAGGAGAAC	STREME-2	cds_PVP01_0908600.1	3361	3372	.	13.83	AAGAGGCAGAAC
2-AAGAAGGAGAAC	STREME-2	cds_PVP01_0724600.1	5346	5357	.	13.83	AAGAGGCAGAAC
2-AAGAAGGAGAAC	STREME-2	cds_PVP01_0709000.1	124	135	.	13.83	AAGAAGGAUAGC
2-AAGAAGGAGAAC	STREME-2	cds_PVP01_0607000.1	1767	1778	.	13.83	AAGAAGGAUAGC
2-AAGAAGGAGAAC	STREME-2	cds_PVP01_0529800.1	9844	9855	.	13.82	AAGAAGAACAAC
2-AAGAAGGAGAAC	STREME-2	cds_PVP01_1022500.1	4702	4713	.	13.82	AAGAAGAACAAC
2-AAGAAGGAGAAC	STREME-2	cds_PVP01_1225400.1	3580	3591	.	13.82	AAGAAGAACAAC
2-AAGAAGGAGAAC	STREME-2	cds_PVP01_1033900.1	1763	1774	.	13.82	AAGAAGAACAAC
2-AAGAAGGAGAAC	STREME-2	cds_PVP01_0912900.1	6085	6096	.	13.82	AAGAAGAACAAC
2-AAGAAGGAGAAC	STREME-2	cds_PVP01_0520500.1	1105	1116	.	13.82	AAGAAGAACAAC
2-AAGAAGGAGAAC	STREME-2	cds_PVP01_1229900.1	8	19	.	13.82	AAGAAGAACAAC
2-AAGAAGGAGAAC	STREME-2	cds_PVP01_1115800.1	796	807	.	13.82	AAGAAGAACAAC
2-AAGAAGGAGAAC	STREME-2	cds_PVP01_0423300.1	52	63	.	13.82	AAGAAGAACAAC
2-AAGAAGGAGAAC	STREME-2	cds_PVP01_0727700.1	364	375	.	13.82	AAGAAGAACAAC
2-AAGAAGGAGAAC	STREME-2	cds_PVP01_1002900.1	3667	3678	.	13.82	AAGAAGAACAAC
2-AAGAAGGAGAAC	STREME-2	cds_PVP01_0316400.1	3397	3408	.	13.82	AAGAAGAACAAC
2-AAGAAGGAGAAC	STREME-2	cds_PVP01_1105700.1	7663	7674	.	13.79	AAUAAGGAGAUC
2-AAGAAGGAGAAC	STREME-2	cds_PVP01_0604300.1	166	177	.	13.79	AAGAAGGAGAUG
2-AAGAAGGAGAAC	STREME-2	cds_PVP01_1135300.1	11581	11592	.	13.79	AAGAAGGAGAUG
2-AAGAAGGAGAAC	STREME-2	cds_PVP01_1227100.1	398	409	.	13.79	AAGAAGGAGAUG
2-AAGAAGGAGAAC	STREME-2	cds_PVP01_0914600.1	541	552	.	13.77	AAGAAGGUGACC
2-AAGAAGGAGAAC	STREME-2	cds_PVP01_0104800.1	11227	11238	.	13.77	AAGAAGGUGACC
2-AAGAAGGAGAAC	STREME-2	cds_PVP01_1031000.1	2428	2439	.	13.77	AAGAAGGUGACC
2-AAGAAGGAGAAC	STREME-2	cds_PVP01_1031700.1	2237	2248	.	13.77	AAGAAGGAGACG
2-AAGAAGGAGAAC	STREME-2	cds_PVP01_0418400.1	662	673	.	13.77	AAGAAGGAGACG
2-AAGAAGGAGAAC	STREME-2	cds_PVP01_1023900.1	3122	3133	.	13.77	AAGAAGGAGACG
2-AAGAAGGAGAAC	STREME-2	cds_PVP01_1121400.1	16727	16738	.	13.77	AAGAAGGAGACG
2-AAGAAGGAGAAC	STREME-2	cds_PVP01_0603900.1	955	966	.	13.7	AAGAAGGAGGGC
2-AAGAAGGAGAAC	STREME-2	cds_PVP01_0106700.1	2164	2175	.	13.7	AAGAAGGAGGGC
2-AAGAAGGAGAAC	STREME-2	cds_PVP01_0731000.1	403	414	.	13.7	AAGAAGGAGGGC
2-AAGAAGGAGAAC	STREME-2	cds_PVP01_0721700.1	2206	2217	.	13.7	AAGAAGGAGGGC
2-AAGAAGGAGAAC	STREME-2	cds_PVP01_1211100.1	451	462	.	13.7	AAGAAGGAGGGC
2-AAGAAGGAGAAC	STREME-2	cds_PVP01_0117000.1	376	387	.	13.7	AAGAAGGAGGGC
2-AAGAAGGAGAAC	STREME-2	cds_PVP01_0212100.1	2669	2680	.	13.7	AAGAAGCAUAAC
2-AAGAAGGAGAAC	STREME-2	cds_PVP01_1022500.1	13030	13041	.	13.68	AAGAAGAAGACC
2-AAGAAGGAGAAC	STREME-2	cds_PVP01_0529300.1	6628	6639	.	13.68	AAGAAGAAGACC
2-AAGAAGGAGAAC	STREME-2	cds_PVP01_0113600.1	2728	2739	.	13.68	AAGAAGGACAGC
2-AAGAAGGAGAAC	STREME-2	cds_PVP01_0620800.1	566	577	.	13.68	AAGAAGGACAGC
2-AAGAAGGAGAAC	STREME-2	cds_PVP01_1340300.1	5749	5760	.	13.68	AAGAAGGACAGC
2-AAGAAGGAGAAC	STREME-2	cds_PVP01_0529800.1	10117	10128	.	13.68	AAGAAGGAGGAG
2-AAGAAGGAGAAC	STREME-2	cds_PVP01_0709000.1	2089	2100	.	13.68	AAGAAGGAGGAG
2-AAGAAGGAGAAC	STREME-2	cds_PVP01_1135000.1	677	688	.	13.68	AAGAAGGAGGAG
2-AAGAAGGAGAAC	STREME-2	cds_PVP01_0527700.1	1567	1578	.	13.68	AAGAAGGAGGAG
2-AAGAAGGAGAAC	STREME-2	cds_PVP01_0106700.1	211	222	.	13.68	AAGAAGGAGGAG
2-AAGAAGGAGAAC	STREME-2	cds_PVP01_1022500.1	25987	25998	.	13.68	AAGAAGGAGGAG
2-AAGAAGGAGAAC	STREME-2	cds_PVP01_0928700.1	5554	5565	.	13.68	AAGAAGGAGGAG
2-AAGAAGGAGAAC	STREME-2	cds_PVP01_0723100.1	797	808	.	13.68	AAGAAGGAGGAG
2-AAGAAGGAGAAC	STREME-2	cds_PVP01_0105700.1	1484	1495	.	13.68	AAGAAGGAGGAG
2-AAGAAGGAGAAC	STREME-2	cds_PVP01_1114500.1	1981	1992	.	13.68	AAGAAGGAGGAG
2-AAGAAGGAGAAC	STREME-2	cds_PVP01_0930000.1	2920	2931	.	13.68	AAGAAGGAGGAG
2-AAGAAGGAGAAC	STREME-2	cds_PVP01_1220600.1	1354	1365	.	13.68	AAGAAGGAGGAG
2-AAGAAGGAGAAC	STREME-2	cds_PVP01_1466900.1	577	588	.	13.68	AAGAAGGAGGAG
2-AAGAAGGAGAAC	STREME-2	cds_PVP01_1208400.1	2246	2257	.	13.68	AAGAAGGAGGAG
2-AAGAAGGAGAAC	STREME-2	cds_PVP01_1446800.1	761	772	.	13.68	AAGAAGGAGGAG
2-AAGAAGGAGAAC	STREME-2	cds_PVP01_1121400.1	13135	13146	.	13.68	AAGAAGGAGGAG
2-AAGAAGGAGAAC	STREME-2	cds_PVP01_1112200.1	9565	9576	.	13.68	AAGAAGGAGGAG
2-AAGAAGGAGAAC	STREME-2	cds_PVP01_1346000.1	4757	4768	.	13.68	AAGAAGGAGGAG
2-AAGAAGGAGAAC	STREME-2	cds_PVP01_1125700.1	5546	5557	.	13.68	AAGAAGGAGGAG
2-AAGAAGGAGAAC	STREME-2	cds_PVP01_1227800.1	882	893	.	13.68	AAGAAGGAGGAG
2-AAGAAGGAGAAC	STREME-2	cds_PVP01_0817100.1	2890	2901	.	13.68	AAGAAGGAGGAG
2-AAGAAGGAGAAC	STREME-2	cds_PVP01_1313500.1	550	561	.	13.68	AAGAAGGAGGAG
2-AAGAAGGAGAAC	STREME-2	cds_PVP01_1329900.1	706	717	.	13.68	AAGAAGGAGGAG
2-AAGAAGGAGAAC	STREME-2	cds_PVP01_1313200.1	1993	2004	.	13.68	AAGAAGGAGGAG
2-AAGAAGGAGAAC	STREME-2	cds_PVP01_0316400.1	6013	6024	.	13.68	AAGAAGGAGGAG
2-AAGAAGGAGAAC	STREME-2	cds_PVP01_0309100.1	1519	1530	.	13.67	AAGAAGUACAAC
2-AAGAAGGAGAAC	STREME-2	cds_PVP01_0105000.1	3487	3498	.	13.67	AAGAAGUACAAC
2-AAGAAGGAGAAC	STREME-2	cds_PVP01_0421000.1	3166	3177	.	13.67	AAGAAGUACAAC
2-AAGAAGGAGAAC	STREME-2	cds_PVP01_1450900.1	718	729	.	13.66	AAGAAGAUGAAC
2-AAGAAGGAGAAC	STREME-2	cds_PVP01_1271200.1	189	200	.	13.66	AAGAAGAUGAAC
2-AAGAAGGAGAAC	STREME-2	cds_PVP01_1250900.1	1235	1246	.	13.66	AAGAAGAUGAAC
2-AAGAAGGAGAAC	STREME-2	cds_PVP01_0000130.1	443	454	.	13.66	AAGAAGAUGAAC
2-AAGAAGGAGAAC	STREME-2	cds_PVP01_1121400.1	3418	3429	.	13.66	AAGAAGAUGAAC
2-AAGAAGGAGAAC	STREME-2	cds_PVP01_1428600.1	2668	2679	.	13.66	AAGAAGAUGAAC
2-AAGAAGGAGAAC	STREME-2	cds_PVP01_0915600.1	2025	2036	.	13.62	AAUAAGCAGAAC
2-AAGAAGGAGAAC	STREME-2	cds_PVP01_1427100.1	382	393	.	13.62	AAUAAGCAGAAC
2-AAGAAGGAGAAC	STREME-2	cds_PVP01_1022500.1	9976	9987	.	13.61	AAUAAGGAGGAC
2-AAGAAGGAGAAC	STREME-2	cds_PVP01_0309100.1	991	1002	.	13.61	AAUAAGGAGGAC
2-AAGAAGGAGAAC	STREME-2	cds_PVP01_1124900.1	5938	5949	.	13.61	AAUAAGGAGGAC
2-AAGAAGGAGAAC	STREME-2	cds_PVP01_1415900.1	100	111	.	13.58	AAGAAGGAUAUC
2-AAGAAGGAGAAC	STREME-2	cds_PVP01_1260300.1	652	663	.	13.58	AAGAAGGAUAUC
2-AAGAAGGAGAAC	STREME-2	cds_PVP01_1143600.1	275	286	.	13.56	AAGAAGGGGAUC
2-AAGAAGGAGAAC	STREME-2	cds_PVP01_0815000.1	4792	4803	.	13.56	AAGAAGGGGAUC
2-AAGAAGGAGAAC	STREME-2	cds_PVP01_0912900.1	583	594	.	13.56	AAGAAGGGGAUC
2-AAGAAGGAGAAC	STREME-2	cds_PVP01_0207400.1	3325	3336	.	13.56	AAGAAGGGGAUC
2-AAGAAGGAGAAC	STREME-2	cds_PVP01_0906100.1	422	433	.	13.56	AAGAAGGGGAUC
2-AAGAAGGAGAAC	STREME-2	cds_PVP01_0112000.1	211	222	.	13.53	AAGAAGGCGAAG
2-AAGAAGGAGAAC	STREME-2	cds_PVP01_1318000.1	2090	2101	.	13.53	AAGAAGGCGAAG
2-AAGAAGGAGAAC	STREME-2	cds_PVP01_1266900.1	1823	1834	.	13.53	AAGAAGGCGAAG
2-AAGAAGGAGAAC	STREME-2	cds_PVP01_1266900.1	1832	1843	.	13.53	AAGAAGGCGAAG
2-AAGAAGGAGAAC	STREME-2	cds_PVP01_1266900.1	1841	1852	.	13.53	AAGAAGGCGAAG
2-AAGAAGGAGAAC	STREME-2	cds_PVP01_1452400.1	1559	1570	.	13.53	AAGAAGGCGAAG
2-AAGAAGGAGAAC	STREME-2	cds_PVP01_0835000.1	332	343	.	13.53	AAGAAGGCGAAG
2-AAGAAGGAGAAC	STREME-2	cds_PVP01_0118100.1	5560	5571	.	13.53	AAGAAGGCGAAG
2-AAGAAGGAGAAC	STREME-2	cds_PVP01_1132900.1	613	624	.	13.53	AAUAAGGACAAC
2-AAGAAGGAGAAC	STREME-2	cds_PVP01_1003600.1	2449	2460	.	13.53	AAUAAGGACAAC
2-AAGAAGGAGAAC	STREME-2	cds_PVP01_1266900.1	388	399	.	13.53	AAUAAGGACAAC
2-AAGAAGGAGAAC	STREME-2	cds_PVP01_1227100.1	220	231	.	13.53	AAUAAGGACAAC
2-AAGAAGGAGAAC	STREME-2	cds_PVP01_1249000.1	7480	7491	.	13.48	AAGAAGGAUAAG
[truncated: 61,224 more rows]

## Sheet: Figure 8c
Gene_ID	#Exons	5'UTR	3'UTR	Intron	Exon
[truncated: 4,420 more rows]

[truncated: 3 more sheets: Figure 8d, Figure 8e, Figure 8f]
