# Supplementary material for: Two Plasmodium vivax hypnozoite-expressed RNA-binding proteins inhibit liver stage replication
Source: Nat Commun. 2026 May 30;17:7048. doi: 10.1038/s41467-026-73666-0 (PMC13392028; doi:10.1038/s41467-026-73666-0)
Supplement: Supplementary file 7 — Source Data [file 41467_2026_73666_MOESM7_ESM.zip › Source Data files/Source Data file 3.xlsx]

## Sheet: Figure 1a
Gene	Gural (hyp/schi)	Mancio (hyp/schi	Ruberto(schi/hyp)
PVP01_1268100	1.34355	-1.36334	-0.689235
PVP01_1136100	1.4358	-2.56229	-0.677277
PVP01_1115700	1.86924	-1.03433	-0.627555
PVP01_1271000	2.01794	-2.17536	-0.524513
PVP01_0527800	1.54113	-2.58549	-0.516142
PVP01_0815700	1.17063	-0.74109	-0.514391
PVP01_1203500	-1.63742	-2.27519	0.650642
PVP01_1238400	-2.49477	-1.60894	0.55631
PVP01_1409200	0	-0.522573	-1.54766
PVP01_0521400	0	-0.960048	-1.30067
PVP01_1409300	0	-0.982089	-1.19106
PVP01_1218000	0	-1.27712	-1.09726
PVP01_0721000	0	-0.857033	-1.07078
PVP01_0514400	0	-0.820161	-0.968222
PVP01_1209100	0	-0.618706	-0.954226
PVP01_1421400	0	-4.40094	-0.89101
PVP01_0108700	0	-0.769353	-0.865871
PVP01_1344100	0	-1.94816	-0.792084
PVP01_0115100	0	-2.46503	-0.728556
PVP01_0612900	0	-2.58656	-0.661376
PVP01_1411900	0	-0.525775	-0.634249
PVP01_1011700	0	-0.789551	-0.568791
PVP01_1407900	0	-1.18613	-0.543207
PVP01_1270200	0	-0.711807	-0.531746
PVP01_0004230	-1.73746	0	-2.77046
PVP01_0304700	-1.64943	0	-2.32258
PVP01_1412800	-0.895173	0	-1.76498
PVP01_1030200	-0.868171	0	-1.60665
PVP01_0622400	-0.704325	0	-1.57875
PVP01_1023000	-2.34863	0	-1.26976
PVP01_1343200	-1.62397	0	-1.26152
PVP01_0315300	-1.1696	0	-1.24302
PVP01_0819300	-1.68178	0	-1.20886
PVP01_0922200	-1.17348	0	-1.15869
PVP01_1030500	-2.43127	0	-1.1016
PVP01_1453200	-2.03572	0	-1.03433
PVP01_1108100	-1.28717	0	-1.00428
PVP01_0711600	-1.33765	0	-0.960708
PVP01_0417100	-1.50396	0	-0.955287
PVP01_0305600	-6.44907	0	-0.943758
PVP01_0812500	-1.05437	0	-0.932794
PVP01_1315300	-1.61039	0	-0.928057
PVP01_0701200	-3.42193	0	-0.920209
PVP01_0947900	-1.13375	0	-0.890742
PVP01_1245400	-2.25008	0	-0.858795
PVP01_1228900	-1.23457	0	-0.783232
PVP01_0730900	-1.53717	0	-0.734691
PVP01_0905900	-0.926272	0	-0.715914
PVP01_0733200	-0.811511	0	-0.708429
PVP01_1425800	-1.11812	0	-0.670074
PVP01_0927700	-1.10857	0	-0.670056
PVP01_0724900	-1.28262	0	-0.655258
PVP01_1004400	-1.76968	0	-0.644977
PVP01_0113700	-1.35204	0	-0.629801
PVP01_1131700	-1.1293	0	-0.617231
PVP01_0905200	-1.08793	0	-0.609405
PVP01_1431000	-1.27971	0	-0.589607
PVP01_1408900	-3.05332	0	-0.585152
PVP01_0823400	-3.55019	0	-0.578189
PVP01_0618300	-1.72372	0	-0.568895
PVP01_0827800	-2.37121	0	-0.543164
PVP01_0728900	-5.48211	0	-0.542459
PVP01_1413000	-1.7539	0	-0.538447
PVP01_1011300	-1.89298	0	-0.51794
PVP01_1023900	-2.74378	0	-0.515444
PVP01_1225200	-1.37443	0	-0.512099
PVP01_1308900	-2.33192	0	-0.511646
PVP01_1250900	-3.63145	0	-0.510046
PVP01_0317200	-1.22779	0	-0.508189
PVP01_0928300	-1.04829	0	-0.507108
PVP01_1003600	-2.93101	0	-0.503863
PVP01_1421900	-2.863	0	-0.501699
PVP01_1331100	-0.918719	0	-0.501088
PVP01_0300700	-7.64347	-0.78476	0
PVP01_0216900	-7.54083	-0.880848	0
PVP01_1338100	-6.84655	-1.23635	0
PVP01_0004320	-6.53154	-1.40203	0
PVP01_0620900	-5.57726	-2.1842	0
PVP01_0803400	-5.34144	-0.637535	0
PVP01_0934200	-4.18337	-2.44878	0
PVP01_1008000	-3.93528	-0.89025	0
PVP01_0112200	-3.93228	-1.31326	0
PVP01_0505600	-3.25068	-3.98274	0
PVP01_1033900	-3.22537	-0.711781	0
PVP01_0931900	-2.79618	-1.3081	0
PVP01_1452700	-2.00712	-0.568666	0
PVP01_1316100	-1.30396	-0.715359	0
PVP01_1427000	1.21084	0.653306	-0.572761
PVP01_1255700	0.854723	1.0155	-0.598252
PVP01_1252400	1.44979	1.27348	-1.00137
PVP01_0415600	0.945255	1.29735	-0.617397
PVP01_1131000	0.687982	1.54405	-0.928461
PVP01_1212300	2.09693	-3.55927	0.504833
PVP01_1341700	3.23572	-1.75876	0.510908
PVP01_0507200	3.24334	-2.6546	0.913312
PVP01_1308600	3.19269	-0.889004	0.776458
PVP01_1009700	2.84139	-1.53229	0.727817
PVP01_1415800	2.36821	-1.43321	0.560444
PVP01_0618500	2.20788	-0.897532	0.706609
PVP01_1426200	2.06312	-1.94151	0.70416
PVP01_1267300	1.8825	-1.01572	0.674123
PVP01_0215100	1.19774	-3.83029	0.579804
PVP01_1010000	0.991829	-0.551759	1.12269
PVP01_1331300	-0.920117	0.697456	0.873071
PVP01_1257500	-1.38559	0.697621	0.808619
PVP01_0718200	-0.936705	0.718256	0.685196
PVP01_1225400	-1.67843	0.760047	0.585712
PVP01_1209900	-1.71515	0.767827	0.520372
PVP01_1457300	-2.38313	0.797441	1.44759
PVP01_1216000	-2.85069	0.798435	1.00585
PVP01_0908600	-2.21904	0.8435	0.902253
PVP01_0942800	-1.1403	0.851015	0.92295
PVP01_0905700	-2.77877	0.852852	0.779726
PVP01_1254600	-0.986078	0.941438	0.690902
PVP01_0529800	-1.40832	0.959675	0.958473
PVP01_0307800	-2.13523	0.969845	0.598392
PVP01_1407500	-2.21265	1.05077	0.555191
PVP01_1016000	-1.70452	1.05563	0.781839
PVP01_0708100	-0.82128	1.1196	0.711428
PVP01_0415700	-1.37045	1.1908	0.661201
PVP01_0418700	-3.14442	1.20216	1.01853
PVP01_1260500	-1.01484	1.3313	0.715285
PVP01_0821900	-0.790177	1.40274	0.907724
PVP01_1118900	-0.922327	1.43967	0.535689
PVP01_1109300	-0.81069	1.54191	0.602247
PVP01_0807400	-1.40179	1.64739	0.570191
PVP01_1425200	-1.08042	2.01307	0.655157
PVP01_1434100	1.91964	0	-1.51115
PVP01_0305200	1.28324	0	-1.5097
PVP01_1314700	1.59504	0	-1.27917
PVP01_1111900	0.855314	0	-1.13538
PVP01_1122000	1.09476	0	-1.05766
PVP01_1244000	1.2398	0	-1.03153
PVP01_0505200	1.20705	0	-0.811865
PVP01_0527900	0.874013	0	-0.788899
PVP01_1462400	2.44337	0	-0.763979
PVP01_0719400	1.06517	0	-0.75984
PVP01_0612000	1.21815	0	-0.683887
PVP01_1412700	1.50533	0	-0.671994
PVP01_1449900	1.58935	0	-0.670701
PVP01_0918800	0.790433	0	-0.666052
PVP01_1344700	0.933704	0	-0.655991
PVP01_1433800	1.36477	0	-0.652675
PVP01_1267100	1.60706	0	-0.638369
PVP01_0705800	1.48042	0	-0.636105
PVP01_1121900	2.16257	0	-0.635162
PVP01_1339800	1.07585	0	-0.61434
PVP01_1020600	1.03319	0	-0.589022
PVP01_1122600	1.06926	0	-0.588714
PVP01_0719200	1.04156	0	-0.557385
PVP01_1245800	1.66663	0	-0.549267
PVP01_0214900	1.4478	0	-0.544579
PVP01_1214000	1.41543	0	-0.506574
PVP01_1240900	0	1.22805	-1.33168
PVP01_1113100	0	1.22334	-1.30783
PVP01_1260000	0	1.11058	-1.18488
PVP01_1013900	0	0.845492	-1.08041
PVP01_1315900	0	0.935195	-1.06589
PVP01_0903900	0	0.604878	-1.03554
PVP01_0833000	0	0.703951	-1.00788
PVP01_0926900	0	0.798765	-0.875819
PVP01_1253300	0	1.77345	-0.858183
PVP01_1231500	0	1.32633	-0.839047
PVP01_1117800	0	1.21813	-0.838116
PVP01_1403700	0	0.98125	-0.825515
PVP01_0945000	0	0.765997	-0.825308
PVP01_0929900	0	0.957424	-0.762703
PVP01_1459800	0	1.09956	-0.752589
PVP01_1269700	0	1.2308	-0.69627
PVP01_0519700	0	0.989206	-0.680875
PVP01_0206900	0	1.02266	-0.67635
PVP01_1022000	0	1.06842	-0.661529
PVP01_0929700	0	1.00439	-0.652596
PVP01_0806500	0	0.771646	-0.645621
PVP01_1117900	0	0.907404	-0.642996
PVP01_1138400	0	1.44006	-0.638452
PVP01_0506500	0	0.961243	-0.594849
PVP01_1455500	0	1.11255	-0.569617
PVP01_1327700	0	1.21401	-0.558405
PVP01_0906200	0	1.14911	-0.558019
PVP01_0507600	0	1.11587	-0.557455
PVP01_0529000	0	1.07012	-0.534464
PVP01_0708900	0	0.958806	-0.533389
PVP01_1134600	0	0.778666	-0.531031
PVP01_1323300	0	0.934886	-0.528771
PVP01_1216400	0	0.735223	-0.517789
PVP01_0906600	0	0.745984	-0.511405
PVP01_1438400	5.72164	-1.24027	0
PVP01_0210000	5.13487	-1.22324	0
PVP01_0306900	4.13185	-1.30386	0
PVP01_1013400	3.95281	-1.31306	0
PVP01_1208100	3.88044	-2.88227	0
PVP01_0307900	3.7248	-4.92973	0
PVP01_1336400	3.69887	-6.5037	0
PVP01_1106100	3.57357	-7.09745	0
PVP01_1208600	3.43384	-2.04588	0
PVP01_0510800	3.38277	-0.821552	0
PVP01_0938800	3.35342	-3.57735	0
PVP01_1007250	3.32775	-3.51798	0
PVP01_0424500	3.25294	-2.99904	0
PVP01_1432200	3.03705	-2.70999	0
PVP01_1270800	2.97204	-0.511492	0
PVP01_0523000	2.95652	-1.58399	0
PVP01_1003900	2.95422	-1.65065	0
PVP01_0835600	2.84715	-4.92519	0
PVP01_0308000	2.7877	-2.26725	0
PVP01_1233200	2.729	-3.86122	0
PVP01_1111400	2.71384	-0.827025	0
PVP01_0617300	2.6702	-1.14932	0
PVP01_1004600	2.65817	-0.642758	0
PVP01_1427900	2.62076	-3.92969	0
PVP01_1208000	2.48645	-0.728618	0
PVP01_0411700	2.45456	-1.61428	0
PVP01_0728800	2.43764	-1.42093	0
PVP01_1024000	2.38384	-3.30798	0
PVP01_0106800	2.35835	-1.76047	0
PVP01_1306500	2.35802	-4.48254	0
PVP01_0806400	2.34144	-0.722226	0
PVP01_1231800	2.32271	-1.20891	0
PVP01_0010840	2.26228	-2.35738	0
PVP01_0918300	2.21506	-1.90583	0
PVP01_0303900	2.07641	-1.25429	0
PVP01_1347100	2.0407	-1.71263	0
PVP01_0821100	2.0244	-4.55766	0
PVP01_0518400	1.98656	-1.21729	0
PVP01_1407200	1.98231	-1.09803	0
PVP01_0506300	1.92132	-1.67934	0
PVP01_0917800	1.88948	-0.543414	0
PVP01_0817600	1.85931	-2.70902	0
PVP01_1128300	1.85793	-2.19809	0
PVP01_1221600	1.78908	-0.562307	0
PVP01_0207300	1.7487	-0.58667	0
PVP01_0936500	1.73304	-3.11808	0
PVP01_1111000	1.72099	-1.0084	0
PVP01_1425500	1.71206	-0.996825	0
PVP01_0520600	1.68616	-1.49022	0
PVP01_0702200	1.68113	-0.679423	0
PVP01_1434000	1.65892	-1.42634	0
PVP01_1403100	1.63171	-1.63246	0
PVP01_1030900	1.61859	-0.865072	0
PVP01_0303500	1.61735	-1.23085	0
PVP01_1126100	1.61628	-0.690558	0
PVP01_0923500	1.6122	-0.520707	0
PVP01_0822200	1.60207	-0.705917	0
PVP01_1442600	1.57591	-1.365	0
PVP01_1300600	1.56855	-1.421	0
PVP01_0421400	1.53728	-4.93526	0
PVP01_1321700	1.51774	-1.51677	0
PVP01_1237300	1.50294	-0.956977	0
PVP01_0509200	1.47035	-0.78506	0
PVP01_1265300	1.45027	-1.5528	0
PVP01_0319900	1.44399	-1.58516	0
PVP01_0812600	1.44289	-1.03653	0
PVP01_1011100	1.42918	-0.54916	0
PVP01_1202600	1.42124	-0.763857	0
PVP01_0837800	1.32075	-0.684541	0
PVP01_1340800	1.31849	-1.66074	0
PVP01_1414100	1.31411	-0.683575	0
PVP01_1142100	1.29241	-0.598093	0
PVP01_1212400	1.2414	-3.2227	0
PVP01_1254900	1.24076	-2.21959	0
PVP01_0116800	1.22417	-4.30764	0
PVP01_0719700	1.11086	-0.720592	0
PVP01_1107200	1.06433	-0.723367	0
PVP01_1255100	1.05469	-0.549197	0
PVP01_1120200	1.04925	-1.497	0
PVP01_0942400	1.03529	-0.734893	0
PVP01_1408000	0.96218	-1.2372	0
PVP01_1126000	0.949572	-1.08744	0
PVP01_1330100	0.831178	-0.649466	0
PVP01_1311000	0.788977	-4.76927	0
PVP01_1112300	-3.61108	0.619669	0
PVP01_1017200	-2.77583	0.972091	0
PVP01_1453600	-2.72422	1.16006	0
PVP01_0730800	-2.36235	1.05461	0
PVP01_1134800	-2.20457	0.692023	0
PVP01_0928700	-2.08048	0.9819	0
PVP01_0715400	-1.99943	0.623843	0
PVP01_0304000	-1.97542	0.976612	0
PVP01_0511000	-1.96998	0.943164	0
PVP01_0829900	-1.86892	0.811162	0
PVP01_0214800	-1.84207	0.711752	0
PVP01_1217200	-1.74603	0.849767	0
PVP01_1442500	-1.68002	1.05049	0
PVP01_1219400	-1.58671	1.48319	0
PVP01_1267700	-1.57528	0.836357	0
PVP01_1205300	-1.56322	0.637435	0
PVP01_0505400	-1.49124	1.11737	0
PVP01_0731500	-1.48286	1.46237	0
PVP01_0212100	-1.44185	1.1365	0
PVP01_1419700	-1.42481	1.47885	0
PVP01_1247300	-1.41775	1.48537	0
PVP01_0906400	-1.41575	1.67222	0
PVP01_1255900	-1.41433	0.795773	0
PVP01_1321800	-1.40641	1.65704	0
PVP01_0822900	-1.40404	1.24549	0
PVP01_0823900	-1.39104	0.717466	0
PVP01_1120300	-1.37617	1.03391	0
PVP01_1265400	-1.37602	1.14605	0
PVP01_0311300	-1.35988	0.912742	0
PVP01_0104600	-1.33322	1.0363	0
PVP01_0924100	-1.29063	1.01465	0
PVP01_0516600	-1.24809	0.796662	0
PVP01_1447300	-1.22947	0.677051	0
PVP01_1319600	-1.21311	1.35042	0
PVP01_0717500	-1.20879	1.25096	0
PVP01_1408600	-1.19571	0.719962	0
PVP01_1308000	-1.16658	1.13344	0
PVP01_1146300	-1.11813	1.31989	0
PVP01_0931500	-1.10456	1.55938	0
PVP01_0716300	-1.09462	0.788251	0
PVP01_1301900	-1.08161	1.16385	0
PVP01_1107800	-1.07821	1.53533	0
PVP01_0409300	-1.07002	1.05903	0
PVP01_0212200	-1.06755	0.753142	0
PVP01_0610000	-1.05954	0.702361	0
PVP01_1003700	-1.05483	1.54345	0
PVP01_1322500	-1.01751	0.754344	0
PVP01_0106700	-1.00079	0.714734	0
PVP01_0908100	-0.997953	0.670939	0
PVP01_0724200	-0.964507	0.901573	0
PVP01_1465600	-0.961116	1.79886	0
PVP01_0701700	-0.951085	1.1694	0
PVP01_0309600	-0.950258	1.601	0
PVP01_1221800	-0.938598	1.08305	0
PVP01_1216600	-0.935921	1.30375	0
PVP01_0713800	-0.918226	1.07365	0
PVP01_0419200	-0.915537	1.66413	0
PVP01_1234600	-0.913046	0.67501	0
PVP01_0621300	-0.909039	0.956854	0
PVP01_1459900	-0.875269	1.23986	0
PVP01_0703500	-0.813082	1.21072	0
PVP01_0816300	-0.766106	1.26854	0
PVP01_0702100	-0.746286	2.0698	0
PVP01_1412900	-0.743632	1.47304	0
PVP01_0105600	-0.739007	1.07472	0
PVP01_0517100	-0.698568	0.802966	0
PVP01_1306100	-1.7624	0	0.501263
PVP01_0524100	-3.42463	0	0.501355
PVP01_0303100	-2.01096	0	0.508109
PVP01_1437300	-1.59297	0	0.509406
PVP01_1410400	0	-0.991505	0.52686
PVP01_0410500	0	-2.46219	0.531048
PVP01_1236600	0	-1.11762	0.549308
PVP01_0307500	0	-0.949461	0.588939
PVP01_1322200	0	-1.03476	0.591991
PVP01_API03500	0	-1.51784	0.636396
PVP01_0319800	0	-1.06357	0.662904
PVP01_1105200	0	-0.583074	0.700452
PVP01_0613700	0	-1.20723	0.713545
PVP01_0939100	0	-1.32445	0.782041
PVP01_1436200	0	-0.684039	0.802162
PVP01_1436800	0	-0.987588	1.14908
PVP01_0532200	0	-1.2822	1.58423
PVP01_0941400	-0.848328	0	0.541477
PVP01_0818300	-0.854895	0	0.597174
PVP01_0812100	-0.947664	0	0.84935
PVP01_0412500	-0.961966	0	0.74261
PVP01_0939800	-1.01464	0	0.945072
PVP01_0808800	-1.02018	0	0.807321
PVP01_0707900	-1.0322	0	0.569385
PVP01_1424300	-1.04099	0	0.690762
PVP01_1118400	-1.06631	0	0.637688
PVP01_1462800	-1.0734	0	0.529906
PVP01_1004800	-1.08168	0	0.747038
PVP01_1110900	-1.08844	0	0.54336
PVP01_0921700	-1.09372	0	0.610428
PVP01_1119600	-1.1448	0	1.04067
PVP01_1442400	-1.15307	0	0.605682
PVP01_1419200	-1.155	0	0.687601
PVP01_1320900	-1.24496	0	0.689066
PVP01_1212200	-1.2483	0	0.562596
PVP01_1227700	-1.26275	0	1.28715
PVP01_0515600	-1.28976	0	0.638312
PVP01_1456600	-1.31591	0	0.796933
PVP01_1304300	-1.31851	0	0.716595
PVP01_1457000	-1.3913	0	1.535
PVP01_0530600	-1.39639	0	0.599248
PVP01_1339500	-1.43582	0	0.528951
PVP01_1466900	-1.46228	0	0.539799
PVP01_0907900	-1.46289	0	0.726137
PVP01_0509300	-1.47257	0	0.511919
PVP01_1114500	-1.56651	0	0.723527
PVP01_1460700	-1.57543	0	0.532185
PVP01_0516800	-1.62092	0	1.20288
PVP01_0607000	-1.62575	0	0.646655
PVP01_0920600	-1.63148	0	0.960335
PVP01_1467300	-1.64585	0	0.751652
PVP01_0918600	-1.67788	0	0.791238
PVP01_1313800	-1.69607	0	0.591109
PVP01_1257900	-1.70434	0	0.928954
PVP01_0115600	-1.71933	0	0.642419
PVP01_0110400	-1.72123	0	0.585813
PVP01_0822800	-1.73219	0	0.757959
PVP01_0925500	-1.75178	0	0.709396
PVP01_1142900	-1.76166	0	0.636853
PVP01_0806600	-1.7888	0	0.855682
PVP01_0916100	-1.82426	0	0.949322
PVP01_1123500	-1.83454	0	0.876553
PVP01_0522700	-1.87831	0	0.777554
PVP01_0733400	-1.93741	0	0.536994
PVP01_0613800	-1.94542	0	0.83408
PVP01_0813300	-1.99664	0	1.13576
PVP01_0409900	-2.02579	0	0.685111
PVP01_0316400	-2.07735	0	0.657167
PVP01_1132000	-2.10997	0	0.620546
PVP01_1346000	-2.13718	0	0.70251
PVP01_0302900	-2.18949	0	0.876775
PVP01_1311100	-2.20367	0	0.904311
PVP01_1211000	-2.21319	0	0.72476
PVP01_1249000	-2.24372	0	1.09603
PVP01_0105700	-2.31142	0	0.557123
PVP01_0610200	-2.33339	0	0.619431
PVP01_1011500	-2.4582	0	0.55958
PVP01_0708200	-2.45937	0	0.717447
PVP01_0525300	-2.4623	0	0.549574
PVP01_1439300	-2.47807	0	0.903247
PVP01_1028700	-2.52079	0	0.549611
PVP01_0213800	-2.55245	0	0.695046
PVP01_0722500	-2.56416	0	1.08189
PVP01_1141400	-2.58777	0	0.537604
PVP01_0915900	-2.58904	0	1.22534
PVP01_0603900	-2.59656	0	0.809842
PVP01_0719100	-2.64667	0	0.806793
PVP01_0113600	-2.66676	0	0.6616
PVP01_0104500	-2.68442	0	0.895079
PVP01_0517700	-2.68784	0	1.00803
PVP01_0726100	-2.70485	0	0.864721
PVP01_1014400	-2.71098	0	0.72301
PVP01_0717100	-2.74987	0	0.614429
PVP01_0916700	-2.83908	0	0.660294
PVP01_0935900	-2.85057	0	0.696803
PVP01_0718300	-2.9349	0	0.647064
PVP01_0601600	-2.95602	0	0.553136
PVP01_1450800	-2.97887	0	0.533084
PVP01_0801700	-2.99503	0	0.675366
PVP01_1312300	-3.05962	0	1.05441
PVP01_1002900	-3.09428	0	0.552923
PVP01_0519500	-3.19531	0	1.2797
PVP01_1121400	-3.28447	0	0.833297
PVP01_1319200	-3.3026	0	0.524963
PVP01_0311400	-3.33191	0	0.571616
PVP01_0202500	-3.33683	0	0.864408
PVP01_0929600	-3.3409	0	0.529155
PVP01_1139300	-3.40132	0	0.733487
PVP01_1210500	-3.41473	0	0.694996
PVP01_1316800	-3.51208	0	0.728776
PVP01_0917400	-3.60222	0	0.786121
PVP01_0532600	-3.65554	0	2.95213
PVP01_1135300	-4.00834	0	0.581556
PVP01_0207400	-4.04178	0	0.759408
PVP01_1411200	-4.34916	0	0.811155
PVP01_0114800	-4.3849	0	0.737659
PVP01_0615300	-4.59068	0	0.555938
PVP01_0532000	-4.66111	0	0.750625
PVP01_0421000	-4.71496	0	0.914662
PVP01_1204300	-4.75045	0	0.648321
PVP01_0723100	-4.8348	0	0.712917
PVP01_1255000	-4.88349	0	0.585046
PVP01_1135000	-4.90367	0	0.644862
PVP01_0916000	-5.041	0	0.742309
PVP01_0734300	-6.3164	0	0.649901
PVP01_0809700	-6.50029	0	0.585175
PVP01_0936200	-8.3077	0	0.740535
PVP01_1312600	0	0	-1.83854
PVP01_0106100	0	0	-1.72405
PVP01_1447500	0	0	-1.70724
PVP01_0818200	0	0	-1.68122
PVP01_0816000	0	0	-1.62022
PVP01_0118000	0	0	-1.5652
PVP01_1229700	0	0	-1.52478
PVP01_0315400	0	0	-1.51215
PVP01_1246100	0	0	-1.49021
PVP01_0414800	0	0	-1.47205
PVP01_0607300	0	0	-1.434
PVP01_0811500	0	0	-1.41677
PVP01_0817300	0	0	-1.40402
PVP01_1336600	0	0	-1.35871
PVP01_1140400	0	0	-1.35633
PVP01_1111200	0	0	-1.33564
PVP01_0530900	0	0	-1.31712
PVP01_1252300	0	0	-1.31321
PVP01_1235900	0	0	-1.28488
PVP01_0913300	0	0	-1.28087
PVP01_1332400	0	0	-1.25502
PVP01_0916450	0	0	-1.23974
PVP01_0927800	0	0	-1.23593
PVP01_1252600	0	0	-1.22595
PVP01_1027600	0	0	-1.22162
PVP01_1426300	0	0	-1.20133
PVP01_0118700	0	0	-1.19245
PVP01_1123800	0	0	-1.19109
PVP01_1340400	0	0	-1.18119
PVP01_1114900	0	0	-1.17826
PVP01_1246200	0	0	-1.17364
PVP01_1426100	0	0	-1.16794
PVP01_1017000	0	0	-1.16502
PVP01_0320900	0	0	-1.1619
PVP01_1131200	0	0	-1.13849
PVP01_1246500	0	0	-1.13751
PVP01_1463100	0	0	-1.12605
PVP01_1455800	0	0	-1.11101
PVP01_1204600	0	0	-1.1094
PVP01_0833200	0	0	-1.09951
PVP01_0613900	0	0	-1.09629
PVP01_1017800	0	0	-1.07613
PVP01_0920700	0	0	-1.06784
PVP01_0925600	0	0	-1.05903
PVP01_0520000	0	0	-1.052
PVP01_1344900	0	0	-1.033
PVP01_0943200	0	0	-1.02777
PVP01_0944700	0	0	-1.02766
PVP01_0105900	0	0	-1.02486
PVP01_1334600	0	0	-1.02372
PVP01_0405800	0	0	-1.0042
PVP01_0520200	0	0	-0.996007
PVP01_1013000	0	0	-0.986543
PVP01_1265800	0	0	-0.982095
PVP01_1114800	0	0	-0.975012
PVP01_1305500	0	0	-0.974358
PVP01_1226300	0	0	-0.966999
PVP01_0305700	0	0	-0.966974
PVP01_0317500	0	0	-0.966962
PVP01_0909400	0	0	-0.96572
PVP01_1211800	0	0	-0.965006
PVP01_1138700	0	0	-0.958397
PVP01_0207500	0	0	-0.944855
PVP01_1404000	0	0	-0.92986
PVP01_1425400	0	0	-0.926645
PVP01_0910700	0	0	-0.921898
PVP01_1307400	0	0	-0.92117
PVP01_1426400	0	0	-0.918126
PVP01_0416300	0	0	-0.902392
PVP01_1208200	0	0	-0.895497
PVP01_0720200	0	0	-0.886686
PVP01_0608100	0	0	-0.884079
PVP01_0833700	0	0	-0.879237
PVP01_0407200	0	0	-0.873686
PVP01_1216500	0	0	-0.873351
PVP01_0834500	0	0	-0.865681
PVP01_0622300	0	0	-0.864922
PVP01_1011600	0	0	-0.860279
PVP01_1105500	0	0	-0.859247
PVP01_1205700	0	0	-0.854071
PVP01_0726300	0	0	-0.853384
PVP01_1140500	0	0	-0.852637
PVP01_0703400	0	0	-0.851575
PVP01_1209500	0	0	-0.851109
PVP01_1032600	0	0	-0.843506
PVP01_1330800	0	0	-0.83419
PVP01_0527600	0	0	-0.833627
PVP01_1231200	0	0	-0.829713
PVP01_1307700	0	0	-0.829582
PVP01_1448600	0	0	-0.823104
PVP01_1321400	0	0	-0.815981
PVP01_0305100	0	0	-0.812502
PVP01_0414500	0	0	-0.801643
PVP01_1014800	0	0	-0.797555
PVP01_1005600	0	0	-0.796509
PVP01_1009200	0	0	-0.796192
PVP01_1113200	0	0	-0.793969
PVP01_1105800	0	0	-0.793481
PVP01_0827400	0	0	-0.793417
PVP01_0730400	0	0	-0.793376
PVP01_1418700	0	0	-0.793029
PVP01_1317700	0	0	-0.788435
PVP01_1453700	0	0	-0.784817
PVP01_0711100	0	0	-0.781305
PVP01_1017100	0	0	-0.772957
PVP01_1228600	0	0	-0.772539
PVP01_0706600	0	0	-0.771502
PVP01_1249600	0	0	-0.770993
PVP01_1245500	0	0	-0.769695
PVP01_1202300	0	0	-0.768718
PVP01_0113000	0	0	-0.761244
PVP01_1331000	0	0	-0.75837
PVP01_0611900	0	0	-0.757391
PVP01_1346200	0	0	-0.755479
PVP01_0314900	0	0	-0.754291
PVP01_0906300	0	0	-0.754221
PVP01_1209300	0	0	-0.745314
PVP01_1424100	0	0	-0.742677
PVP01_0203300	0	0	-0.742514
PVP01_1415300	0	0	-0.731806
PVP01_1270900	0	0	-0.726069
PVP01_1243600	0	0	-0.724685
PVP01_0106600	0	0	-0.724079
PVP01_0518900	0	0	-0.723539
PVP01_0913200	0	0	-0.723236
PVP01_1453000	0	0	-0.721542
PVP01_1110100	0	0	-0.721476
PVP01_0943900	0	0	-0.720797
PVP01_0834200	0	0	-0.718471
PVP01_1005800	0	0	-0.712002
PVP01_1237500	0	0	-0.710744
PVP01_0512600	0	0	-0.707939
PVP01_0916400	0	0	-0.707792
PVP01_1027500	0	0	-0.69878
PVP01_1016200	0	0	-0.69495
PVP01_1311700	0	0	-0.69442
PVP01_0926200	0	0	-0.692846
PVP01_0941900	0	0	-0.690601
PVP01_1447700	0	0	-0.687956
PVP01_1129800	0	0	-0.68579
PVP01_1302200	0	0	-0.683419
PVP01_0521300	0	0	-0.677235
PVP01_0922100	0	0	-0.676493
PVP01_0508900	0	0	-0.665611
PVP01_1221900	0	0	-0.662584
PVP01_0910800	0	0	-0.658872
PVP01_0803300	0	0	-0.658771
PVP01_0835800	0	0	-0.656216
PVP01_1420800	0	0	-0.656095
PVP01_1002500	0	0	-0.654044
PVP01_0943300	0	0	-0.65091
PVP01_0216100	0	0	-0.642326
PVP01_0810100	0	0	-0.641613
PVP01_0306100	0	0	-0.634295
PVP01_0420600	0	0	-0.630883
PVP01_0315200	0	0	-0.627591
PVP01_1311800	0	0	-0.622169
PVP01_0927600	0	0	-0.619902
PVP01_0314200	0	0	-0.619818
PVP01_1256200	0	0	-0.619719
PVP01_0907200	0	0	-0.618966
PVP01_0833100	0	0	-0.617833
PVP01_0702300	0	0	-0.616658
PVP01_1110000	0	0	-0.612281
PVP01_0937200	0	0	-0.612035
PVP01_0116500	0	0	-0.610935
PVP01_1425900	0	0	-0.60918
PVP01_0204400	0	0	-0.606163
PVP01_1346800	0	0	-0.603515
PVP01_1015700	0	0	-0.599442
PVP01_1344800	0	0	-0.599164
PVP01_0207800	0	0	-0.598648
PVP01_1116300	0	0	-0.597229
PVP01_1003800	0	0	-0.596612
PVP01_1240800	0	0	-0.596591
PVP01_0733000	0	0	-0.594226
PVP01_1227000	0	0	-0.589916
PVP01_1264900	0	0	-0.589728
PVP01_0904300	0	0	-0.589668
PVP01_1265500	0	0	-0.585869
PVP01_1322400	0	0	-0.582577
PVP01_1254100	0	0	-0.581493
PVP01_0834800	0	0	-0.576141
PVP01_0714000	0	0	-0.575618
PVP01_0204000	0	0	-0.573579
PVP01_0305900	0	0	-0.570414
PVP01_0112600	0	0	-0.567416
PVP01_1116100	0	0	-0.566353
PVP01_1015600	0	0	-0.565364
PVP01_1009500	0	0	-0.56491
PVP01_1449400	0	0	-0.563108
PVP01_0517800	0	0	-0.561486
PVP01_0824100	0	0	-0.560366
PVP01_1032200	0	0	-0.558049
PVP01_1346600	0	0	-0.558017
PVP01_0109000	0	0	-0.556955
PVP01_1102400	0	0	-0.555992
PVP01_1222800	0	0	-0.555134
PVP01_1135600	0	0	-0.554691
PVP01_1424600	0	0	-0.553547
PVP01_0823100	0	0	-0.553496
PVP01_1137900	0	0	-0.552272
PVP01_0822300	0	0	-0.550218
PVP01_0314100	0	0	-0.547192
PVP01_0817000	0	0	-0.545784
PVP01_1023500	0	0	-0.544058
PVP01_0907800	0	0	-0.542699
PVP01_1332500	0	0	-0.541738
PVP01_1032000	0	0	-0.54083
PVP01_1467400	0	0	-0.538424
PVP01_1449000	0	0	-0.538231
PVP01_0108900	0	0	-0.533264
PVP01_0834300	0	0	-0.532933
PVP01_0831700	0	0	-0.529942
PVP01_0701400	0	0	-0.529305
PVP01_0728200	0	0	-0.527897
PVP01_0214000	0	0	-0.524753
PVP01_1323200	0	0	-0.523305
PVP01_0612500	0	0	-0.522254
PVP01_1031200	0	0	-0.52195
PVP01_1301200	0	0	-0.520702
PVP01_1210100	0	0	-0.515436
PVP01_0732300	0	0	-0.511194
PVP01_1438000	0	0	-0.511018
PVP01_1412500	0	0	-0.510647
PVP01_0813700	0	0	-0.50956
PVP01_1013600	0	0	-0.509254
PVP01_1450500	0	0	-0.506051
PVP01_1027900	0	0	-0.505152
PVP01_0831900	0	0	-0.501446
PVP01_1021200	0	0	-0.500577
PVP01_0809400	0	0	-0.500156
PVP01_0533700	-11.7915	0	0
PVP01_0000200	-11.7193	0	0
PVP01_1402700	-11.5294	0	0
PVP01_1401800	-10.9134	0	0
PVP01_0010210	-10.8638	0	0
PVP01_0503800	-10.1094	0	0
PVP01_0838300	-10.0844	0	0
PVP01_0423000	-10.069	0	0
PVP01_1400900	-10.0665	0	0
PVP01_0808700	-10.004	0	0
PVP01_1470700	-9.93314	0	0
PVP01_0525100	-9.85446	0	0
PVP01_0523800	-9.84634	0	0
PVP01_1271500	-9.80282	0	0
PVP01_0000100	-9.80177	0	0
PVP01_1401900	-9.7078	0	0
PVP01_0523900	-9.66756	0	0
PVP01_0102300	-9.62718	0	0
PVP01_1034000	-9.60856	0	0
PVP01_0838100	-9.60551	0	0
PVP01_0422600	-9.58869	0	0
PVP01_0522900	-9.53207	0	0
PVP01_0523200	-9.51066	0	0
PVP01_1402800	-9.49423	0	0
PVP01_0201500	-9.3893	0	0
PVP01_1400600	-9.23079	0	0
PVP01_1401700	-9.21291	0	0
PVP01_1101700	-9.17534	0	0
PVP01_0321100	-9.16111	0	0
PVP01_1147500	-9.10873	0	0
PVP01_0201800	-9.08896	0	0
PVP01_0516100	-9.05506	0	0
PVP01_1402600	-9.03744	0	0
PVP01_0516000	-9.02578	0	0
PVP01_1031700	-9.0193	0	0
PVP01_0000140	-9.01207	0	0
PVP01_0003380	-8.98622	0	0
PVP01_1469700	-8.92204	0	0
PVP01_1471900	-8.85573	0	0
PVP01_0532900	-8.82321	0	0
PVP01_1471100	-8.77647	0	0
PVP01_1449500	-8.77146	0	0
PVP01_1201500	-8.75875	0	0
PVP01_1033400	-8.70865	0	0
PVP01_0001440	-8.69514	0	0
PVP01_1469600	-8.64853	0	0
PVP01_0620700	-8.63112	0	0
PVP01_1470000	-8.62237	0	0
PVP01_0534400	-8.57516	0	0
PVP01_0010990	-8.56898	0	0
PVP01_1034200	-8.52466	0	0
PVP01_1401000	-8.5223	0	0
PVP01_0620500	-8.47851	0	0
PVP01_0217100	-8.45668	0	0
PVP01_0302100	-8.45446	0	0
PVP01_0532700	-8.44931	0	0
PVP01_0524300	-8.42894	0	0
PVP01_1401100	-8.40406	0	0
PVP01_1401300	-8.40338	0	0
PVP01_0623900	-8.38145	0	0
PVP01_0700400	-8.34824	0	0
PVP01_0503700	-8.34504	0	0
PVP01_0423300	-8.33257	0	0
PVP01_1220200	-8.30887	0	0
PVP01_1147400	-8.28139	0	0
PVP01_1201800	-8.27531	0	0
PVP01_0504000	-8.25722	0	0
PVP01_0624500	-8.22858	0	0
PVP01_0102100	-8.22414	0	0
PVP01_0404200	-8.21513	0	0
PVP01_1402100	-8.2022	0	0
PVP01_0524700	-8.16743	0	0
PVP01_1402000	-8.1486	0	0
PVP01_1400700	-8.14005	0	0
PVP01_0931600	-8.11028	0	0
PVP01_0423200	-8.04611	0	0
PVP01_0901100	-8.00852	0	0
PVP01_1402200	-8.00421	0	0
PVP01_1469300	-7.97817	0	0
PVP01_0949200	-7.96953	0	0
PVP01_0623600	-7.88913	0	0
PVP01_1401400	-7.87654	0	0
PVP01_0503400	-7.87199	0	0
PVP01_0515800	-7.85793	0	0
PVP01_1201700	-7.84987	0	0
PVP01_1033500	-7.81162	0	0
PVP01_0102200	-7.77825	0	0
PVP01_0503600	-7.77165	0	0
PVP01_0404300	-7.76707	0	0
PVP01_0216800	-7.75547	0	0
PVP01_0735000	-7.73688	0	0
PVP01_0201400	-7.64425	0	0
PVP01_1402500	-7.63124	0	0
PVP01_1263000	-7.60469	0	0
PVP01_0000130	-7.60075	0	0
PVP01_1402400	-7.57712	0	0
PVP01_1469200	-7.54718	0	0
PVP01_1201600	-7.5422	0	0
PVP01_1033600	-7.53805	0	0
PVP01_0523400	-7.53598	0	0
PVP01_0800900	-7.52204	0	0
PVP01_0703800	-7.52161	0	0
PVP01_0010770	-7.49229	0	0
PVP01_0524500	-7.46925	0	0
PVP01_0503300	-7.46736	0	0
PVP01_1147800	-7.43683	0	0
PVP01_1470500	-7.39356	0	0
PVP01_1271100	-7.37642	0	0
PVP01_0422900	-7.34034	0	0
PVP01_0007310	-7.31055	0	0
PVP01_0107500	-7.27459	0	0
PVP01_1220300	-7.27413	0	0
PVP01_0534300	-7.25378	0	0
PVP01_0623700	-7.23399	0	0
PVP01_0948800	-7.19953	0	0
PVP01_1471500	-7.18969	0	0
PVP01_0700500	-7.17927	0	0
PVP01_0005430	-7.16682	0	0
PVP01_1101500	-7.15799	0	0
PVP01_1471400	-7.15605	0	0
PVP01_0624000	-7.14824	0	0
PVP01_1271200	-7.14729	0	0
PVP01_0102600	-7.12677	0	0
PVP01_0102700	-7.10019	0	0
PVP01_1031600	-7.09146	0	0
PVP01_0216500	-7.07507	0	0
PVP01_0304100	-7.06496	0	0
PVP01_1201400	-7.06416	0	0
PVP01_1402300	-7.05877	0	0
PVP01_0734900	-7.0586	0	0
PVP01_0839000	-7.00856	0	0
PVP01_0004290	-7.00448	0	0
PVP01_0623200	-6.9739	0	0
PVP01_0004220	-6.96707	0	0
PVP01_1101300	-6.96268	0	0
PVP01_0003400	-6.94298	0	0
PVP01_0300600	-6.91443	0	0
PVP01_0000220	-6.88843	0	0
PVP01_0801000	-6.88067	0	0
PVP01_1472100	-6.84458	0	0
PVP01_0004280	-6.83544	0	0
PVP01_1033800	-6.79736	0	0
PVP01_1101200	-6.77581	0	0
PVP01_1271400	-6.77271	0	0
PVP01_0215500	-6.77219	0	0
PVP01_0423400	-6.77087	0	0
PVP01_0838600	-6.75659	0	0
PVP01_1338500	-6.73594	0	0
PVP01_1401600	-6.73072	0	0
PVP01_0601000	-6.70948	0	0
PVP01_0005760	-6.70414	0	0
PVP01_0300800	-6.69362	0	0
PVP01_1203100	-6.67996	0	0
PVP01_1469500	-6.67553	0	0
PVP01_0006260	-6.66261	0	0
PVP01_1401200	-6.62949	0	0
PVP01_0405000	-6.62719	0	0
PVP01_1147100	-6.61061	0	0
PVP01_0805500	-6.59156	0	0
PVP01_1114600	-6.58021	0	0
PVP01_0800700	-6.56223	0	0
PVP01_0700300	-6.55479	0	0
PVP01_1469400	-6.55115	0	0
PVP01_0000160	-6.54752	0	0
PVP01_0417300	-6.50796	0	0
PVP01_1471700	-6.5022	0	0
PVP01_0734700	-6.49341	0	0
PVP01_0623800	-6.44762	0	0
PVP01_0106500	-6.43519	0	0
PVP01_0004370	-6.39949	0	0
PVP01_1010400	-6.36625	0	0
PVP01_1271300	-6.36479	0	0
PVP01_1271600	-6.31747	0	0
PVP01_0419600	-6.31037	0	0
PVP01_0202300	-6.30155	0	0
PVP01_0903700	-6.28338	0	0
PVP01_0620400	-6.27352	0	0
PVP01_0208200	-6.25886	0	0
PVP01_1204200	-6.22734	0	0
PVP01_0615000	-6.20617	0	0
PVP01_0317900	-6.16382	0	0
PVP01_0217000	-6.10017	0	0
PVP01_0815000	-6.09829	0	0
PVP01_1147600	-6.0969	0	0
PVP01_1147900	-6.08433	0	0
PVP01_0727900	-6.08258	0	0
PVP01_1147700	-6.03781	0	0
PVP01_0516400	-6.03474	0	0
PVP01_0838200	-6.01531	0	0
PVP01_1318000	-6.00603	0	0
PVP01_1101400	-5.93357	0	0
PVP01_0735200	-5.89796	0	0
PVP01_0417600	-5.87568	0	0
PVP01_0601300	-5.82294	0	0
PVP01_0517600	-5.80187	0	0
PVP01_0503900	-5.80122	0	0
PVP01_0504100	-5.79851	0	0
PVP01_0010200	-5.77972	0	0
PVP01_0523600	-5.76011	0	0
PVP01_0722000	-5.73164	0	0
PVP01_0216600	-5.71917	0	0
PVP01_1031400	-5.70081	0	0
PVP01_1219800	-5.69897	0	0
PVP01_0417200	-5.69436	0	0
PVP01_1034400	-5.65729	0	0
PVP01_0941100	-5.64598	0	0
PVP01_1230900	-5.61165	0	0
PVP01_0205200	-5.61079	0	0
PVP01_0505500	-5.60742	0	0
PVP01_1336900	-5.5959	0	0
PVP01_0304300	-5.57279	0	0
PVP01_0825300	-5.56354	0	0
PVP01_1031500	-5.49735	0	0
PVP01_1115100	-5.46031	0	0
PVP01_0119200	-5.44585	0	0
PVP01_0800100	-5.43292	0	0
PVP01_1251600	-5.43054	0	0
PVP01_1220000	-5.42447	0	0
PVP01_1209200	-5.37425	0	0
PVP01_0801600	-5.36651	0	0
PVP01_0417700	-5.34487	0	0
PVP01_1136400	-5.32588	0	0
PVP01_0004400	-5.28763	0	0
PVP01_0918000	-5.2621	0	0
PVP01_1018200	-5.20792	0	0
PVP01_1409000	-5.18213	0	0
PVP01_0702600	-5.17193	0	0
PVP01_1250100	-5.04446	0	0
PVP01_1430300	-5.02365	0	0
PVP01_0102400	-5.00881	0	0
PVP01_1312200	-5.00733	0	0
PVP01_1144800	-4.97954	0	0
PVP01_0700900	-4.96562	0	0
PVP01_1141300	-4.96293	0	0
PVP01_0916600	-4.9464	0	0
PVP01_0531900	-4.91554	0	0
PVP01_1025500	-4.90957	0	0
PVP01_0734500	-4.89924	0	0
PVP01_1466800	-4.88793	0	0
PVP01_0423500	-4.88054	0	0
PVP01_1228300	-4.87641	0	0
PVP01_0104700	-4.85328	0	0
PVP01_1242900	-4.85223	0	0
PVP01_0601700	-4.84076	0	0
PVP01_0602300	-4.83422	0	0
PVP01_0801800	-4.82159	0	0
PVP01_0201900	-4.80242	0	0
PVP01_1470100	-4.7966	0	0
PVP01_0945900	-4.79455	0	0
PVP01_1403000	-4.78557	0	0
PVP01_1315100	-4.78492	0	0
PVP01_0623000	-4.77798	0	0
PVP01_1439100	-4.72901	0	0
PVP01_1219600	-4.70691	0	0
PVP01_0422700	-4.69245	0	0
PVP01_1428700	-4.66514	0	0
PVP01_0903800	-4.66236	0	0
PVP01_1213100	-4.63461	0	0
PVP01_0734800	-4.62971	0	0
PVP01_1031300	-4.59696	0	0
PVP01_1414500	-4.59043	0	0
PVP01_0114300	-4.58947	0	0
PVP01_0913800	-4.57537	0	0
PVP01_0812300	-4.55959	0	0
PVP01_0818800	-4.53862	0	0
PVP01_1219700	-4.46318	0	0
PVP01_0620800	-4.46271	0	0
PVP01_0418400	-4.43365	0	0
PVP01_1135200	-4.38731	0	0
PVP01_1147300	-4.38011	0	0
PVP01_0417000	-4.37321	0	0
PVP01_0531800	-4.36383	0	0
PVP01_0623500	-4.3576	0	0
PVP01_1219200	-4.32921	0	0
PVP01_0010670	-4.32069	0	0
PVP01_0417400	-4.31212	0	0
PVP01_1147000	-4.31149	0	0
PVP01_0734600	-4.30537	0	0
PVP01_0532300	-4.29637	0	0
PVP01_1313300	-4.28134	0	0
PVP01_0511400	-4.27895	0	0
PVP01_1119100	-4.26169	0	0
PVP01_1027100	-4.25984	0	0
PVP01_0620300	-4.2535	0	0
PVP01_0926500	-4.24807	0	0
PVP01_0813900	-4.24766	0	0
PVP01_0104300	-4.22398	0	0
PVP01_0818000	-4.22332	0	0
PVP01_1110200	-4.20756	0	0
PVP01_1418900	-4.20525	0	0
PVP01_0512900	-4.18036	0	0
PVP01_1421500	-4.17721	0	0
PVP01_1107900	-4.113	0	0
PVP01_0214400	-4.11079	0	0
PVP01_1025100	-4.09889	0	0
PVP01_0216700	-4.06274	0	0
PVP01_1005400	-4.05318	0	0
PVP01_0524900	-4.04742	0	0
PVP01_0801500	-4.03917	0	0
PVP01_0602500	-4.02307	0	0
PVP01_0943800	-4.02274	0	0
PVP01_0726900	-3.99815	0	0
PVP01_0516500	-3.99602	0	0
PVP01_0619800	-3.98552	0	0
PVP01_0715700	-3.96633	0	0
PVP01_1022400	-3.93635	0	0
PVP01_1446800	-3.90096	0	0
PVP01_1147200	-3.88228	0	0
PVP01_1029100	-3.86839	0	0
PVP01_1440900	-3.86679	0	0
PVP01_0117600	-3.86069	0	0
PVP01_0915600	-3.83859	0	0
PVP01_0515900	-3.8334	0	0
PVP01_0117000	-3.83002	0	0
PVP01_0803200	-3.82266	0	0
PVP01_1439600	-3.8138	0	0
PVP01_1139200	-3.79394	0	0
PVP01_1244200	-3.77172	0	0
PVP01_1442300	-3.75727	0	0
PVP01_0410000	-3.74847	0	0
PVP01_0816800	-3.74006	0	0
PVP01_1031000	-3.73705	0	0
PVP01_0514700	-3.71539	0	0
PVP01_0405300	-3.71325	0	0
PVP01_1257400	-3.69891	0	0
PVP01_1206200	-3.69839	0	0
PVP01_1026500	-3.69191	0	0
PVP01_0814200	-3.68662	0	0
PVP01_1128400	-3.67956	0	0
PVP01_1235400	-3.67044	0	0
PVP01_1215100	-3.64179	0	0
PVP01_0612400	-3.63303	0	0
PVP01_0306000	-3.61239	0	0
PVP01_1422300	-3.57666	0	0
PVP01_0000190	-3.57415	0	0
PVP01_0319700	-3.56916	0	0
PVP01_0417500	-3.55925	0	0
PVP01_1216900	-3.55342	0	0
PVP01_0210500	-3.54576	0	0
PVP01_1453300	-3.54011	0	0
PVP01_0936900	-3.53222	0	0
PVP01_1341900	-3.53055	0	0
PVP01_0529100	-3.52756	0	0
PVP01_0604300	-3.49739	0	0
PVP01_1438700	-3.49033	0	0
PVP01_1315700	-3.48566	0	0
PVP01_1112100	-3.44522	0	0
PVP01_1118500	-3.4248	0	0
PVP01_0939000	-3.40485	0	0
PVP01_0802800	-3.40355	0	0
PVP01_1321100	-3.40131	0	0
PVP01_1411700	-3.36117	0	0
PVP01_0726400	-3.34908	0	0
PVP01_1416200	-3.31811	0	0
PVP01_0414300	-3.31775	0	0
PVP01_0506600	-3.31234	0	0
PVP01_1247000	-3.3036	0	0
PVP01_1011800	-3.28833	0	0
PVP01_1131500	-3.27927	0	0
PVP01_0715900	-3.21799	0	0
PVP01_1325700	-3.20912	0	0
PVP01_1134400	-3.17992	0	0
PVP01_1469800	-3.16345	0	0
PVP01_0112700	-3.14747	0	0
PVP01_0807700	-3.13348	0	0
PVP01_1316000	-3.1325	0	0
PVP01_0938100	-3.12999	0	0
PVP01_0703000	-3.11862	0	0
PVP01_0705900	-3.11614	0	0
PVP01_1031100	-3.10157	0	0
PVP01_0619700	-3.08982	0	0
PVP01_1131800	-3.06742	0	0
PVP01_1220600	-3.05732	0	0
PVP01_0832900	-3.05106	0	0
PVP01_0319500	-3.0509	0	0
PVP01_1113500	-3.04764	0	0
PVP01_0829800	-3.01545	0	0
PVP01_0307100	-3.00981	0	0
PVP01_0206500	-3.00704	0	0
PVP01_0609100	-2.99968	0	0
PVP01_0505800	-2.99031	0	0
PVP01_1419600	-2.97114	0	0
PVP01_0603400	-2.96704	0	0
PVP01_0906100	-2.96558	0	0
PVP01_1217000	-2.93956	0	0
PVP01_1445800	-2.93059	0	0
PVP01_0733300	-2.90183	0	0
PVP01_0208600	-2.88879	0	0
PVP01_1203800	-2.88718	0	0
PVP01_1315600	-2.87676	0	0
PVP01_0723600	-2.8743	0	0
PVP01_1267000	-2.87101	0	0
PVP01_0513700	-2.86859	0	0
PVP01_0621900	-2.85741	0	0
PVP01_0937100	-2.85391	0	0
PVP01_0716400	-2.84171	0	0
PVP01_0118100	-2.83766	0	0
PVP01_0707000	-2.83134	0	0
PVP01_1203000	-2.82378	0	0
PVP01_0714400	-2.81285	0	0
PVP01_1464600	-2.81216	0	0
PVP01_1028500	-2.81181	0	0
PVP01_0109300	-2.80041	0	0
PVP01_0836800	-2.7962	0	0
PVP01_1144900	-2.78746	0	0
PVP01_1136900	-2.78562	0	0
PVP01_0305300	-2.78187	0	0
PVP01_0528300	-2.77032	0	0
PVP01_0921600	-2.75549	0	0
PVP01_0606900	-2.74169	0	0
PVP01_1233400	-2.74101	0	0
PVP01_1313900	-2.73823	0	0
PVP01_0616300	-2.73513	0	0
PVP01_1106300	-2.73385	0	0
PVP01_1237600	-2.73033	0	0
PVP01_0834700	-2.72848	0	0
PVP01_0105300	-2.7198	0	0
PVP01_1418300	-2.68325	0	0
PVP01_0917500	-2.68094	0	0
PVP01_0418200	-2.67104	0	0
PVP01_1229200	-2.64317	0	0
PVP01_0712800	-2.63715	0	0
PVP01_1223600	-2.63331	0	0
PVP01_1327800	-2.62741	0	0
PVP01_1115300	-2.61437	0	0
PVP01_0616500	-2.60976	0	0
PVP01_1447400	-2.60689	0	0
PVP01_0706000	-2.60025	0	0
PVP01_0709000	-2.5976	0	0
PVP01_0204100	-2.59415	0	0
PVP01_1439200	-2.58377	0	0
PVP01_1143600	-2.57863	0	0
PVP01_0211300	-2.57811	0	0
PVP01_0835100	-2.57761	0	0
PVP01_1332800	-2.57463	0	0
PVP01_0832100	-2.55916	0	0
PVP01_0620000	-2.55843	0	0
PVP01_1251300	-2.55515	0	0
PVP01_1105600	-2.54032	0	0
PVP01_1026600	-2.52043	0	0
PVP01_0514000	-2.51397	0	0
PVP01_0309100	-2.51384	0	0
PVP01_0604800	-2.50614	0	0
PVP01_0418900	-2.49875	0	0
PVP01_0836100	-2.4921	0	0
PVP01_1440200	-2.49095	0	0
PVP01_0915000	-2.48878	0	0
PVP01_1211700	-2.48613	0	0
PVP01_0215400	-2.482	0	0
PVP01_1004500	-2.47349	0	0
PVP01_1441300	-2.47286	0	0
PVP01_1029800	-2.47245	0	0
PVP01_1026000	-2.46018	0	0
PVP01_1231100	-2.45069	0	0
PVP01_0937600	-2.44507	0	0
PVP01_1218300	-2.43837	0	0
PVP01_1460800	-2.43482	0	0
PVP01_1227800	-2.43126	0	0
PVP01_0729100	-2.42228	0	0
PVP01_0415200	-2.41293	0	0
PVP01_0943600	-2.41234	0	0
PVP01_0821300	-2.41041	0	0
PVP01_1228700	-2.39352	0	0
PVP01_0103900	-2.3859	0	0
PVP01_0709100	-2.38567	0	0
PVP01_1423100	-2.38251	0	0
PVP01_0928600	-2.38005	0	0
PVP01_1333200	-2.37987	0	0
PVP01_1205500	-2.37692	0	0
PVP01_0920500	-2.37033	0	0
PVP01_1432900	-2.3678	0	0
PVP01_1265700	-2.36064	0	0
PVP01_0528600	-2.35686	0	0
PVP01_0525200	-2.34289	0	0
PVP01_0523500	-2.33782	0	0
PVP01_0417900	-2.32855	0	0
PVP01_1445200	-2.32754	0	0
PVP01_1448000	-2.30955	0	0
PVP01_1249900	-2.30545	0	0
PVP01_0610300	-2.29278	0	0
PVP01_1451400	-2.28881	0	0
PVP01_0414100	-2.27372	0	0
PVP01_1133000	-2.2721	0	0
PVP01_1438600	-2.26885	0	0
PVP01_1455000	-2.26594	0	0
PVP01_0611100	-2.26226	0	0
PVP01_1464800	-2.25977	0	0
PVP01_1329400	-2.25977	0	0
PVP01_1445400	-2.245	0	0
PVP01_1413100	-2.23125	0	0
PVP01_0210400	-2.22825	0	0
PVP01_0923700	-2.22683	0	0
PVP01_0211500	-2.21885	0	0
PVP01_1417100	-2.2179	0	0
PVP01_0407500	-2.2173	0	0
PVP01_0620600	-2.19652	0	0
PVP01_1452400	-2.19553	0	0
PVP01_0606500	-2.19058	0	0
PVP01_0208000	-2.18352	0	0
PVP01_0821200	-2.17736	0	0
PVP01_0604200	-2.17713	0	0
PVP01_0731000	-2.17646	0	0
PVP01_1452000	-2.17098	0	0
PVP01_1312900	-2.17055	0	0
PVP01_0521500	-2.16975	0	0
PVP01_1303500	-2.16346	0	0
PVP01_1238900	-2.16326	0	0
PVP01_1137600	-2.15719	0	0
PVP01_1310500	-2.15711	0	0
PVP01_1144400	-2.15101	0	0
PVP01_0607100	-2.14662	0	0
PVP01_0209400	-2.141	0	0
PVP01_0706900	-2.13294	0	0
PVP01_0947200	-2.13272	0	0
PVP01_0416800	-2.11801	0	0
PVP01_0512500	-2.11536	0	0
PVP01_0814700	-2.11389	0	0
PVP01_0703700	-2.10212	0	0
PVP01_1104900	-2.08363	0	0
PVP01_0920300	-2.07469	0	0
PVP01_0603600	-2.07062	0	0
PVP01_0822700	-2.0657	0	0
PVP01_0720600	-2.06566	0	0
PVP01_1448900	-2.06556	0	0
PVP01_0727700	-2.06134	0	0
PVP01_0532400	-2.05531	0	0
PVP01_1461000	-2.04865	0	0
PVP01_0702000	-2.04484	0	0
PVP01_0942000	-2.04366	0	0
PVP01_0807800	-2.03964	0	0
PVP01_1008600	-2.03777	0	0
PVP01_0930000	-2.0367	0	0
PVP01_0927400	-2.02775	0	0
PVP01_1211100	-2.02638	0	0
PVP01_1326400	-2.02591	0	0
PVP01_1339300	-2.02059	0	0
PVP01_1414000	-2.01382	0	0
PVP01_0714700	-2.01044	0	0
PVP01_0114900	-2.00715	0	0
PVP01_0701100	-1.99691	0	0
PVP01_1339600	-1.99542	0	0
PVP01_1103800	-1.98286	0	0
PVP01_0709600	-1.97808	0	0
PVP01_0946100	-1.9721	0	0
PVP01_1466500	-1.95961	0	0
PVP01_1226200	-1.95892	0	0
PVP01_0723000	-1.95088	0	0
PVP01_0406800	-1.95009	0	0
PVP01_0409600	-1.94032	0	0
PVP01_0104800	-1.93732	0	0
PVP01_0307000	-1.93396	0	0
PVP01_1134500	-1.93001	0	0
PVP01_0508000	-1.92426	0	0
PVP01_1112200	-1.92327	0	0
PVP01_0813600	-1.92279	0	0
PVP01_1206700	-1.92217	0	0
PVP01_0105000	-1.9215	0	0
PVP01_1262500	-1.92137	0	0
PVP01_1441600	-1.92045	0	0
PVP01_0206100	-1.91579	0	0
PVP01_1226100	-1.91534	0	0
PVP01_0418300	-1.91044	0	0
PVP01_0732200	-1.90859	0	0
PVP01_0710100	-1.90716	0	0
PVP01_1143100	-1.89996	0	0
PVP01_0601400	-1.89514	0	0
PVP01_1103600	-1.89048	0	0
PVP01_0801100	-1.88792	0	0
PVP01_0114000	-1.88765	0	0
PVP01_1456500	-1.8832	0	0
PVP01_1130500	-1.8787	0	0
PVP01_0117700	-1.87353	0	0
PVP01_1313200	-1.87165	0	0
PVP01_1463500	-1.87035	0	0
PVP01_1132900	-1.86838	0	0
PVP01_1131900	-1.86723	0	0
PVP01_1022200	-1.86658	0	0
PVP01_1235700	-1.86581	0	0
PVP01_0602700	-1.84409	0	0
PVP01_0530000	-1.84211	0	0
PVP01_1450900	-1.83242	0	0
PVP01_1029200	-1.83046	0	0
PVP01_0713300	-1.82818	0	0
PVP01_0924600	-1.82541	0	0
PVP01_1139900	-1.81887	0	0
PVP01_0115300	-1.8131	0	0
PVP01_0835000	-1.81152	0	0
PVP01_0925000	-1.80785	0	0
PVP01_1250200	-1.80729	0	0
PVP01_0817100	-1.80674	0	0
PVP01_0517500	-1.80563	0	0
PVP01_0204500	-1.80364	0	0
PVP01_1266900	-1.80337	0	0
PVP01_0725500	-1.80202	0	0
PVP01_0604900	-1.8007	0	0
PVP01_1422500	-1.79434	0	0
PVP01_0919300	-1.78269	0	0
PVP01_0942500	-1.78104	0	0
PVP01_0304600	-1.77762	0	0
PVP01_0506100	-1.77645	0	0
PVP01_0409800	-1.76181	0	0
PVP01_1020300	-1.75904	0	0
PVP01_0932800	-1.75572	0	0
PVP01_0819500	-1.75568	0	0
PVP01_1238700	-1.75195	0	0
PVP01_1445500	-1.74995	0	0
PVP01_1125700	-1.73948	0	0
PVP01_1343700	-1.73352	0	0
PVP01_1455600	-1.72856	0	0
PVP01_0616600	-1.72609	0	0
PVP01_1329500	-1.72412	0	0
PVP01_0207200	-1.72338	0	0
PVP01_1404400	-1.72251	0	0
PVP01_0213600	-1.71509	0	0
PVP01_0308400	-1.70635	0	0
PVP01_0410800	-1.70598	0	0
PVP01_1268600	-1.70179	0	0
PVP01_0310100	-1.69451	0	0
PVP01_1142200	-1.68734	0	0
PVP01_0921000	-1.68048	0	0
PVP01_0530100	-1.67977	0	0
PVP01_0110100	-1.67808	0	0
PVP01_0209000	-1.67497	0	0
PVP01_1458300	-1.6724	0	0
PVP01_0812200	-1.67047	0	0
PVP01_0513200	-1.6703	0	0
PVP01_0107700	-1.66814	0	0
PVP01_0525900	-1.66754	0	0
PVP01_0941300	-1.66631	0	0
PVP01_1313500	-1.66191	0	0
PVP01_1242100	-1.65948	0	0
PVP01_1305400	-1.65803	0	0
PVP01_0413500	-1.65605	0	0
PVP01_1143000	-1.65571	0	0
PVP01_0511700	-1.65453	0	0
PVP01_1266600	-1.65385	0	0
PVP01_0924900	-1.65094	0	0
PVP01_1243300	-1.6494	0	0
PVP01_1264300	-1.63208	0	0
PVP01_0118800	-1.63024	0	0
PVP01_1232700	-1.62998	0	0
PVP01_1226900	-1.62926	0	0
PVP01_1260300	-1.62665	0	0
PVP01_0208800	-1.61656	0	0
PVP01_1463200	-1.61492	0	0
PVP01_1133600	-1.61437	0	0
PVP01_1207500	-1.61276	0	0
PVP01_1234200	-1.61194	0	0
PVP01_0622000	-1.59795	0	0
PVP01_1115000	-1.59489	0	0
PVP01_1228800	-1.59384	0	0
PVP01_1268900	-1.59264	0	0
PVP01_0408400	-1.59204	0	0
PVP01_1305900	-1.59203	0	0
PVP01_0714800	-1.58368	0	0
PVP01_0513800	-1.57982	0	0
PVP01_0832500	-1.57722	0	0
PVP01_1206500	-1.57349	0	0
PVP01_0613100	-1.56654	0	0
PVP01_0611800	-1.56383	0	0
PVP01_1121200	-1.56122	0	0
PVP01_1312000	-1.55983	0	0
PVP01_0935100	-1.55814	0	0
PVP01_0519800	-1.55764	0	0
PVP01_1116400	-1.55714	0	0
PVP01_0521100	-1.54879	0	0
PVP01_1240500	-1.54849	0	0
PVP01_1454200	-1.54427	0	0
PVP01_0913700	-1.54206	0	0
PVP01_0934100	-1.54096	0	0
PVP01_0706500	-1.53976	0	0
PVP01_0419100	-1.5391	0	0
PVP01_1030000	-1.5369	0	0
PVP01_0804200	-1.53667	0	0
PVP01_1437100	-1.5343	0	0
PVP01_0725200	-1.53311	0	0
PVP01_1253400	-1.52378	0	0
PVP01_0315600	-1.52344	0	0
PVP01_0823500	-1.52122	0	0
PVP01_1230500	-1.51497	0	0
PVP01_0939400	-1.51439	0	0
PVP01_0613600	-1.51004	0	0
PVP01_1007100	-1.49233	0	0
PVP01_0818400	-1.49085	0	0
PVP01_0721700	-1.48812	0	0
PVP01_0725000	-1.47637	0	0
PVP01_0615900	-1.47379	0	0
PVP01_1334800	-1.47186	0	0
PVP01_1309100	-1.46983	0	0
PVP01_1119800	-1.4676	0	0
PVP01_1124900	-1.46383	0	0
PVP01_1124500	-1.46375	0	0
PVP01_0715100	-1.46006	0	0
PVP01_0804600	-1.45871	0	0
PVP01_0412600	-1.45564	0	0
PVP01_1137400	-1.45516	0	0
PVP01_1308500	-1.4501	0	0
PVP01_1110800	-1.44644	0	0
PVP01_1341500	-1.44507	0	0
PVP01_1145100	-1.44224	0	0
PVP01_0409400	-1.43458	0	0
PVP01_0112000	-1.43297	0	0
PVP01_1135500	-1.42764	0	0
PVP01_1417500	-1.42732	0	0
PVP01_0829300	-1.42586	0	0
PVP01_1447000	-1.42345	0	0
PVP01_0116000	-1.41509	0	0
PVP01_0313400	-1.4148	0	0
PVP01_0509600	-1.40404	0	0
PVP01_0607900	-1.40397	0	0
PVP01_1234500	-1.40378	0	0
PVP01_1441400	-1.39841	0	0
PVP01_1323600	-1.39147	0	0
PVP01_0607600	-1.38937	0	0
PVP01_1345100	-1.38258	0	0
PVP01_1468800	-1.38103	0	0
PVP01_1017600	-1.37811	0	0
PVP01_1404700	-1.37498	0	0
PVP01_0918500	-1.36677	0	0
PVP01_0823600	-1.36348	0	0
PVP01_1268200	-1.36307	0	0
PVP01_0517200	-1.35844	0	0
PVP01_1343100	-1.35761	0	0
PVP01_0520500	-1.34773	0	0
PVP01_0529300	-1.34746	0	0
PVP01_0910900	-1.34638	0	0
PVP01_1127000	-1.3435	0	0
PVP01_1014200	-1.34173	0	0
PVP01_1138200	-1.34142	0	0
PVP01_1027200	-1.33384	0	0
PVP01_1027300	-1.33339	0	0
PVP01_0520300	-1.32077	0	0
PVP01_0724600	-1.31692	0	0
PVP01_1227100	-1.3097	0	0
PVP01_0410100	-1.30775	0	0
PVP01_1206300	-1.30474	0	0
PVP01_0408300	-1.30427	0	0
PVP01_1270500	-1.30383	0	0
PVP01_0822600	-1.29907	0	0
PVP01_0527700	-1.29811	0	0
PVP01_1442900	-1.29216	0	0
PVP01_1113900	-1.28873	0	0
PVP01_1328600	-1.28731	0	0
PVP01_1418000	-1.28558	0	0
PVP01_1256500	-1.2758	0	0
PVP01_0918700	-1.27207	0	0
PVP01_0945800	-1.27203	0	0
PVP01_1415900	-1.27061	0	0
PVP01_1329900	-1.26747	0	0
PVP01_0619000	-1.26662	0	0
PVP01_1028400	-1.25723	0	0
PVP01_1006800	-1.25217	0	0
PVP01_1025700	-1.25143	0	0
PVP01_0118400	-1.24926	0	0
PVP01_0936000	-1.2491	0	0
PVP01_0914100	-1.24886	0	0
PVP01_1415400	-1.24109	0	0
PVP01_1337800	-1.23811	0	0
PVP01_0701600	-1.23383	0	0
PVP01_0511300	-1.23214	0	0
PVP01_1347000	-1.23211	0	0
PVP01_1346500	-1.23104	0	0
PVP01_1224100	-1.22572	0	0
PVP01_1208400	-1.22467	0	0
PVP01_0606100	-1.21901	0	0
PVP01_1445000	-1.21262	0	0
PVP01_0603500	-1.21072	0	0
PVP01_1005700	-1.20637	0	0
PVP01_1319400	-1.20628	0	0
PVP01_0612800	-1.20583	0	0
PVP01_0320400	-1.20167	0	0
PVP01_1022500	-1.19135	0	0
PVP01_1449600	-1.18599	0	0
PVP01_0801200	-1.18249	0	0
PVP01_1445600	-1.17335	0	0
PVP01_1328700	-1.16499	0	0
PVP01_1024200	-1.16271	0	0
PVP01_1225700	-1.15872	0	0
PVP01_0114600	-1.15437	0	0
PVP01_1428600	-1.15402	0	0
PVP01_1014700	-1.14761	0	0
PVP01_0525700	-1.14053	0	0
PVP01_1423300	-1.13542	0	0
PVP01_1260700	-1.12878	0	0
PVP01_1105100	-1.12513	0	0
PVP01_0720700	-1.11943	0	0
PVP01_0935300	-1.11824	0	0
PVP01_0105500	-1.11635	0	0
PVP01_0706700	-1.11579	0	0
PVP01_0920000	-1.11361	0	0
PVP01_1442700	-1.11176	0	0
PVP01_0819600	-1.10929	0	0
PVP01_1340300	-1.10247	0	0
PVP01_1105700	-1.09916	0	0
PVP01_0914600	-1.0986	0	0
PVP01_1253800	-1.09262	0	0
PVP01_0604700	-1.0901	0	0
PVP01_0917900	-1.08967	0	0
PVP01_1312500	-1.0874	0	0
PVP01_0818600	-1.08394	0	0
PVP01_0922500	-1.0803	0	0
PVP01_0804000	-1.07887	0	0
PVP01_1334400	-1.07882	0	0
PVP01_1115800	-1.07611	0	0
PVP01_1466000	-1.07492	0	0
PVP01_1337700	-1.06836	0	0
PVP01_0912900	-1.05655	0	0
PVP01_0203800	-1.05255	0	0
PVP01_0811800	-1.0455	0	0
PVP01_1010300	-1.04496	0	0
PVP01_0806900	-1.04338	0	0
PVP01_1229900	-1.04018	0	0
PVP01_0406300	-1.03563	0	0
PVP01_0319100	-1.03471	0	0
PVP01_1221400	-1.02869	0	0
PVP01_0603100	-1.02777	0	0
PVP01_1138300	-1.02547	0	0
PVP01_1120100	-1.02247	0	0
PVP01_1427100	-1.01489	0	0
PVP01_1460600	-1.01145	0	0
PVP01_1131100	-1.00694	0	0
PVP01_1416500	-1.00431	0	0
PVP01_1263600	-1.00352	0	0
PVP01_1429300	-1.0018	0	0
PVP01_1267500	-1.00141	0	0
PVP01_1122200	-0.997865	0	0
PVP01_1116800	-0.995699	0	0
PVP01_1331700	-0.987746	0	0
PVP01_1468900	-0.981302	0	0
PVP01_0708700	-0.977968	0	0
PVP01_0304500	-0.977475	0	0
PVP01_0208900	-0.96752	0	0
PVP01_1232100	-0.961547	0	0
PVP01_0526200	-0.956282	0	0
PVP01_0908200	-0.954118	0	0
PVP01_1226400	-0.951071	0	0
PVP01_1339900	-0.934524	0	0
PVP01_1204700	-0.926372	0	0
PVP01_0408500	-0.916715	0	0
PVP01_0805200	-0.914626	0	0
PVP01_1433700	-0.907612	0	0
PVP01_1256000	-0.903368	0	0
PVP01_0913000	-0.87497	0	0
PVP01_1457900	-0.873806	0	0
PVP01_1426900	-0.872055	0	0
PVP01_0934600	-0.867822	0	0
PVP01_0811900	-0.864385	0	0
PVP01_0808100	-0.861706	0	0
PVP01_0924400	-0.847814	0	0
PVP01_0520100	-0.846458	0	0
PVP01_1423400	-0.842473	0	0
PVP01_1208700	-0.840462	0	0
PVP01_0716900	-0.828335	0	0
PVP01_0945600	-0.794454	0	0
PVP01_0213500	-0.742893	0	0
PVP01_0618200	-0.74288	0	0
PVP01_1322000	-0.735382	0	0
PVP01_1316700	-0.721352	0	0
PVP01_0312600	-0.720927	0	0
PVP01_1207300	-0.637342	0	0
PVP01_0716800	3.05673	0.608777	0.523189
PVP01_0940100	1.3287	0.820504	0.880083
PVP01_0803500	1.426	0.946965	0.561564
PVP01_1435500	2.34055	0.98537	0.559615
PVP01_0405900	2.80965	1.0057	0.784465
PVP01_1013800	1.36361	1.0369	0.544613
PVP01_1247900	1.3211	1.13506	0.602203
PVP01_0614100	1.61926	1.24972	0.727182
PVP01_1435000	1.58123	1.33939	0.581299
PVP01_1313700	0.926812	1.38402	0.578221
PVP01_0725700	1.84134	1.43774	0.63685
PVP01_0421700	2.41286	1.58487	0.519595
PVP01_0916300	2.18985	1.85515	0.701672
PVP01_0935400	1.63863	1.93806	0.652087
PVP01_0939900	3.0582	1.99018	2.13113
PVP01_1420200	1.18322	2.00255	0.826879
PVP01_1405400	2.85225	2.29813	2.0285
PVP01_0204200	2.23298	2.31519	0.743321
PVP01_0705100	1.08673	2.52252	1.58592
PVP01_1008400	2.9009	2.84131	2.48124
PVP01_1429000	1.34232	2.89092	2.06521
PVP01_1015200	4.54587	3.13442	1.72351
PVP01_1301400	3.6873	3.27193	2.08814
PVP01_1122800	3.9023	3.94411	2.30006
PVP01_1248900	2.78348	3.95194	3.19282
PVP01_0916200	1.17467	4.00178	3.30676
PVP01_1002700	1.14907	0.594215	0
PVP01_1315200	0.83521	0.624974	0
PVP01_0614200	1.52697	0.667777	0
PVP01_0010970	2.52235	0.686833	0
PVP01_0908700	2.23124	0.687512	0
PVP01_1236700	1.29476	0.704477	0
PVP01_1439800	0.92793	0.737455	0
PVP01_0835900	1.11508	0.748647	0
PVP01_1301500	0.95091	0.7592	0
PVP01_0943500	1.04357	0.763004	0
PVP01_1420500	1.94307	0.776371	0
PVP01_0811200	1.20073	0.778625	0
PVP01_1457200	1.57517	0.822841	0
PVP01_0529500	1.11669	0.854405	0
PVP01_1264800	1.06723	0.855833	0
PVP01_0904200	1.14469	0.864097	0
PVP01_1306000	1.60965	0.875494	0
PVP01_1140100	1.78847	0.87781	0
PVP01_0934800	1.43054	0.881974	0
PVP01_1112600	1.25707	0.888658	0
PVP01_1301800	2.78668	0.895067	0
PVP01_0909200	0.932979	0.90213	0
PVP01_1131600	1.16344	0.915627	0
PVP01_1330000	1.53304	0.918922	0
PVP01_1331400	1.66753	0.939646	0
PVP01_1258300	0.79835	0.94787	0
PVP01_1146200	2.13696	0.982564	0
PVP01_1021100	1.1865	0.989302	0
PVP01_1415600	1.29945	0.992192	0
PVP01_0210800	1.40185	0.996667	0
PVP01_0935000	0.918079	1.01109	0
PVP01_1237400	1.6732	1.01458	0
PVP01_1432600	0.735467	1.01746	0
PVP01_1264400	2.18788	1.03243	0
PVP01_0918900	1.2797	1.0466	0
PVP01_1311600	1.22939	1.05996	0
PVP01_1408700	1.28366	1.07292	0
PVP01_1007200	2.33139	1.07706	0
PVP01_1003200	1.43817	1.09265	0
PVP01_1266000	3.13004	1.10258	0
PVP01_1007800	1.05849	1.10426	0
PVP01_1222600	2.71551	1.10962	0
PVP01_1468600	1.14502	1.11491	0
PVP01_1258600	0.69569	1.11925	0
PVP01_0819900	1.02097	1.12527	0
PVP01_0930600	2.32117	1.13094	0
PVP01_0708400	1.66862	1.13728	0
PVP01_1109800	1.54566	1.15062	0
PVP01_1453800	1.24808	1.15205	0
PVP01_1444900	1.16139	1.17524	0
PVP01_1117000	2.36496	1.19515	0
PVP01_1411800	1.10744	1.20235	0
PVP01_1246700	1.22413	1.22132	0
PVP01_1119700	0.780401	1.22192	0
PVP01_0918100	1.27222	1.23029	0
PVP01_1455200	1.36441	1.24179	0
PVP01_1210800	1.51591	1.242	0
PVP01_1261200	1.23213	1.25545	0
PVP01_1220500	1.04426	1.25878	0
PVP01_1223500	1.23035	1.25881	0
PVP01_1406200	1.15605	1.27472	0
PVP01_1323100	1.14018	1.27472	0
PVP01_0208100	1.53529	1.29312	0
PVP01_0608400	2.40513	1.2993	0
PVP01_1431100	1.4354	1.30388	0
PVP01_1146800	0.921258	1.30871	0
PVP01_0715300	2.33442	1.32416	0
PVP01_1301300	1.86329	1.33655	0
PVP01_0701300	2.41323	1.33949	0
PVP01_0320800	1.37301	1.35216	0
PVP01_1456200	1.72181	1.36098	0
PVP01_1011000	1.43768	1.36805	0
PVP01_0814800	1.55152	1.37435	0
PVP01_1009100	1.90409	1.39045	0
PVP01_0828600	1.45546	1.3966	0
PVP01_1270700	1.65099	1.40018	0
PVP01_0504800	2.48714	1.40343	0
PVP01_0813200	1.0985	1.42651	0
PVP01_1239600	1.43248	1.45184	0
PVP01_1114100	0.840265	1.45313	0
PVP01_1301000	2.69104	1.45604	0
PVP01_1203200	1.08496	1.49373	0
PVP01_1444200	1.77437	1.50994	0
PVP01_1253100	1.19719	1.53717	0
PVP01_1243800	0.858819	1.55419	0
PVP01_1310000	1.32692	1.55691	0
PVP01_1344000	1.1577	1.61212	0
PVP01_0810700	1.04595	1.6209	0
PVP01_0834000	2.1667	1.63977	0
PVP01_0602100	3.25186	1.6444	0
PVP01_0706400	1.75676	1.64944	0
PVP01_0520400	1.45762	1.66175	0
PVP01_1415000	1.9527	1.70089	0
PVP01_1336200	0.990609	1.7058	0
PVP01_0616100	2.12667	1.73901	0
PVP01_1410600	1.2916	1.78431	0
PVP01_1424700	1.1091	1.80369	0
PVP01_1323700	4.48082	1.81772	0
PVP01_1437400	1.03507	1.81932	0
PVP01_1403600	1.00125	2.05111	0
PVP01_0604500	3.05904	2.31948	0
PVP01_1445100	4.15091	2.51019	0
PVP01_1259100	0.993343	2.59037	0
PVP01_0700100	2.77227	2.66923	0
PVP01_1112500	0	0.988181	0.50462
PVP01_1232200	4.00735	0	0.604139
PVP01_0946800	3.92093	0	0.600925
PVP01_1012800	3.23374	0	0.59537
PVP01_0528200	2.91214	0	0.634057
PVP01_1202200	2.8794	0	1.09988
PVP01_1229400	2.83649	0	0.854562
PVP01_1144500	2.64926	0	0.546227
PVP01_0944400	2.52287	0	0.522039
PVP01_1465500	2.48093	0	0.92995
PVP01_1300900	2.39558	0	0.531501
PVP01_1403300	2.36032	0	0.614262
PVP01_1468100	2.33287	0	0.606876
PVP01_0313800	2.31017	0	0.598232
PVP01_0520900	2.24935	0	0.592738
PVP01_1227200	2.09616	0	0.590837
PVP01_1020200	1.95654	0	0.569204
PVP01_1241000	1.95531	0	0.657244
PVP01_0304400	1.88529	0	0.652698
PVP01_1225900	1.86536	0	0.607326
PVP01_0811600	1.75705	0	0.527113
PVP01_1210000	1.62466	0	0.883438
PVP01_0103500	1.59655	0	0.940315
PVP01_1467700	1.53257	0	0.64322
PVP01_1262900	1.5216	0	0.82353
PVP01_1233000	1.51218	0	0.600766
PVP01_1242500	1.46929	0	0.843888
PVP01_0512700	1.21741	0	0.670625
PVP01_1220800	1.17105	0	0.599648
PVP01_0421300	1.1263	0	0.571664
PVP01_0909700	1.03158	0	0.513892
PVP01_1405700	1.01021	0	0.64002
PVP01_0413200	0	0.659813	0.640125
PVP01_1111300	0	0.671317	0.982339
PVP01_1338000	0	0.69881	0.618387
PVP01_1336500	0	0.708719	0.682684
PVP01_1261400	0	0.717668	0.865237
PVP01_0519300	0	0.75772	0.637712
PVP01_0934000	0	0.775684	0.737058
PVP01_0909500	0	0.778869	0.573886
PVP01_1430000	0	0.796564	0.853605
PVP01_1340600	0	0.801265	0.573843
PVP01_1307900	0	0.809217	0.547275
PVP01_1015300	0	0.815047	0.88897
PVP01_1206600	0	0.818654	0.761722
PVP01_0526800	0	0.857457	0.59617
PVP01_1467200	0	0.896352	0.967092
PVP01_1431800	0	0.908884	0.883086
PVP01_0933600	0	0.911813	0.523094
PVP01_1142400	0	0.915945	0.743978
PVP01_1440600	0	0.921985	0.954254
PVP01_0724300	0	0.935326	0.68833
PVP01_1126700	0	0.960461	0.5263
PVP01_1456900	0	0.975432	0.587373
PVP01_1218400	0	0.978854	0.704421
PVP01_0214300	0	0.987337	0.896479
PVP01_1450000	0	0.989459	0.679969
PVP01_0822500	0	1.00055	2.25222
PVP01_1325900	0	1.00481	0.593569
PVP01_1139100	0	1.02704	0.614657
PVP01_1326700	0	1.03449	0.514204
PVP01_0941500	0	1.06147	0.939532
PVP01_1119400	0	1.10088	0.532999
PVP01_1010100	0	1.10798	0.565705
PVP01_1121800	0	1.13905	0.871179
PVP01_1341300	0	1.21129	0.828287
PVP01_1202100	0	1.21708	0.608059
PVP01_0920200	0	1.26155	0.60888
PVP01_0216200	0	1.26286	0.64711
PVP01_1304900	0	1.27138	1.56509
PVP01_1416800	0	1.2783	0.84597
PVP01_0923900	0	1.29215	0.5334
PVP01_0414700	0	1.2985	0.522874
PVP01_1207600	0	1.29987	1.26952
PVP01_1134700	0	1.31652	1.32947
PVP01_1247500	0	1.31881	0.551095
PVP01_0530500	0	1.32015	0.738284
PVP01_1235600	0	1.34998	0.89703
PVP01_1019700	0	1.35942	1.04366
PVP01_1214200	0	1.3773	0.667186
PVP01_0107400	0	1.38706	0.824484
PVP01_0701800	0	1.40452	0.634509
PVP01_1103100	0	1.42861	2.09903
PVP01_0309300	0	1.43201	0.670707
PVP01_1255200	0	1.46501	0.545108
PVP01_0821800	0	1.47055	0.96988
PVP01_0606300	0	1.47763	0.845837
PVP01_1232400	0	1.48514	0.677358
PVP01_0934700	0	1.49438	1.18341
PVP01_1146900	0	1.51074	1.20673
PVP01_1457100	0	1.53855	0.96426
PVP01_1443000	0	1.54508	0.559438
PVP01_1108000	0	1.66697	0.797252
PVP01_1114400	0	1.66856	0.814361
PVP01_1220400	0	1.74636	0.825255
PVP01_1435700	0	1.76599	0.801214
PVP01_1418100	0	1.80363	0.741095
PVP01_1326500	0	1.82447	0.883981
PVP01_1018000	0	1.9213	0.800508
PVP01_0118200	0	1.92173	0.554243
PVP01_1211500	0	2.01711	0.604618
PVP01_0617200	0	2.08861	0.650771
PVP01_1211400	0	2.14639	1.06089
PVP01_1340900	0	2.17591	2.4194
PVP01_0940300	7.46703	0	0
PVP01_0514900	6.71695	0	0
PVP01_1323000	6.61651	0	0
PVP01_0314500	6.42125	0	0
PVP01_1216300	5.70953	0	0
PVP01_1106400	5.47749	0	0
PVP01_0728700	5.43558	0	0
PVP01_1251900	5.31978	0	0
PVP01_1121100	5.29082	0	0
PVP01_0819800	5.27842	0	0
PVP01_0720800	5.2529	0	0
PVP01_0944300	4.70729	0	0
PVP01_0119600	4.68503	0	0
PVP01_1406700	4.65267	0	0
PVP01_0808300	4.64148	0	0
PVP01_1123000	4.26706	0	0
PVP01_1251100	4.2467	0	0
PVP01_1227300	4.23762	0	0
PVP01_1468300	4.17904	0	0
PVP01_0517400	4.07968	0	0
PVP01_0617000	4.064	0	0
PVP01_1267800	4.05117	0	0
PVP01_1345800	4.00837	0	0
PVP01_0940200	3.96323	0	0
PVP01_0938600	3.8993	0	0
PVP01_1205800	3.89306	0	0
PVP01_0834400	3.8347	0	0
PVP01_0530200	3.77338	0	0
PVP01_1461600	3.77325	0	0
PVP01_0810500	3.68606	0	0
PVP01_0409000	3.64924	0	0
PVP01_1143200	3.6306	0	0
PVP01_1266400	3.601	0	0
PVP01_0515100	3.5989	0	0
PVP01_0725100	3.57968	0	0
PVP01_1432300	3.57516	0	0
PVP01_0411500	3.53743	0	0
PVP01_0517000	3.5251	0	0
PVP01_1441100	3.5152	0	0
PVP01_0910000	3.51409	0	0
PVP01_1207200	3.51325	0	0
PVP01_0827300	3.47627	0	0
PVP01_0805100	3.46656	0	0
PVP01_1240300	3.46007	0	0
PVP01_1434300	3.42499	0	0
PVP01_0912400	3.41278	0	0
PVP01_0411300	3.39799	0	0
PVP01_0919400	3.36719	0	0
PVP01_0622200	3.25354	0	0
PVP01_0526400	3.22138	0	0
PVP01_0830300	3.1914	0	0
PVP01_0922400	3.18317	0	0
PVP01_1213300	3.17698	0	0
PVP01_1452500	3.15502	0	0
PVP01_1214300	3.14947	0	0
PVP01_0601900	3.14429	0	0
PVP01_0115400	3.13319	0	0
PVP01_1341100	3.12905	0	0
PVP01_0802100	3.12259	0	0
PVP01_0732500	3.10296	0	0
PVP01_1023700	3.08842	0	0
PVP01_1464900	3.08418	0	0
PVP01_1412000	3.0349	0	0
PVP01_0809600	3.01471	0	0
PVP01_0314000	3.00866	0	0
PVP01_1029500	2.98758	0	0
PVP01_0311000	2.9831	0	0
PVP01_0304200	2.95604	0	0
PVP01_0732400	2.92357	0	0
PVP01_1122100	2.92326	0	0
PVP01_1307300	2.85704	0	0
PVP01_1252000	2.82905	0	0
PVP01_1033300	2.82416	0	0
PVP01_1255400	2.81839	0	0
PVP01_0614800	2.79511	0	0
PVP01_0941200	2.79311	0	0
PVP01_0937000	2.7885	0	0
PVP01_0510200	2.78147	0	0
PVP01_0619400	2.74302	0	0
PVP01_1453900	2.7343	0	0
PVP01_0609600	2.73215	0	0
PVP01_1345400	2.6851	0	0
PVP01_0527000	2.67574	0	0
PVP01_1422400	2.66075	0	0
PVP01_1434500	2.61006	0	0
PVP01_1318200	2.60959	0	0
PVP01_0836200	2.5933	0	0
PVP01_0314600	2.54236	0	0
PVP01_1233500	2.52559	0	0
PVP01_0942700	2.51752	0	0
PVP01_0514500	2.51548	0	0
PVP01_1239100	2.51537	0	0
PVP01_0704700	2.51356	0	0
PVP01_1448100	2.50814	0	0
PVP01_0510300	2.48464	0	0
PVP01_0517900	2.46735	0	0
PVP01_1209800	2.46435	0	0
PVP01_0829200	2.45568	0	0
PVP01_0622600	2.44427	0	0
PVP01_1020900	2.42775	0	0
PVP01_1439700	2.42676	0	0
PVP01_0938900	2.40502	0	0
PVP01_0835700	2.4036	0	0
PVP01_0921200	2.40118	0	0
PVP01_1304200	2.37382	0	0
PVP01_0318700	2.34696	0	0
PVP01_1440700	2.33954	0	0
PVP01_1303900	2.32404	0	0
PVP01_0728100	2.30651	0	0
PVP01_1140700	2.30554	0	0
PVP01_1270300	2.30269	0	0
PVP01_1467500	2.27304	0	0
PVP01_0312500	2.27019	0	0
PVP01_1320400	2.26902	0	0
PVP01_0726600	2.23296	0	0
PVP01_0807500	2.23189	0	0
PVP01_0933300	2.23141	0	0
PVP01_1345000	2.2023	0	0
PVP01_0939300	2.19931	0	0
PVP01_0114500	2.18783	0	0
PVP01_1144000	2.17469	0	0
PVP01_1242600	2.16899	0	0
PVP01_0811000	2.16668	0	0
PVP01_0409700	2.15331	0	0
PVP01_0718800	2.13454	0	0
PVP01_1213000	2.12292	0	0
PVP01_0707600	2.11419	0	0
PVP01_1004200	2.11178	0	0
PVP01_0945500	2.11139	0	0
PVP01_1332600	2.09569	0	0
PVP01_1305200	2.09504	0	0
PVP01_0320600	2.08503	0	0
PVP01_1435300	2.07444	0	0
PVP01_0940400	2.07291	0	0
PVP01_0527100	2.07096	0	0
PVP01_1403800	2.07002	0	0
PVP01_1250800	2.06908	0	0
PVP01_1022100	2.03607	0	0
PVP01_1426500	2.03551	0	0
PVP01_1120800	2.01822	0	0
PVP01_0408800	2.0146	0	0
PVP01_0616000	1.99881	0	0
PVP01_0522600	1.99239	0	0
PVP01_1145700	1.98597	0	0
PVP01_1306900	1.98548	0	0
PVP01_0727000	1.98215	0	0
PVP01_0947400	1.97983	0	0
PVP01_1432500	1.97583	0	0
PVP01_1314800	1.96285	0	0
PVP01_0614600	1.93868	0	0
PVP01_1238800	1.93683	0	0
PVP01_1121500	1.93648	0	0
PVP01_0832300	1.93403	0	0
PVP01_1122900	1.92226	0	0
PVP01_0603300	1.91066	0	0
PVP01_1020500	1.89717	0	0
PVP01_1433000	1.89617	0	0
PVP01_0306600	1.88453	0	0
PVP01_0727800	1.88394	0	0
PVP01_1314300	1.8818	0	0
PVP01_1269100	1.87544	0	0
PVP01_0822100	1.87363	0	0
PVP01_0106900	1.87125	0	0
PVP01_0927500	1.86832	0	0
PVP01_1126500	1.86455	0	0
PVP01_0505900	1.86107	0	0
PVP01_0819000	1.85729	0	0
PVP01_1258200	1.8492	0	0
PVP01_0936700	1.84221	0	0
PVP01_1308700	1.84068	0	0
PVP01_0713900	1.83809	0	0
PVP01_0320500	1.82621	0	0
PVP01_1007700	1.81883	0	0
PVP01_0923200	1.80411	0	0
PVP01_1119900	1.80258	0	0
PVP01_0909000	1.80017	0	0
PVP01_0936400	1.79827	0	0
PVP01_1311200	1.78353	0	0
PVP01_0713700	1.77824	0	0
PVP01_0709300	1.76136	0	0
PVP01_0119700	1.75687	0	0
PVP01_0945700	1.75504	0	0
PVP01_1209600	1.75355	0	0
PVP01_1459100	1.7535	0	0
PVP01_1118000	1.74965	0	0
PVP01_1442800	1.74937	0	0
PVP01_1012000	1.74896	0	0
PVP01_1334000	1.74778	0	0
PVP01_1138600	1.73822	0	0
PVP01_1204900	1.73676	0	0
PVP01_0617100	1.73238	0	0
PVP01_0805400	1.73072	0	0
PVP01_0411900	1.72845	0	0
PVP01_1322800	1.72728	0	0
PVP01_1263800	1.72338	0	0
PVP01_1433900	1.7228	0	0
PVP01_1109000	1.71878	0	0
PVP01_0215600	1.70218	0	0
PVP01_0710600	1.69902	0	0
PVP01_1443200	1.69817	0	0
PVP01_1446300	1.68867	0	0
PVP01_1303400	1.68413	0	0
PVP01_0729300	1.67613	0	0
PVP01_1140300	1.67318	0	0
PVP01_0410700	1.67224	0	0
PVP01_1437700	1.66055	0	0
PVP01_0205800	1.65495	0	0
PVP01_1266500	1.65187	0	0
PVP01_0927000	1.64916	0	0
[truncated: 711 more rows]

## Sheet: Figure 1b
	Gene	Gural (hyp/schi)	Mancio (hyp/schi)	Ruberto(hyp/schi)
	IESI2	3.05904	2.31948	0
	IESI1	3.0582	1.99018	2.13113
	AMA1	-4.18337	-2.44878	0
	GAMA	-3.25068	-3.98274	0

## Sheet: Figure S1a
Gene ID	Description	GO annotation description	Gural	Mancio Silva	Ruberto
PVP01_1340900	plasmepsin IV, putative	proteolysis	0	2.17591	2.4194
PVP01_1103100	conserved protein, unknown function	N/A	0	1.42861	2.09903
PVP01_0822500	40S ribosomal protein S11, putative	translation	0	1.00055	2.25222
PVP01_1211400	DNA repair protein RAD5, putative	N/A	0	2.14639	1.06089
PVP01_0118200	glutamate dehydrogenase, putative	cellular amino acid metabolic process;oxidation-reduction process	0	1.92173	0.554243
PVP01_0617200	mRNA-decapping enzyme subunit 1, putative	deadenylation-dependent decapping of nuclear-transcribed mRNA;positive regulation of catalytic activity	0	2.08861	0.650771
PVP01_1211500	CDT1-like protein, putative	N/A	0	2.01711	0.604618
PVP01_1114400	DNA helicase, putative	DNA repair;replication fork processing	0	1.66856	0.814361
PVP01_1108000	conserved protein, unknown function	N/A	0	1.66697	0.797252
PVP01_1435700	DNA-binding chaperone, putative	N/A	0	1.76599	0.801214
PVP01_1220400	MSP7-like protein	N/A	0	1.74636	0.825255
PVP01_1418100	AP2 domain transcription factor AP2-FG, putative	regulation of transcription, DNA-templated	0	1.80363	0.741095
PVP01_1018000	NLI interacting factor-like phosphatase, putative	N/A	0	1.9213	0.800508
PVP01_1326500	ERAD-associated E3 ubiquitin-protein ligase HRD1, putative	N/A	0	1.82447	0.883981
PVP01_1304900	high mobility group protein B3, putative	N/A	0	1.27138	1.56509
PVP01_1134700	pre-mRNA-splicing factor CWF7, putative	RNA splicing;mRNA processing	0	1.31652	1.32947
PVP01_1207600	nucleoside transporter 1	nucleoside transmembrane transport	0	1.29987	1.26952
PVP01_1019700	conserved Plasmodium protein, unknown function	N/A	0	1.35942	1.04366
PVP01_1146900	zinc finger protein, putative	N/A	0	1.51074	1.20673
PVP01_0934700	conserved Plasmodium protein, unknown function	cell cycle;regulation of gene expression	0	1.49438	1.18341
PVP01_1247500	conserved protein, unknown function	N/A	0	1.31881	0.551095
PVP01_0414700	conserved Plasmodium protein, unknown function	N/A	0	1.2985	0.522874
PVP01_0923900	RING zinc finger protein, putative	N/A	0	1.29215	0.5334
PVP01_1202100	intron-binding protein aquarius, putative	mRNA splicing, via spliceosome	0	1.21708	0.608059
PVP01_0216200	conserved Plasmodium protein, unknown function	N/A	0	1.26286	0.64711
PVP01_0920200	ATP-dependent zinc metalloprotease FTSH, putative	proteolysis	0	1.26155	0.60888
PVP01_1443000	conserved protein, unknown function	N/A	0	1.54508	0.559438
PVP01_1255200	sortilin, putative	N/A	0	1.46501	0.545108
PVP01_0701800	ATP-dependent RNA helicase DDX60, putative	N/A	0	1.40452	0.634509
PVP01_1214200	RNA lariat debranching enzyme, putative	mRNA processing	0	1.3773	0.667186
PVP01_1232400	protein STU2, putative	N/A	0	1.48514	0.677358
PVP01_0309300	erythrocyte vesicle protein 1, putative	N/A	0	1.43201	0.670707
PVP01_0606300	conserved Plasmodium protein, unknown function	N/A	0	1.47763	0.845837
PVP01_1457100	HD superfamily phosphohydrolase protein, putative	N/A	0	1.53855	0.96426
PVP01_0821800	conserved Plasmodium protein, unknown function	N/A	0	1.47055	0.96988
PVP01_0107400	conserved Plasmodium protein, unknown function	N/A	0	1.38706	0.824484
PVP01_1235600	sulfate transporter, putative	sulfate transport	0	1.34998	0.89703
PVP01_0530500	steroid dehydrogenase, putative	oxidation-reduction process	0	1.32015	0.738284
PVP01_1416800	exportin-T, putative	tRNA export from nucleus;tRNA re-export from nucleus	0	1.2783	0.84597
PVP01_1341300	conserved Plasmodium protein, unknown function	N/A	0	1.21129	0.828287
PVP01_0519300	ribosome assembly protein RRB1, putative	N/A	0	0.75772	0.637712
PVP01_1336500	conserved Plasmodium protein, unknown function	phosphatidylinositol metabolic process	0	0.708719	0.682684
PVP01_1338000	ribosome maturation protein SBDS, putative	mature ribosome assembly;ribosome biogenesis	0	0.69881	0.618387
PVP01_0413200	tyrosine kinase-like protein, putative	protein phosphorylation	0	0.659813	0.640125
PVP01_1111300	E3 SUMO-protein ligase PIAS, putative	protein sumoylation	0	0.671317	0.982339
PVP01_1206600	step II splicing factor, putative	mRNA splicing, via spliceosome	0	0.818654	0.761722
PVP01_0934000	conserved Plasmodium protein, unknown function	N/A	0	0.775684	0.737058
PVP01_1261400	RNA-binding protein, putative	N/A	0	0.717668	0.865237
PVP01_1015300	WD repeat-containing protein 26, putative	N/A	0	0.815047	0.88897
PVP01_1430000	protein phosphatase PPM5, putative	protein dephosphorylation	0	0.796564	0.853605
PVP01_1121800	transportin, putative	intracellular protein transport;protein import into nucleus	0	1.13905	0.871179
PVP01_0941500	CID domain-containing protein, putative	N/A	0	1.06147	0.939532
PVP01_1440600	AP2 domain transcription factor, putative	regulation of transcription, DNA-templated	0	0.921985	0.954254
PVP01_1467200	osmiophilic body protein G377, putative	N/A	0	0.896352	0.967092
PVP01_0214300	RING zinc finger protein, putative	N/A	0	0.987337	0.896479
PVP01_1431800	bromodomain protein 2, putative	N/A	0	0.908884	0.883086
PVP01_1010100	food vacuole resident transporter 1, putative	metal ion transport	0	1.10798	0.565705
PVP01_1119400	alpha/beta hydrolase, putative	N/A	0	1.10088	0.532999
PVP01_1139100	tetratricopeptide repeat protein, putative	transcription by RNA polymerase III	0	1.02704	0.614657
PVP01_1325900	ankyrin-repeat protein, putative	N/A	0	1.00481	0.593569
PVP01_1456900	acyl-CoA synthetase, putative	N/A	0	0.975432	0.587373
PVP01_1326700	DnaJ protein, putative	N/A	0	1.03449	0.514204
PVP01_1112500	CUGBP Elav-like family member 1, putative	N/A	0	0.988181	0.50462
PVP01_1126700	leucine--tRNA ligase, putative	leucyl-tRNA aminoacylation;tRNA aminoacylation for protein translation	0	0.960461	0.5263
PVP01_1142400	polypyrimidine tract-binding protein, putative	N/A	0	0.915945	0.743978
PVP01_0724300	regulator of nonsense transcripts 2, putative	nuclear-transcribed mRNA catabolic process, nonsense-mediated decay	0	0.935326	0.68833
PVP01_1450000	conserved Plasmodium protein, unknown function	N/A	0	0.989459	0.679969
PVP01_1218400	conserved Plasmodium protein, unknown function	N/A	0	0.978854	0.704421
PVP01_0933600	aquaglyceroporin, putative	transmembrane transport	0	0.911813	0.523094
PVP01_0526800	conserved Plasmodium protein, unknown function	N/A	0	0.857457	0.59617
PVP01_1307900	zinc finger protein, putative	regulation of signaling	0	0.809217	0.547275
PVP01_1340600	FANCJ-like helicase, putative	nucleobase-containing compound metabolic process	0	0.801265	0.573843
PVP01_0909500	heat shock protein J2, putative	N/A	0	0.778869	0.573886
PVP01_1232200	conserved Plasmodium protein, unknown function	N/A	4.00735	0	0.604139
PVP01_0946800	PH-like domain-containing protein, putative	N/A	3.92093	0	0.600925
PVP01_1300900	NIMA related kinase 3, putative	protein phosphorylation	2.39558	0	0.531501
PVP01_1403300	conserved protein, unknown function	N/A	2.36032	0	0.614262
PVP01_1468100	HSP20-like chaperone, putative	N/A	2.33287	0	0.606876
PVP01_0313800	dynein heavy chain, putative	microtubule-based movement	2.31017	0	0.598232
PVP01_0520900	conserved Plasmodium protein, unknown function	N/A	2.24935	0	0.592738
PVP01_1227200	ribonuclease P protein subunit RPR2, putative	N/A	2.09616	0	0.590837
PVP01_1465500	conserved Plasmodium protein, unknown function	N/A	2.48093	0	0.92995
PVP01_1144500	conserved protein, unknown function	N/A	2.64926	0	0.546227
PVP01_0944400	conserved Plasmodium protein, unknown function	N/A	2.52287	0	0.522039
PVP01_1012800	conserved Plasmodium protein, unknown function	N/A	3.23374	0	0.59537
PVP01_1202200	protein kinase, putative	protein phosphorylation	2.8794	0	1.09988
PVP01_0528200	CRONE protein, putative	N/A	2.91214	0	0.634057
PVP01_1229400	lactate dehydrogenase, putative	carbohydrate metabolic process;carboxylic acid metabolic process;oxidation-reduction process	2.83649	0	0.854562
PVP01_1301000	conserved Plasmodium protein, unknown function	N/A	2.69104	1.45604	0
PVP01_0504800	early transcribed membrane protein	N/A	2.48714	1.40343	0
PVP01_0715300	Zinc finger HIT domain-containing protein 3, putative	N/A	2.33442	1.32416	0
PVP01_0701300	conserved Plasmodium protein, unknown function	N/A	2.41323	1.33949	0
PVP01_0608400	orotidine 5'-phosphate decarboxylase, putative	'de novo' UMP biosynthetic process;'de novo' pyrimidine nucleobase biosynthetic process;pyrimidine nucleotide biosynthetic process	2.40513	1.2993	0
PVP01_0908700	mechanosensitive ion channel protein, putative	transmembrane transport	2.23124	0.687512	0
PVP01_0010970	conserved Plasmodium protein, unknown function	N/A	2.52235	0.686833	0
PVP01_1264400	TRAP-like protein	N/A	2.18788	1.03243	0
PVP01_1146200	conserved Plasmodium protein, unknown function	N/A	2.13696	0.982564	0
PVP01_1117000	metacaspase-1, putative	N/A	2.36496	1.19515	0
PVP01_0930600	phosphoacetylglucosamine mutase, putative	carbohydrate metabolic process;organic substance metabolic process	2.32117	1.13094	0
PVP01_1007200	conserved Plasmodium protein, unknown function, pseudogene	N/A	2.33139	1.07706	0
PVP01_0405900	saccharopine dehydrogenase, putative	oxidation-reduction process	2.80965	1.0057	0.784465
PVP01_1435500	perforin-like protein 2	N/A	2.34055	0.98537	0.559615
PVP01_0716800	conserved Plasmodium protein, unknown function	N/A	3.05673	0.608777	0.523189
PVP01_1266000	cytoplasmic tRNA 2-thiolation protein 2, putative	tRNA thio-modification;tRNA wobble uridine modification	3.13004	1.10258	0
PVP01_1222600	conserved protein, unknown function	N/A	2.71551	1.10962	0
PVP01_1301800	trimethylguanosine synthase, putative	7-methylguanosine RNA capping;RNA methylation	2.78668	0.895067	0
PVP01_0909700	tetratricopeptide repeat protein, putative	N/A	1.03158	0	0.513892
PVP01_1405700	NLI interacting factor-like phosphatase, putative	N/A	1.01021	0	0.64002
PVP01_0512700	polyribonucleotide 5'-hydroxyl-kinase Clp1, putative	N/A	1.21741	0	0.670625
PVP01_1220800	conserved Plasmodium protein, unknown function	N/A	1.17105	0	0.599648
PVP01_0421300	WD repeat-containing protein, putative	N/A	1.1263	0	0.571664
PVP01_0811600	conserved protein, unknown function	N/A	1.75705	0	0.527113
PVP01_0304400	ATP-dependent RNA helicase DDX51, putative	N/A	1.88529	0	0.652698
PVP01_1225900	alpha/beta-hydrolase, putative	N/A	1.86536	0	0.607326
PVP01_1020200	secreted ookinete protein, putative	N/A	1.95654	0	0.569204
PVP01_1241000	dynein beta chain, putative	microtubule-based movement	1.95531	0	0.657244
PVP01_1467700	translation initiation factor eIF-2B subunit beta, putative	cellular metabolic process	1.53257	0	0.64322
PVP01_1233000	ribosome assembly 1 protein, putative	N/A	1.51218	0	0.600766
PVP01_1262900	conserved Plasmodium protein, unknown function	N/A	1.5216	0	0.82353
PVP01_1242500	conserved Plasmodium protein, unknown function	N/A	1.46929	0	0.843888
PVP01_1210000	aspartate carbamoyltransferase, putative	'de novo' UMP biosynthetic process;'de novo' pyrimidine nucleobase biosynthetic process;cellular amino acid metabolic process	1.62466	0	0.883438
PVP01_0103500	conserved Plasmodium protein, unknown function	N/A	1.59655	0	0.940315
PVP01_1453800	ATP synthase subunit beta, mitochondrial, putative	ATP metabolic process;ATP synthesis coupled proton transport;proton transmembrane transport	1.24808	1.15205	0
PVP01_0918100	tyrosine--tRNA ligase, putative	tRNA aminoacylation for protein translation;tyrosyl-tRNA aminoacylation	1.27222	1.23029	0
PVP01_1246700	kelch domain-containing protein, putative	N/A	1.22413	1.22132	0
PVP01_1223500	DNA polymerase theta, putative	N/A	1.23035	1.25881	0
PVP01_1261200	conserved Plasmodium protein, unknown function	N/A	1.23213	1.25545	0
PVP01_1220500	chaperone binding protein, putative	N/A	1.04426	1.25878	0
PVP01_1323100	protein arginine N-methyltransferase 1, putative	peptidyl-arginine methylation	1.14018	1.27472	0
PVP01_1406200	translational activator GCN1, putative	positive regulation of kinase activity;regulation of translation	1.15605	1.27472	0
PVP01_0819900	T-complex protein 1 subunit epsilon, putative	protein folding	1.02097	1.12527	0
PVP01_1007800	RAP protein, putative	N/A	1.05849	1.10426	0
PVP01_1468600	ATP-dependent RNA helicase DRS1, putative	N/A	1.14502	1.11491	0
PVP01_1411800	tetratricopeptide repeat protein, putative	N/A	1.10744	1.20235	0
PVP01_1444900	U3 small nucleolar RNA-interacting protein 2, putative	rRNA processing	1.16139	1.17524	0
PVP01_1003200	conserved Plasmodium protein, unknown function	N/A	1.43817	1.09265	0
PVP01_0210800	parasite-infected erythrocyte surface protein, putative	N/A	1.40185	0.996667	0
PVP01_1415600	pinin/SDK/MemA domain-containing protein, putative	RNA splicing;mRNA processing	1.29945	0.992192	0
PVP01_1311600	HSP40, subfamily A, putative	protein folding	1.22939	1.05996	0
PVP01_1408700	centrosomal protein CEP170, putative	N/A	1.28366	1.07292	0
PVP01_0918900	insulinase, putative	N/A	1.2797	1.0466	0
PVP01_1021100	conserved Plasmodium protein, unknown function	N/A	1.1865	0.989302	0
PVP01_1112600	exosome complex exonuclease RRP44, putative	N/A	1.25707	0.888658	0
PVP01_1119700	cullin-like protein, putative	ubiquitin-dependent protein catabolic process	0.780401	1.22192	0
PVP01_1258600	ubiquitin-protein ligase, putative	N/A	0.69569	1.11925	0
PVP01_1432600	proline--tRNA ligase, putative	prolyl-tRNA aminoacylation;tRNA aminoacylation for protein translation	0.735467	1.01746	0
PVP01_1258300	HSP20-like chaperone, putative	N/A	0.79835	0.94787	0
PVP01_0935000	conserved Plasmodium protein, unknown function	N/A	0.918079	1.01109	0
PVP01_0909200	casein kinase 2, alpha subunit, putative	protein phosphorylation	0.932979	0.90213	0
PVP01_1315200	Hsp70/Hsp90 organizing protein, putative	N/A	0.83521	0.624974	0
PVP01_1301500	mitochondrial phosphate carrier protein, putative	N/A	0.95091	0.7592	0
PVP01_1439800	heptatricopeptide repeat-containing protein, putative	N/A	0.92793	0.737455	0
PVP01_1236700	conserved Plasmodium protein, unknown function	post-chaperonin tubulin folding pathway;tubulin complex assembly	1.29476	0.704477	0
PVP01_1002700	conserved Plasmodium protein, unknown function	N/A	1.14907	0.594215	0
PVP01_0943500	ATP synthase-associated protein, putative	N/A	1.04357	0.763004	0
PVP01_0835900	conserved Plasmodium protein, unknown function	N/A	1.11508	0.748647	0
PVP01_1264800	GTP-binding protein YihA2, putative	N/A	1.06723	0.855833	0
PVP01_1131600	histone H3 variant, putative	N/A	1.16344	0.915627	0
PVP01_0904200	iron-sulfur cluster assembly protein SufD, putative	iron-sulfur cluster assembly	1.14469	0.864097	0
PVP01_0529500	serine/threonine protein kinase RIO2, putative	protein phosphorylation	1.11669	0.854405	0
PVP01_0725700	gametocyte development protein GD1, putative	N/A	1.84134	1.43774	0.63685
PVP01_1435000	glycerol-3-phosphate dehydrogenase [NAD(+)], putative	carbohydrate metabolic process;glycerol-3-phosphate catabolic process;glycerol-3-phosphate metabolic process;oxidation-reduction process	1.58123	1.33939	0.581299
PVP01_0614100	conserved Plasmodium protein, unknown function	N/A	1.61926	1.24972	0.727182
PVP01_0940100	AP2 domain transcription factor AP2-G5, putative	regulation of transcription, DNA-templated	1.3287	0.820504	0.880083
PVP01_1247900	ATP-dependent RNA helicase DBP5, putative	N/A	1.3211	1.13506	0.602203
PVP01_1013800	protein phosphatase 2C, putative	protein dephosphorylation	1.36361	1.0369	0.544613
PVP01_0803500	MKT1 domain-containing protein, putative	N/A	1.426	0.946965	0.561564
PVP01_0614200	conserved Plasmodium protein, unknown function	N/A	1.52697	0.667777	0
PVP01_0934800	heat shock protein 70, putative	protein folding	1.43054	0.881974	0
PVP01_1330000	ATP-dependent RNA helicase DBP4, putative	N/A	1.53304	0.918922	0
PVP01_1306000	conserved Plasmodium protein, unknown function	N/A	1.60965	0.875494	0
PVP01_1457200	ribosomal protein L23, mitochondrial, putative	translation	1.57517	0.822841	0
PVP01_1420500	female development protein FD3, putative	N/A	1.94307	0.776371	0
PVP01_1140100	ornithine aminotransferase, putative	L-proline biosynthetic process	1.78847	0.87781	0
PVP01_1237400	nucleoside transporter 3, putative	nucleoside transmembrane transport	1.6732	1.01458	0
PVP01_1331400	H/ACA ribonucleoprotein complex subunit 4, putative	RNA modification;RNA processing;pseudouridine synthesis	1.66753	0.939646	0
PVP01_0706400	peptide deformylase, putative	translation	1.75676	1.64944	0
PVP01_1444200	conserved protein, unknown function	N/A	1.77437	1.50994	0
PVP01_1009100	ubiquitin fusion degradation protein 1, putative	ubiquitin-dependent protein catabolic process	1.90409	1.39045	0
PVP01_1301300	ATP-dependent DNA/RNA helicase PSH2, putative	N/A	1.86329	1.33655	0
PVP01_1270700	conserved Plasmodium protein, unknown function	N/A	1.65099	1.40018	0
PVP01_1456200	calcyclin binding protein, putative	N/A	1.72181	1.36098	0
PVP01_1109800	RuvB-like helicase 3, putative	N/A	1.54566	1.15062	0
PVP01_0708400	helicase SKI2W, putative	N/A	1.66862	1.13728	0
PVP01_0814800	prohibitin 2, putative	N/A	1.55152	1.37435	0
PVP01_0208100	small ribosomal subunit assembling AARP2 protein	ribosome biogenesis	1.53529	1.29312	0
PVP01_1210800	aminomethyltransferase, putative	methylation	1.51591	1.242	0
PVP01_1239600	WD repeat-containing protein 79, putative	N/A	1.43248	1.45184	0
PVP01_0828600	dolichyl-diphosphooligosaccharide--protein glycosyltransferase subunit OST1, putative	protein glycosylation	1.45546	1.3966	0
PVP01_1011000	zinc finger protein, putative	N/A	1.43768	1.36805	0
PVP01_1455200	conserved Plasmodium protein, unknown function	N/A	1.36441	1.24179	0
PVP01_0320800	conserved Plasmodium protein, unknown function	N/A	1.37301	1.35216	0
PVP01_1431100	conserved protein, unknown function	N/A	1.4354	1.30388	0
PVP01_1410600	ribosomal RNA methyltransferase, putative	RNA methylation;methylation	1.2916	1.78431	0
PVP01_0520400	ubiquitin carboxyl-terminal hydrolase 13, putative	protein deubiquitination;ubiquitin-dependent protein catabolic process	1.45762	1.66175	0
PVP01_1310000	conserved Plasmodium protein, unknown function	N/A	1.32692	1.55691	0
PVP01_1403600	ATP-dependent RNA helicase DHR1, putative	N/A	1.00125	2.05111	0
PVP01_1437400	arginine--tRNA ligase, putative	arginyl-tRNA aminoacylation;tRNA aminoacylation for protein translation	1.03507	1.81932	0
PVP01_1424700	GTP-binding translation elongation factor tu family protein, putative	N/A	1.1091	1.80369	0
PVP01_1336200	AAA family ATPase, putative	N/A	0.990609	1.7058	0
PVP01_0810700	eukaryotic translation initiation factor 2 subunit beta, putative	translational initiation	1.04595	1.6209	0
PVP01_1313700	GTPase Era, putative	N/A	0.926812	1.38402	0.578221
PVP01_1203200	glycerol kinase, putative	carbohydrate metabolic process;glycerol catabolic process;glycerol-3-phosphate metabolic process	1.08496	1.49373	0
PVP01_0813200	U3 small nucleolar RNA-associated protein 13, putative	rRNA processing	1.0985	1.42651	0
PVP01_1344000	conserved Plasmodium protein, unknown function	N/A	1.1577	1.61212	0
PVP01_1253100	conserved Plasmodium protein, unknown function	N/A	1.19719	1.53717	0
PVP01_1146800	ATP-dependent RNA helicase MTR4, putative	RNA catabolic process	0.921258	1.30871	0
PVP01_1243800	mediator of RNA polymerase II transcription subunit 20, putative	N/A	0.858819	1.55419	0
PVP01_1114100	T-complex protein 1, delta subunit, putative	protein folding	0.840265	1.45313	0
PVP01_1259100	ABC transporter B family member 2, putative, multidrug resistance protein 2, putative	transmembrane transport	0.993343	2.59037	0
PVP01_1420200	tRNA (guanine(26)-N(2))-dimethyltransferase, putative	tRNA processing	1.18322	2.00255	0.826879
PVP01_0935400	CCCH-type zinc finger protein ZNF4, putative	N/A	1.63863	1.93806	0.652087
PVP01_0204200	adenylate kinase-like protein 1, putative	N/A	2.23298	2.31519	0.743321
PVP01_1415000	conserved Plasmodium protein, unknown function	N/A	1.9527	1.70089	0
PVP01_0616100	ookinete surface protein P25	N/A	2.12667	1.73901	0
PVP01_0834000	activator of Hsp90 ATPase, putative	N/A	2.1667	1.63977	0
PVP01_0916300	AP2 domain transcription factor, putative	regulation of transcription, DNA-templated	2.18985	1.85515	0.701672
PVP01_0421700	conserved protein, unknown function	N/A	2.41286	1.58487	0.519595
PVP01_0602100	early transcribed membrane protein	N/A	3.25186	1.6444	0
PVP01_0700100	conserved Plasmodium protein, unknown function	N/A	2.77227	2.66923	0
PVP01_0604500	zinc finger protein, putative	N/A	3.05904	2.31948	0
PVP01_0916200	vivapain-2	proteolysis	1.17467	4.00178	3.30676
PVP01_1248900	vivapain-1, cysteine proteinase precursor	proteolysis	2.78348	3.95194	3.19282
PVP01_1429000	CCR4-associated factor 1, putative	N/A	1.34232	2.89092	2.06521
PVP01_0705100	zinc finger protein, putative	N/A	1.08673	2.52252	1.58592
PVP01_1008400	7-helix-1 protein, putative	carbohydrate metabolic process	2.9009	2.84131	2.48124
PVP01_1405400	small heat shock protein, putative	N/A	2.85225	2.29813	2.0285
PVP01_0939900	RNA-binding protein, putative	N/A	3.0582	1.99018	2.13113
PVP01_1445100	parasitophorous vacuolar protein 2, putative	N/A	4.15091	2.51019	0
PVP01_1323700	zinc finger protein, putative	N/A	4.48082	1.81772	0
PVP01_1015200	mRNA-binding protein PUF1, putative	N/A	4.54587	3.13442	1.72351
PVP01_1122800	ATPase, putative	N/A	3.9023	3.94411	2.30006
PVP01_1301400	SRAP domain-containing protein, putative	cellular response to DNA damage stimulus;protein-DNA covalent cross-linking	3.6873	3.27193	2.08814
PVP01_1421400	ras-related protein Rab-11A, putative	0	0	-4.40094	-0.89101
PVP01_1344100	cysteine-rich small secreted protein CSS, putative	0	0	-1.94816	-0.792084
PVP01_0115100	N-acetyltransferase, GNAT family, putative	0	0	-2.46503	-0.728556
PVP01_0612900	60S ribosomal protein L3, putative	0	0	-2.58656	-0.661376
PVP01_1407900	exosome complex component RRP40, putative	0	0	-1.18613	-0.543207
PVP01_0514400	U6 snRNA-associated Sm-like protein LSm3, putative	0	0	-0.820161	-0.968222
PVP01_0721000	phosphoglycerate kinase, putative	0	0	-0.857033	-1.07078
PVP01_1209100	isocitrate dehydrogenase [NADP], mitochondrial, putative	0	0	-0.618706	-0.954226
PVP01_0108700	heat shock protein 90, putative	0	0	-0.769353	-0.865871
PVP01_1411900	ribosomal protein S15, mitochondrial, putative	0	0	-0.525775	-0.634249
PVP01_1270200	cytochrome c oxidase assembly protein COX11, putative	0	0	-0.711807	-0.531746
PVP01_1011700	transcription initiation factor TFIID subunit 10, putative	0	0	-0.789551	-0.568791
PVP01_1409200	carbamoyl phosphate synthetase, putative	0	0	-0.522573	-1.54766
PVP01_1218000	parasitophorous vacuolar protein 3, putative	0	0	-1.27712	-1.09726
PVP01_0521400	armadillo-domain containing rhoptry protein, putative	0	0	-0.960048	-1.30067
PVP01_1409300	40S ribosomal protein S27, putative	0	0	-0.982089	-1.19106
PVP01_0304700	liver specific protein 2	0	-1.64943	0	-2.32258
PVP01_0004230	conserved Plasmodium protein, unknown function	0	-1.73746	0	-2.77046
PVP01_0622400	antigen UB05, putative	0	-0.704325	0	-1.57875
PVP01_1030200	60S ribosomal protein L31, putative	0	-0.868171	0	-1.60665
PVP01_1412800	M1-family alanyl aminopeptidase, putative	0	-0.895173	0	-1.76498
PVP01_0113700	protein tyrosine phosphatase, putative	0	-1.35204	0	-0.629801
PVP01_1431000	conserved Plasmodium protein, unknown function	0	-1.27971	0	-0.589607
PVP01_0724900	monocarboxylate transporter, putative	0	-1.28262	0	-0.655258
PVP01_0317200	conserved Plasmodium protein, unknown function	0	-1.22779	0	-0.508189
PVP01_1225200	chromatin assembly factor 1 subunit B, putative	0	-1.37443	0	-0.512099
PVP01_0733200	V-type proton ATPase subunit E, putative	0	-0.811511	0	-0.708429
PVP01_0905900	histone 2B, putative	0	-0.926272	0	-0.715914
PVP01_0927700	protein phosphatase, putative	0	-1.10857	0	-0.670056
PVP01_1425800	conserved protein, unknown function	0	-1.11812	0	-0.670074
PVP01_0905200	thioredoxin-like mero protein, putative	0	-1.08793	0	-0.609405
PVP01_1131700	histone H2A, putative	0	-1.1293	0	-0.617231
PVP01_1331100	DNA replication licensing factor MCM2, putative	0	-0.918719	0	-0.501088
PVP01_0928300	CRAL/TRIO domain-containing protein, putative	0	-1.04829	0	-0.507108
PVP01_0315300	60S ribosomal protein L11a, putative	0	-1.1696	0	-1.24302
PVP01_0922200	exported protein 1, putative	0	-1.17348	0	-1.15869
PVP01_0812500	hypoxanthine-guanine phosphoribosyltransferase, putative	0	-1.05437	0	-0.932794
PVP01_0947900	conserved Plasmodium protein, unknown function	0	-1.13375	0	-0.890742
PVP01_1228900	conserved Plasmodium protein, unknown function	0	-1.23457	0	-0.783232
PVP01_1108100	reticulon-like protein, putative	0	-1.28717	0	-1.00428
PVP01_0711600	elongation factor 1-beta, putative	0	-1.33765	0	-0.960708
PVP01_1343200	ribonucleoside-diphosphate reductase small chain, putative	0	-1.62397	0	-1.26152
PVP01_0819300	histone H2A.Z, putative	0	-1.68178	0	-1.20886
PVP01_0730900	profilin, putative	0	-1.53717	0	-0.734691
PVP01_0417100	serine-repeat antigen 1 (SERA)	0	-1.50396	0	-0.955287
PVP01_1315300	calmodulin, putative	0	-1.61039	0	-0.928057
PVP01_1452700	protein TOC75, putative	0	-2.00712	-0.568666	0
PVP01_1316100	PHD finger protein PHD2, putative	0	-1.30396	-0.715359	0
PVP01_1023000	translationally-controlled tumor protein homolog, putative	0	-2.34863	0	-1.26976
PVP01_1030500	actin-depolymerizing factor 1, putative	0	-2.43127	0	-1.1016
PVP01_1453200	conserved protein, unknown function	0	-2.03572	0	-1.03433
PVP01_1245400	MORN repeat protein, putative	0	-2.25008	0	-0.858795
PVP01_1308900	ATP synthase mitochondrial F1 complex assembly factor 1, putative	0	-2.33192	0	-0.511646
PVP01_0827800	glycogen synthase kinase-3 beta, putative	0	-2.37121	0	-0.543164
PVP01_1011300	magnesium transporter NIPA, putative	0	-1.89298	0	-0.51794
PVP01_1004400	cell cycle regulator protein, putative	0	-1.76968	0	-0.644977
PVP01_0618300	early transcribed membrane protein	0	-1.72372	0	-0.568895
PVP01_1413000	malonyl CoA-acyl carrier protein transacylase, putative	0	-1.7539	0	-0.538447
PVP01_0300700	Plasmodium exported protein, unknown function	0	-7.64347	-0.78476	0
PVP01_0216900	knob-associated histidine-rich protein, putative	0	-7.54083	-0.880848	0
PVP01_1338100	ankyrin-repeat protein, putative	0	-6.84655	-1.23635	0
PVP01_0004320	PIR protein	0	-6.53154	-1.40203	0
PVP01_0305600	parasitophorous vacuole membrane protein S16, putative	0	-6.44907	0	-0.943758
PVP01_0728900	merozoite surface protein 1	0	-5.48211	0	-0.542459
PVP01_0803400	inner membrane complex protein 1c, putative	0	-5.34144	-0.637535	0
PVP01_1408900	tripartite motif protein, putative	0	-3.05332	0	-0.585152
PVP01_1023900	KH domain-containing protein, putative	0	-2.74378	0	-0.515444
PVP01_1421900	protein kinase domain-containing protein, putative	0	-2.863	0	-0.501699
PVP01_1003600	PhIL1-interacting candidate PIC6, putative	0	-2.93101	0	-0.503863
PVP01_0701200	reticulocyte binding protein 1a	0	-3.42193	0	-0.920209
PVP01_0823400	protein YOP1, putative	0	-3.55019	0	-0.578189
PVP01_1250900	AP2 domain transcription factor AP2-HC, putative	0	-3.63145	0	-0.510046
PVP01_1008000	inner membrane complex protein 1g, putative	0	-3.93528	-0.89025	0
PVP01_0112200	plasmepsin X, putative	0	-3.93228	-1.31326	0
PVP01_1033900	tryptophan-rich antigen, tryptophan-rich protein	0	-3.22537	-0.711781	0
PVP01_0931900	serpentine receptor 1, putative	0	-2.79618	-1.3081	0
PVP01_0505600	GPI-anchored micronemal antigen	0	-3.25068	-3.98274	0
PVP01_0620900	conserved Plasmodium protein, unknown function	0	-5.57726	-2.1842	0
PVP01_0934200	apical membrane antigen 1	0	-4.18337	-2.44878	0

## Sheet: Figure S1b
Dataset	IESI-1	IESI-2	AMA1	GAMA
Cubi	4.25966	5.34863	0	0
Toenhake	5.40725	3.13223	-4.40067	0
Voorberg	0	0	0	0
