# Supplementary material for: Two Plasmodium vivax hypnozoite-expressed RNA-binding proteins inhibit liver stage replication
Source: Nat Commun. 2026 May 30;17:7048. doi: 10.1038/s41467-026-73666-0 (PMC13392028; doi:10.1038/s41467-026-73666-0)
Supplement: Supplementary file 7 — Source Data [file 41467_2026_73666_MOESM7_ESM.zip › Source Data files/Source Data file 4.xlsx]

## Sheet: Figure 2
	Figure 2. Overexpression of uis4PvIESI-1 and uis4PvIESI-2 does not impact parasite development in blood or mosquito stages.
	(A) Parasitemia (%)
	PyXNL					uis4-PvIESI-1-mNeon					uis4-PvIESI-2-mNeon
	Exp1	Exp2	Exp3	Exp4	Exp5	Exp1	Exp2	Exp3	Exp4	Exp5	Exp1	Exp2	Exp3	Exp4	Exp5
	1.68	1.01	1.31	1.07	1.34	1.08	1.08	1.29	0.95	2.03	1.43	1.26	1.29	1.58	2.15
	1.18	1.4	1.21	1.12	2	1.55	1.43	1.35	1.38	1.89	1.1	1.39	1.27	1.02	1.61
	(B) Exflagellation centers
	PyXNL					uis4-PvIESI-1-mNeon					uis4-PvIESI-2-mNeon
	Exp1	Exp2	Exp3	Exp4	Exp5	Exp1	Exp2	Exp3	Exp4	Exp5	Exp1	Exp2	Exp3	Exp4	Exp5
	8	11	10	8	6	5	10	7	8	7	4	14	10	11	6
	9	12	3	0	5	8	9	6	7	0	5	4	11	13	9
	9	9	8	8	0	5	9	5	6	0	7	5	10	10	10
	8	8	5	9	9	7	10	4	11	5	6	7	9	10	0
	7	10	7	7	0	7	11	5	0	8	8	6	13	12	0
	6	10	8	5	7	8	12	5	9	8	5	5	13	12	8
	8	9	10	9	6	8	10	7	10	7	6	8	8	9	7
	9	8	9	9	5	9	10	6	0	6	5	9	10	8	0
	6	6	8	10	0	8	9	8	8	11	5	6	10	12	9
	4	9	10	8	0	7	8	7	4	10	4	6	9	11	0
	9	4	6	0	6	5	8	5	9	0	4	5	8	2	0
	8	10	3	7	2	5	12	8	10	6	3	9	9	9	9
	7	12	11	10	6	8	7	4	6	6	5	13	10	6	6
	10	7	5	12	7	8	9	6	5	5	6	7	12	9	5
	8	9	10	13	7	8	10	4	6	8	6	9	10	10	6
	8	13	9	9	0	7	11	6	12	7	8	9	9	8	0
	4	7	10	14	6	6	12	7	8	7	7	8	10	9	0
	6	13	12	16	5	5	10	6	10	7	6	7	11	7	7
	8	12	13	17	0	4	9	6	6	8	5	6	10	6	0
	7	10	4	10	0	6	8	4	9	0	7	8	3	3	7
	8	9	8	8	7	5	10	9	8	13	6	11	8	5	6
	6	10	6	14	8	7	11	8	8	6	5	9	10	7	5
	6	9	9	15	0	5	10	7	6	0	6	8	10	4	0
	6	7	7	10	7	5	8	8	3	5	4	9	9	10	6
	(C) Oocyst count
	PyXNL					uis4-PvIESI-1-mNeon					uis4-PvIESI-2-mNeon
	Exp1	Exp2	Exp3	Exp4	Exp5	Exp1	Exp2	Exp3	Exp4	Exp5	Exp1	Exp2	Exp3	Exp4	Exp5
	15	174	200	68	5	76	0	65	102	80	58	120	130	87	100
	24	156	198	0	6	36	150	52	220	90	4	100	80	180	69
	4	250	98	150	0	10	180	9	200	120	15	88	115	30	55
	0	150	106	202	0	17	0	15	19	18	7	97	140	210	0
	12	59	79	70	0	0	211	20	200	33	0	110	0	19	3
	3	6	108	210	24	0	89	56	193	65	100	38	99	60	6
	48	102	380	90	25	25	2	26	197	14	4	60	0	54	10
	45	119	302	60	8	10	144	67	40	130	67	2	68	73	8
	62	207	260	70	0	120	156	39	190	120	0	0	116	46	7
	46	108	290	73	0	43	240	0	230	90	22	200	80	54	0
	72	170	180	230	23	0	0	8	240	98	94	122	160	63	43
	120	20	0	0	3	75	0	36	67	0	160	47	0	130	21
	0	120	6	69	21	108	80	24	58	0	8	25	170	210	40
	96	15	250	87	4	45	160	40	99	42	19	97	40	0	63
	22	98	0	39	0	17	82	58	190	45	67	155	139	200	0
	(D) Sporozoite number/Mos																	(E) RNA value (log2 ratio)
	PyXNL					uis4-PvIESI-1-mNeon					uis4-PvIESI-2-mNeon							uis4-PvIESI1-mNeon	uis4-PvIESI2-mNeon
	Exp1	Exp2	Exp3	Exp4	Exp5	Exp1	Exp2	Exp3	Exp4	Exp5	Exp1	Exp2	Exp3	Exp4	Exp5			2.93868	7.46657
	9000	11200	16289	22865	5660	5050	8529	10022	26946	17085	5500	14093	14205	19937	9272			2.52978	8.1374
																		3.61887	6.06236
																		4.03249	3.50339
																		2.45704	2.96398

## Sheet: Figure 3
Figure 3. Overexpression of uis4PvIESI-1mNeon and uis4PvIESI-2mNeon perturbated liver-stage parasite development.
	(D) Number nuclei at 44 hpi
	PyXNL			uis4-PvIESI-1mNeon			uis4-PvIESI-2mNeon
	Exp1	Exp2	Exp3	Exp1	Exp2	Exp3	Exp1	Exp2	Exp3
	8	18	9	4	1	1	1	8	7
	18	12	21	15	12	9	3	13	1
	11	14	13	3	9	1	1	1	1
	15	17	6	1	24	10	5	3	4
	22	16	10	2	10	15	1	1	3
	14	18	23	8	1	5	1	2	4
	13	18	17	1	9	2	1	1	2
	15	5	26	6	1	2	11	1	1
	17	10	25	13	2	1	2	4	2
	16	22	12	9	2	23	1	3	4
	12	12	15	1	1	2	6	6	1
	22	16	25	1	4	2	3	1	2
	12	8	8	15	3	8	4	4	1
	17	17	3	1	12	1	5	5	3
	9	12	9	2	2	3	1	1	4
	15	14	8	5	4	2	13	3	3
	16	18	12	1	1	1	1	1	2
	18	19	3	13	9	1	1	2	1
	9	13	4	2	7	7	1	1	2
	14	16	6	9	1	16	5	1	1
	7	14	4	3	2	12	1	8	2
	13	16	13	2	16	8	6	1	1
	11	17	19	16	1	1	1	1	1
	4	18	22	2	1	16	1	1	3
	10	17	13	2	5	23	1	1	2
	10	10	6	6	4	2	4	3	1
	25	17	9	20	16	1	5	10	1
	11	19	11	1	8	16	1	1	2
	12	13	13	22	1	1	7	4	1
	6	17	20	24	10	6	5	6	7
	13	12	12	1	9	3	1	8	10
	9	23	15	1	3	16	1	1	1
	21	5	21	5	7	5	1	13	6
	4	9	10	18	1	3	5	12	3
	5	11	6	2	1	1	9	9	2
	17	6	4	1	18	23	12	3	20
	24	4	3	25	14	13	4	2	1
	4	15	3	2	8	2	3	1	4
	8	21	2	3	3	1	1	2	6
	11	20	4	1	2	5	1	6	7
	10	7	9	10	1	1	5	4	8
	15	12	2	8	9	6	1	7	1
	17	9	10	12	17	18	8	1	1
	5	13	3	19	8	10	6	1	14
	9	8	14	1	1	1	7	1	12
	5	14	21	1	15	5	9	1	1
	24	16	12	4	12	1	13	15	6
	16	5	8	15	2	6	14	13	2
	8	11	5	4	11	4	1	2	4
	12	8	7	6	1	9	5	8	3

## Sheet: Figure 4
	Figure 4. PvIESI-1 and PvIESI-2 inhibit exo-erythrocytic schizogony and reduce parasite survival.
	(A) Liver stages_ Size (μm2) _12 hpi											(B) Liver stages_ Size (μm2) _24 hpi											(C) Liver stages_ Size (μm2) _44 hpi
	PyXNL			uis4-PvIESI-1mNeon			uis4-PvIESI-2mNeon					PyXNL			uis4-PvIESI-1mNeon			uis4-PvIESI-2mNeon					PyXNL			uis4-PvIESI-1mNeon			uis4-PvIESI-2mNeon
	Exp1	Exp2	Exp3	Exp1	Exp2	Exp3	Exp1	Exp2	Exp3			Exp1	Exp2	Exp3	Exp1	Exp2	Exp3	Exp1	Exp2	Exp3			Exp1	Exp2	Exp3	Exp1	Exp2	Exp3	Exp1	Exp2	Exp3
	14	75	11	23	15	59	14	33	2			39	168	125	12	90	129	46	20	9			299	30	561	169	156	216	167	25	6
	76	69	7	42	76	43	59	6	51			113	161	84	17	60	7	85	11	59			83	19	152	2	75	185	54	3	18
	14	6	34	17	3	44	3	25	7			35	89	262	60	51	17	3	54	97			61	59	132	126	23	256	98	32	69
	35	19	91	59	14	2	56	38	29			102	33	59	7	9	40	18	33	25			199	113	63	18	83	92	10	3	23
	54	27	54	4	16	5	45	22	34			99	113	65	45	32	86	79	8	6			520	14	186	55	117	174	1	13	132
	7	59	7	42	1	39	4	65	65			90	19	43	97	62	14	7	9	110			368	49	12	312	8	7	1	15	20
	11	99	40	15	21	3	79	2	10			2	120	97	76	15	7	58	25	23			215	126	175	35	185	32	300	6	1
	77	88	44	20	30	14	17	23	50			54	171	175	10	64	101	26	7	72			22	398	250	21	227	156	36	33	46
	6	34	6	65	8	16	6	30	5			35	67	170	34	113	140	8	102	3			338	87	279	62	14	3	87	40	2
	64	1	64	54	26	1	45	13	1			54	25	50	44	14	23	65	1	42			508	103	325	9	290	11	20	17	15
	10	53	10	81	28	21	28	3	7			84	69	148	2	25	7	52	77	3			337	74	379	349	17	11	35	64	2
	28	70	28	45	2	30	16	8	31			76	107	174	16	36	10	92	11	102			430	182	149	39	21	163	7	22	7
	60	28	12	50	45	8	5	22	8			14	113	147	88	17	13	81	120	28			344	31	337	151	185	5	9	11	40
	52	37	52	1	22	26	39	45	19			116	100	51	22	60	88	55	52	21			54	117	22	60	121	322	7	2	7
	73	72	23	8	3	28	3	34	76			117	153	85	7	7	18	7	5	10			293	44	521	60	92	153	24	17	165
	34	67	65	34	44	2	29	45	30			20	78	71	37	96	63	10	40	32			17	25	450	3	74	1	11	7	175
	1	22	1	13	14	98	7	59	2			120	130	11	70	129	96	15	8	2			133	205	61	450	24	223	10	20	5
	29	71	12	65	7	2	10	28	35			70	5	130	5	7	12	7	3	24			301	95	175	97	132	80	7	76	39
	78	44	55	17	8	67	72	8	46			175	160	198	69	17	13	5	7	98			61	181	79	3	63	30	13	99	34
	70	54	30	14	43	5	36	17	59			50	113	87	60	40	32	65	47	3			376	63	22	185	3	411	5	5	16
	11	72	11	40	49	14	73	18	12			131	40	133	3	86	64	22	21	33			33	157	202	13	211	66	218	2	15
	17	25	72	16	4	7	3	6	19			129	54	93	69	14	11	5	14	3			142	129	43	72	11	28	5	72	3
	38	12	38	65	23	8	22	26	45			132	26	112	68	7	17	18	25	21			21	97	217	17	270	3	9	27	30
	14	55	14	34	35	43	14	1	38			81	120	9	11	131	21	24	22	6			186	150	253	148	31	90	12	10	47
	26	19	26	5	50	49	5	26	12			190	167	142	2	76	1	5	4	13			72	145	21	25	83	312	1	266	43
	67	37	69	23	18	12	72	2	7			42	123	135	10	23	66	88	65	8			188	164	267	230	9	44	2	7	11
	11	36	11	68	87	23	1	5	19			18	66	134	70	7	10	40	17	7			28	75	504	158	20	11	44	28	32
	39	34	17	56	38	35	19	31	9			48	131	124	77	10	88	9	80	14			377	61	88	38	61	81	218	2	28
	15	8	15	10	25	69	1	2	56			132	176	99	52	13	119	14	74	15			342	53	156	276	7	69	67	24	120
	39	72	18	64	3	18	43	2	71			5	7	105	32	78	22	17	6	2			191	512	33	12	300	28	16	8	11
	29	5	29	3	6	69	14	24	31			77	30	102	99	55	5	11	93	15			213	50	287	19	18	4	3	7	47
	14	33	56	12	69	1	3	36	38			12	154	95	6	2	16	4	87	4			162	32	487	32	115	32	143	54	37
	34	52	34	26	62	25	3	68	21			47	112	2	2	11	28	15	13	22			35	330	174	3	254	5	6	7	11
	80	9	23	59	17	3	56	9	23			18	84	42	14	32	4	11	18	27			230	195	190	4	209	2	120	9	18
	64	34	35	37	54	6	3	50	45			68	124	84	64	51	62	5	99	13			178	80	393	137	15	3	24	198	9
	38	3	56	20	6	3	64	40	7			9	123	120	34	105	51	15	9	4			436	144	205	42	23	23	19	50	23
	2	45	2	36	34	84	79	29	14			71	129	160	21	60	72	14	100	9			297	332	336	2	40	52	8	36	36
	26	45	26	2	52	17	17	13	25			148	63	113	30	5	16	47	9	17			169	188	31	15	115	98	33	6	6
	56	13	51	50	23	54	62	27	9			70	120	40	81	19	10	31	25	22			194	127	352	52	6	5	14	31	15
	12	72	12	78	6	6	3	71	7			36	141	54	6	52	59	3	6	45			378	70	333	76	490	14	23	2	2
	45	55	74	27	42	34	28	45	34			82	180	26	56	130	34	15	27	14			60	186	52	15	168	10	2	180	30
	14	28	41	3	35	72	56	17	5			126	10	38	18	9	28	5	23	60			64	501	163	88	11	532	100	326	7
	3	4	18	2	14	23	52	12	51			9	169	197	67	4	8	25	72	53			170	491	15	4	88	34	20	2	6
	34	44	25	43	21	6	9	28	45			92	137	13	51	45	67	9	3	8			124	261	146	1	102	19	138	5	26
	31	19	23	44	19	42	37	14	63			120	28	66	96	38	18	17	50	16			137	152	521	9	10	161	2	10	136
	23	6	19	2	19	86	9	1	5			112	66	10	37	36	46	24	30	1			251	30	164	11	185	20	28	13	22
	36	5	13	22	3	14	15	78	46			112	65	156	17	37	24	84	46	88			356	176	41	51	227	17	123	13	3
	6	6	35	24	65	21	53	5	59			84	61	14	35	60	98	5	13	23			356	23	432	22	14	509	4	23	130
	25	76	57	56	8	19	34	39	18			124	113	171	7	7	100	9	18	82			290	490	103	456	12	3	12	72	36
	29	12	12	2	35	7	11	19	10			123	68	154	56	96	38	32	12	19			287	345	399	174	17	9	5	171	7
	(D) Liver stages_ Number/cm2 _12 hpi
	PyXNL				uis4-PvIESI1-mNeon				uis4-PvIESI2-mNeon
	Exp1	Exp2	Exp3	Exp4	Exp1	Exp2	Exp3	Exp4	Exp1	Exp2	Exp3	Exp4
	4326.25	4835.22	6362.13	3053.82	6616.62	7380.07	7380.07	6362.13	9670.44	4580.73	4580.73	6107.65
	6871.1	6362.13	8143.53	5853.16	7889.04	5344.19	4326.25	4580.73	3308.31	6616.62	4071.76	9670.44
	9161.47	4580.73	6362.13	6616.62	4835.22	4580.73	4835.22	5598.68	4835.22	5598.68	3562.79	3308.31
	5853.16	8906.99	5853.16	9924.93	8906.99	9161.47	4326.25	8143.53	6107.65	6362.13	3053.82	5853.16
	6871.1	3817.28	4326.25	8143.53	4580.73	5344.19	9161.47	4326.25	3562.79	4326.25	7889.04	7889.04
	4071.76	6362.13	5853.16	6362.13	6871.1	8906.99	8143.53	7125.59	7380.07	6362.13	4835.22	4835.22
	5598.68	7125.59	4580.73	7380.07	4835.22	3562.79	5089.71	4071.76	4580.73	7125.59	5853.16	6362.13
	8652.5	9415.96	6107.65	8906.99	4071.76	6362.13	6362.13	4835.22	4326.25	6107.65	3308.31	3053.82
	6362.13	6107.65	6107.65	4071.76	6362.13	6616.62	8398.01	7634.56	8143.53	4580.73	6616.62	6107.65
	4835.22	5598.68	5853.16	5598.68	6107.65	5853.16	8652.5	5853.16	6616.62	6362.13	9415.96	4326.25
	8906.99	4580.73	6616.62	6107.65	5344.19	4326.25	4580.73	5089.71	7125.59	5344.19	9161.47	6871.1
	7634.56	9415.96	9924.93	7634.56	5089.71	5089.71	5598.68	9924.93	3053.82	6362.13	5853.16	4071.76
	(E) Liver stages_ Number/cm2 _24 hpi
	PyXNL				uis4-PvIESI1-mNeon				uis4-PvIESI2-mNeon
	Exp1	Exp2	Exp3	Exp4	Exp1	Exp2	Exp3	Exp4	Exp1	Exp2	Exp3	Exp4
	9924.93	3308.31	4580.73	2544.85	4326.25	5089.71	2799.34	5853.16	3562.79	4071.76	3053.82	6107.65
	7380.07	6107.65	11451.8	10942.9	5598.68	1781.4	6107.65	4835.22	2544.85	5089.71	4326.25	3053.82
	5598.68	12469.8	4071.76	4835.22	4580.73	6362.13	6616.62	5853.16	4326.25	3562.79	5089.71	4580.73
	2799.34	3053.82	9415.96	4071.76	5853.16	7380.07	7889.04	3053.82	3817.28	3817.28	3562.79	5853.16
	7380.07	7380.07	7125.59	4580.73	3817.28	4580.73	5598.68	3562.79	6362.13	4835.22	4071.76	4580.73
	6616.62	4326.25	5853.16	11197.4	8652.5	6616.62	3562.79	7125.59	4071.76	5089.71	3308.31	6107.65
	3817.28	10688.4	7634.56	6362.13	3053.82	3308.31	5089.71	4835.22	5344.19	2544.85	3817.28	6107.65
	3562.79	9924.93	4071.76	11706.3	5853.16	3562.79	6616.62	2035.88	4071.76	2544.85	4580.73	5344.19
	9670.44	4835.22	7125.59	4580.73	7125.59	9924.93	7889.04	8143.53	6871.1	3308.31	6107.65	2544.85
	6362.13	5344.19	6871.1	6107.65	5344.19	3817.28	3817.28	3817.28	2799.34	4580.73	4580.73	3308.31
	4071.76	5853.16	2544.85	3817.28	5853.16	5344.19	4580.73	7889.04	3817.28	5853.16	3817.28	3817.28
	8143.53	3562.79	5344.19	7380.07	6107.65	3053.82	5598.68	7634.56	4835.22	4071.76	3308.31	4326.25
	(F) Liver stages_ Number/cm2 _44 hpi
	PyXNL				uis4-PvIESI1-mNeon				uis4-PvIESI2-mNeon
	Exp1	Exp2	Exp3	Exp4	Exp1	Exp2	Exp3	Exp4	Exp1	Exp2	Exp3	Exp4
	4835.22	4580.73	3308.31	5853.16	6362.13	5344.19	5853.16	4580.73	2799.34	763.456	1017.94	508.971
	9924.93	6616.62	6871.1	3308.31	3308.31	3053.82	2799.34	5344.19	1781.4	2035.88	2290.37	1781.4
	7380.07	3817.28	3053.82	7125.59	3053.82	7634.56	6362.13	6616.62	3053.82	1272.43	3053.82	4071.76
	4580.73	10179.4	2544.85	6107.65	6871.1	6362.13	3308.31	4326.25	2290.37	2035.88	1781.4	1526.91
	5089.71	4326.25	10688.4	4835.22	5344.19	4580.73	6362.13	2290.37	1017.94	3053.82	2035.88	2544.85
	3053.82	5089.71	8906.99	6362.13	6107.65	1526.91	7125.59	4071.76	1781.4	2290.37	1781.4	2290.37
	5853.16	7634.56	7125.59	8652.5	4580.73	5344.19	4835.22	6107.65	2544.85	1781.4	2799.34	2035.88
	2544.85	3053.82	5598.68	6362.13	6362.13	6362.13	5089.71	4580.73	1526.91	1272.43	1272.43	1526.91
	4835.22	12215.3	10942.9	8143.53	2035.88	2799.34	3817.28	5853.16	763.456	2544.85	2544.85	1781.4
	10942.9	9924.93	3308.31	6616.62	5853.16	6107.65	4071.76	4835.22	2290.37	763.456	508.971	1526.91
	6107.65	3308.31	9415.96	3053.82	3817.28	3308.31	6871.1	3308.31	1272.43	2290.37	1526.91	1017.94
	9161.47	5598.68	2799.34	7125.59	5344.19	3562.79	6616.62	9161.47	2035.88	3562.79	763.456	1272.43

## Sheet: Figure 6
Figure 6. Expression of PvPUF2 during liver-stage development and its effect on parasite growth and liver-to-blood transition.
	(C) Liver stages_ Size (μm2) _44 hpi
	PyXNL			uis4-PvPUF2-mCherry
	Exp1	Exp2	Exp3	Exp1	Exp2	Exp3
	132	104	64	249	223	258
	163	505	87	151	141	25
	457	542	144	269	163	165
	288	310	251	235	69	115
	418	149	46	667	190	228
	170	410	303	270	536	77
	60	268	250	348	182	350
	180	216	323	230	261	693
	86	381	204	99	268	127
	258	326	126	587	531	319
	133	320	391	282	247	304
	435	52	235	285	146	452
	381	304	301	512	232	151
	442	299	154	90	205	214
	165	308	507	28	248	218
	431	365	302	127	19	95
	342	310	87	209	563	80
	60	282	46	135	43	297
	528	80	172	243	67	225
	198	140	227	75	648	329
	424	229	230	196	206	370
	133	289	282	394	156	181
	69	288	397	221	165	135
	227	221	115	300	145	142
	87	263	67	357	320	209
	88	392	344	54	45	196
	134	236	155	287	55	358
	88	156	121	386	199	178
	206	297	166	430	34	260
	422	179	196	312	170	430
	348	182	406	754	229	65
	341	166	244	353	375	136
	215	221	414	369	41	190
	230	218	112	168	121	48
	250	214	274	126	490	87
	352	370	302	214	103	342
	92	130	78	357	117	193
	54	162	265	273	242	40
	395	217	173	131	142	223
	287	153	34	123	185	173
	313	316	305	210	150	109
	309	103	284	194	132	151
	146	364	71	217	163	81
	274	109	322	433	457	194
	183	103	202	161	288	544
	443	77	254	231	418	219
	296	116	319	209	170	203
	384	194	357	155	60	142
	398	102	351	182	180	530
	296	218	63	332	86	150

## Sheet:  Figure S4
	Sup. Figure 4. Stable liver stage growth with differential mNeon signal dynamics in PvIESI-1 and PvIESI-2 overexpressing lines
	(A) Liver stages_ Number (cm2) _6 hpi
	PyXNL				uis4-PvIESI1-mNeon				uis4-PvIESI2-mNeon
	Exp1	Exp2	Exp3	Exp4	Exp1	Exp2	Exp3	Exp4	Exp1	Exp2	Exp3	Exp4
	9670.44	8398.01	7125.59	6362.13	6871.1	3053.82	7634.56	6107.65	10688.4	5089.71	4326.25	9161.47
	4326.25	6362.13	4326.25	9670.44	3562.79	10179.4	5853.16	9161.47	6362.13	6362.13	9924.93	4326.25
	7889.04	6616.62	5344.19	5853.16	6107.65	5853.16	7380.07	4326.25	3308.31	9924.93	8143.53	8906.99
	5598.68	6871.1	5598.68	4071.76	2544.85	8652.5	6362.13	3308.31	3308.31	5598.68	6362.13	7889.04
	6362.13	4071.76	7634.56	3817.28	2799.34	3308.31	7380.07	9415.96	11451.8	9161.47	7125.59	4326.25
	5344.19	2544.85	8906.99	7380.07	10433.9	5853.16	6362.13	4580.73	5089.71	4835.22	7125.59	9415.96
	8906.99	5344.19	3817.28	8398.01	9924.93	3562.79	7889.04	3053.82	7889.04	8652.5	10433.9	6107.65
	2544.85	7380.07	9161.47	10433.9	4835.22	9161.47	10179.4	11451.8	8398.01	4071.76	4071.76	5853.16
	8906.99	4835.22	9924.93	2799.34	5344.19	6871.1	4071.76	9924.93	7380.07	7125.59	7634.56	6362.13
	6362.13	7380.07	6362.13	10942.9	12215.3	4071.76	6107.65	5344.19	3562.79	5089.71	2544.85	3562.79
	4071.76	10688.4	5344.19	4326.25	6107.65	10179.4	4071.76	4071.76	6871.1	6362.13	4835.22	3817.28
	9924.93	8398.01	5089.71	6107.65	7125.59	9161.47	7380.07	8906.99	3308.31	5344.19	5853.16	5598.68
	(B) Liver stages_ Size (μm2) _44 hpi
	PyXNL			uis4-mNeon			uis4-PvIES1			uis4-PvIES2
	Exp1	Exp2	Exp3	Exp1	Exp2	Exp3	Exp1	Exp2	Exp3	Exp1	Exp2	Exp3
	206	138	77	370	434	226	87	83	266	44	15	3
	402	100	132	255	535	500	155	17	12	1	32	21
	384	370	72	120	403	128	238	34	127	28	188	51
	103	434	152	22	56	254	43	278	70	22	256	6
	279	226	16	56	295	389	429	6	6	5	4	66
	419	83	55	275	266	170	16	3	32	28	12	18
	130	69	38	210	394	67	9	79	312	3	18	12
	253	149	81	43	96	336	119	340	11	40	231	56
	120	44	145	395	565	316	231	13	9	19	13	16
	471	90	56	263	42	35	87	270	3	97	26	423
	104	360	65	34	85	338	22	97	10	26	11	83
	130	236	60	191	550	236	7	3	2	24	162	157
	488	125	19	235	88	328	45	6	105	1	15	14
	350	370	221	31	203	99	67	450	26	66	3	4
	164	467	99	279	24	76	11	5	89	31	3	41
	275	465	22	398	512	245	236	9	47	26	22	28
	127	391	564	456	67	35	421	12	5	65	12	9
	529	194	326	358	45	28	42	91	44	7	1	44
	79	434	100	54	35	321	11	12	17	3	2	210
	227	117	49	47	489	23	19	2	129	8	18	28
	91	57	120	320	47	399	413	18	4	1	7	7
	87	305	266	33	316	211	459	60	28	18	162	38
	429	96	401	399	17	349	43	398	117	38	19	189
	453	273	139	193	89	133	17	87	4	53	9	36
	268	493	35	322	456	123	45	60	11	10	9	108
	57	226	87	261	35	111	13	56	234	5	18	1
	437	210	412	381	25	400	342	4	14	1	38	5
	45	150	165	439	25	311	72	14	9	3	15	2
	543	229	124	76	345	500	3	64	62	29	3	5
	292	254	614	501	241	272	7	112	53	15	58	31
	88	289	190	18	566	55	12	256	137	56	16	8
	130	210	248	311	234	179	7	75	58	3	27	44
	216	88	325	27	500	31	117	57	20	21	26	46
	228	386	28	120	256	245	112	72	505	73	270	15
	450	79	385	332	346	521	81	512	14	25	30	1
	45	586	65	29	99	239	6	34	5	22	16	2
	209	452	231	312	132	235	190	2	60	44	92	15
	50	369	99	329	47	193	5	10	6	8	44	40
	364	271	120	323	450	47	3	290	83	40	13	169
	400	391	357	15	240	234	29	10	19	20	27	38
	91	250	427	39	33	350	16	189	435	8	12	36
	526	39	100	203	32	503	13	31	2	30	16	15
	403	90	453	203	313	67	54	76	40	9	68	51
	100	234	238	34	62	405	389	42	38	161	7	71
	65	397	123	308	92	386	48	7	198	15	12	13
	183	283	77	437	190	45	47	15	91	7	5	18
	194	175	210	321	243	345	2	198	63	3	18	1
	67	400	45	426	239	333	75	67	216	120	211	2
	434	236	143	540	50	506	6	238	98	59	148	11
	422	114	354	62	332	89	39	398	389	345	88	16

## Sheet:  Figure S5
	Sup. Figure 5. Generation and validation of the uis4PvPUF2mCherry transgenic line.
	(A) TPM values were obtained from bulk sequencing data reported by Gural et al..										(D) Parasitemia (%)
	Gene	Sample	Value	Standard error							PyXNL				uis4-PvPUF2-mCherry					(G) Sporozoites/mosquito
	PVP01_0526500	Hyp- sense - unique	16.97	0.64							Exp1	Exp2	Exp3	Exp4	Exp1	Exp2	Exp3	Exp4		PyXNL				uis4-PvPUF2-mCherry
	PVP01_0526500	Mixed- sense - unique	12.73	1.42							1.19	1.45	1.55	1.38	1.38	1.24	1.92	1.61		Exp1	Exp2	Exp3	Exp4	Exp1	Exp2	Exp3	Exp4
											1.33	1.62	1.42	1.86	1.52	1.43	1.61	1.33		9800	12300	10075	7000	13200	11400	7890	6500
	(E) Exflagellation centers/field
	PyXNL				uis4-PvPUF2-mCherry						(F) Oocysts/midgut
	Exp1	Exp2	Exp3	Exp4	Exp1	Exp2	Exp3	Exp4			PyXNL				uis4-PvPUF2-mCherry
	4	6	6	5	0	3	5	7			Exp1	Exp2	Exp3	Exp4	Exp1	Exp2	Exp3	Exp4
	3	4	0	4	4	0	6	7			41	159	59	29	66	109	150	87
	2	3	0	3	3	5	7	0			23	48	150	87	35	35	26	0
	6	5	2	7	5	3	8	8			128	70	46	13	45	100	90	23
	3	5	1	8	3	3	2	0			83	21	0	0	0	29	3	28
	4	0	0	5	5	5	4	6			28	82	88	56	122	18	40	46
	5	5	0	4	2	0	5	9			8	77	0	33	0	0	0	50
	6	4	1	0	4	6	0	8			120	35	37	56	0	99	40	31
	2	7	2	5	2	2	0	0			100	0	7	0	0	0	41	0
	5	4	7		0	4	4	9			4	0	60	0	56	76	0	37
	3	8	0	6	6	7	7	5			29	18	33	89	0	45	16	65
	1	7	5	3	3	6	8	4			56	0	22	23	49	0	75	11
	6	5	0	0	6	4	0	6			2	120	0	19	79	85	0	0
	3	9	1	0	3	0	9	7			30	5	99	45	3	0	28	19
	4	0	0	0	0	3	5	5			6	65	160	57	61	27	97	39
	2	6	1	4	0	8	7	7			88	88	4	5	0	89	8	18
	5	8	0	6	2	0	8	0
	1	6	1	7	6	5	0	6
	2	10	7	8	0	4	0	7
	6	4	0	6	2	6	3	8
	5	6	6	5	6	4	5	0
	6	9	2	4	2	8	6	3

## Sheet: Figure S7
	Sup. Figure 7. Gene expression of PyIESI-1 and PyIESI-2, as well as PfIESI-1 and PfIESI-2 across the Plasmodium life cycle.
		(A) RNA value (log2 ratio)
			PyIESI1				PyIESI2
		BS	0.322739	0.282889	0.12702	0.0702482	13.7819	13.0213	10.2408	8.8168
		SG Spz	0.0562364	0.0586678	0.0616719	0.0469423	0.176928	0.139652	0.154698	0.145163
		(B) Transcriptomic profiles of PyIESI-1 and PyIESI-2 across the parasite life cycle determined by microarray assay. Data retrieved from PlasmoDB, published by Tarun et al.
				Gene	Samle	Value	Satndard error
		PyIESI-1	Tarun et al.	PY17X_0911200	sgSpz	1981.04	358.52
				PY17X_0911200	ooSpz	2180.45	535.16
				PY17X_0911200	LS24	3186.32	355.79
				PY17X_0911200	LS40	1297.64	287.82
				PY17X_0911200	LS50	2061	269.31
				PY17X_0911200	Schz	1140.97	238.02
				PY17X_0911200	BS	1456.58	231.88
		PyIESI-2	Tarun et al.	PY17X_0504600	sgSpz	5493.77	694.43
				PY17X_0504600	ooSpz	9285.25	1976.68
				PY17X_0504600	LS24	5571.94	445.46
				PY17X_0504600	LS40	6123	1308.15
				PY17X_0504600	LS50	26330.1	6683.35
				PY17X_0504600	Schz	23272.2	4447.31
				PY17X_0504600	BS	12112.3	1684.16
		(C)Transcriptomes of Pf IESI1 and PfIESI-2 in oocyst, ring and sporozoite stages in P. falciparum determined by RNA sequence.Data retrieved from PlasmoDB, published by Zanghi et al.
				Gene	Samle	Value	Satndard error
		PfIESI1	Zanghi et al.	PF3D7_1139100	Sporozoite- sense - unique	158.7	43
				PF3D7_1139100	Oocyst- sense - unique	37.29	7.86
				PF3D7_1139100	Ring- sense - unique	28.54	0.51
		PfIESI2	Zanghi et al.	PF3D7_1019300	Sporozoite- sense - unique	32.47	11.64
				PF3D7_1019300	Oocyst- sense - unique	159.32	28.57
				PF3D7_1019300	Ring- sense - unique	2.09	1.34
		(D) Transcriptomes of PfIESI1 and Pf IESI-2 in 7 sexual and asexual life stages P. falciparum determined by RNA sequence. Data retrieved from PlasmoDB, published by Lopez-Barragan et al.
				Gene	Samle	Value	Satndard error
		PfIESI1	Lopez-Barragan et al.	PF3D7_1139100	Ring	118.52
				PF3D7_1139100	Early Trophozoite	8.27
				PF3D7_1139100	Late Trophozoite	3.93
				PF3D7_1139100	Schizont	0.67
				PF3D7_1139100	Gametocyte II	0.81
				PF3D7_1139100	Gametocyte V	6.76
				PF3D7_1139100	Ookinete	166.37
		PfIESI2	Lopez-Barragan et al.	PF3D7_1019300	Ring	10.61
				PF3D7_1019300	Early Trophozoite	2.19
				PF3D7_1019300	Late Trophozoite	13.36
				PF3D7_1019300	Schizont	5.49
				PF3D7_1019300	Gametocyte II	5.87
				PF3D7_1019300	Gametocyte V	52.64
				PF3D7_1019300	Ookinete	81.31

## Sheet: Uncropped gel imags_Fig. S2B
			Figure S2B

## Sheet: Uncropped gel images_Fig. S2C
		Figure 2C

## Sheet: Uncropped gel images_Fig.S3C
	Figure 3C

[truncated: 3 more sheets: Uncropped gel images_Fig. S3D, Uncropped gel images_Fig.S3E, Uncropped gel images_Fig. S5C]
